# Supplementary material for: Machine-learning analysis reveals an important role for negative selection in shaping cancer aneuploidy landscapes
Source: Genome Biol. 2024 Apr 15;25:95. doi: 10.1186/s13059-024-03225-7 (PMC11020441; doi:10.1186/s13059-024-03225-7)
Supplement: Supplementary file 2 — Additional file 2: Table S1. Association of TCGA cancer types with normal tissues-of-origin and matching cell lines. [file 13059_2024_3225_MOESM2_ESM.xlsx]

## Sheet: TCGA tissue associations
Table S1. Association of TCGA cancer types with normal tissues-of-origin and matching cell lines.
TCGA Cancer Type	TCGA abbreviation	GTEx Tissues	GTEx Subtissues	DepMap Cell line
ACC	Adrenocortical carcinoma	Adrenal Gland	-	-
BLCA	Bladder Urothelial Carcinoma	Bladder	-	Urinary tract
BRCA	Breast invasive carcinoma	Breast	-	Breast
CESC	Cervical squamous cell carcinoma and endocervical adenocarcinoma	Cervix	Cervix ectocervix	-
			Cervix endocervix	-
COAD	Colon adenocarcinoma	Colon	Colon sigmoid	Colorectal
			Colon transverse
ESCA	Esophageal carcinoma	Esophagus	-	Esophagus
GBM, LGG	Glioblastoma multiforme, Brain Lower Grade Glioma	Brain	Brain amygdala	-
			Brain anterior cingulate cortex ba24
			Brain caudate basal ganglia
			Brain cerebellar hemisphere
			Brain cerebellum
			Brain cortex
			Brain frontal cortex ba9
			Brain hippocampus
			Brain hypothalamus
			Brain nucleus accumbens basal ganglia
			Brain putamen basal ganglia
			Brain spinal cord cervical c1
			Brain substantia nigra
KICH, KIRC, KIRP	Kidney Chromophobe, Kidney renal clear cell carcinoma, Kidney renal papillary cell carcinoma	Kidney	Kidney cortex	Kidney
			Kidney medulla
LAML	Acute Myeloid Leukemia	Whole Blood	-	Blood
LIHC	Liver hepatocellular carcinoma	Liver	-	Liver
LUAD, LUSC	Lung adenocarcinoma, Lung squamous cell carcinoma	Lung	-	Lung
OV	Ovarian serous cystadenocarcinoma	Ovary	-	Ovary
PAAD	Pancreatic adenocarcinoma	Pancreas	-	Pancreas
PRAD	Prostate adenocarcinoma	Prostate	-	Prostate
SKCM	Skin Cutaneous Melanoma	Skin	Skin not sun exposed suprapubic	Skin
			Skin sun exposed lower leg
STAD	Stomach adenocarcinoma	Stomach	-	-
TGCT	Testicular Germ Cell Tumors	Testis	-	-
THYM	Thymoma	Thyroid	-	Thyroid
UCEC, UCS	Uterine Corpus Endometrial Carcinoma, Uterine Carcinosarcoma	Uterus	-	Uterus
