# Supplementary material for: Machine-learning analysis reveals an important role for negative selection in shaping cancer aneuploidy landscapes
Source: Genome Biol. 2024 Apr 15;25:95. doi: 10.1186/s13059-024-03225-7 (PMC11020441; doi:10.1186/s13059-024-03225-7)
Supplement: Supplementary file 3 — Additional file 3: Table S2. The auROC and auPRC performance of ML models whose features were calculated using distinct percentages of genes. [file 13059_2024_3225_MOESM3_ESM.xlsx]

## Sheet: Sheet1
Table S2. The auROC and auPRC performance of ML models whose features were calculated using distinct percentages of genes.
Model		1% of genes		5% of genes		15% of genes		20% of genes
		auROC	auPRC	auROC	auPRC	auROC	auPRC	auROC	auPRC
Gain model	XGBoost	0.78	0.67	0.75	0.66	0.76	0.68	0.76	0.67
	Gradient boosting	0.76	0.63	0.73	0.62	0.75	0.65	0.75	0.63
	Random forest	0.78	0.64	0.77	0.63	0.77	0.65	0.76	0.65
	Bagging	0.77	0.64	0.75	0.62	0.76	0.66	0.76	0.66
	Logistic regression	0.63	0.45	0.63	0.4	0.64	0.42	0.64	0.42
Loss model	XGBoost	0.72	0.63	0.74	0.68	0.74	0.68	0.74	0.67
	Gradient boosting	0.7	0.62	0.71	0.63	0.73	0.68	0.72	0.65
	Random forest	0.71	0.61	0.73	0.66	0.74	0.65	0.73	0.65
	Bagging	0.7	0.6	0.72	0.63	0.72	0.64	0.71	0.63
	Logistic regression	0.54	0.47	0.57	0.48	0.58	0.5	0.55	0.47
