# Supplementary material for: Machine-learning analysis reveals an important role for negative selection in shaping cancer aneuploidy landscapes
Source: Genome Biol. 2024 Apr 15;25:95. doi: 10.1186/s13059-024-03225-7 (PMC11020441; doi:10.1186/s13059-024-03225-7)
Supplement: Supplementary file 4 — Additional file 4: Table S3. SHAP value per feature of each instance of chromosome-arm and tumor type in the gain and loss models. [file 13059_2024_3225_MOESM4_ESM.xlsx]

## Sheet: Gain model - SHAP val
Table S3A. SHAP value per feature of each instance of chromosome-arm and tumor type in the gain model.
Low SHAP values drive neutrality; High SHAP values drive arm gain
Instance	Num PPIs	Num elevated PPIs	Num tissue-specific PPIs	Differential PPIs	Gene eQTL	Paralogs compensation	Process activity	Development variations	Essentiality score (CRISPR)	RNAi essentiality score	Fetus development	Childhood development	Young development	Tumor suppressor gene density	Oncogene density	Tissue-specific gene density	CRISPR essential gene density	Essential gene density (Nichols)	Normal tissue expression	TCGA expression
ACC-20q	-0.0354587	-0.0257089	-0.0264629	0.0107418	-0.0324587	0.00311953	-0.012548	0.0210279	0.0211596	-0.0136797	-0.0340225	0.0716061	0.0148477	1.41037	0.427642	0.0515942	0.0432948	0.348824	0.0993799	0.309734
BLCA-20q	-0.144615	0.0544783	0.183975	-0.0819918	0.0236323	0.000987809	-0.0107951	0.0284015	0.313026	-0.020078	-0.0275702	0.0565516	0.0119355	1.42154	0.395103	0.0164077	-0.0100648	0.556262	-0.0436011	0.404291
BRCA-20q	0.0251832	0.05657	0.0191048	0.0267949	-0.0497825	0.000993407	-0.116739	0.0281207	0.280853	-0.0624376	-0.037557	0.0485862	0.0120504	1.62448	0.507668	0.138157	-0.00305565	0.478653	0.0649726	-0.203339
CESC-20q	-0.11815	0.11214	0.138189	0.0143122	0.0229398	-0.00514494	-0.0136843	0.0281207	0.0348209	-0.0132634	-0.0336417	0.0499461	0.0138782	1.53406	0.468264	-0.0264423	0.00423489	0.310143	-0.00295105	0.0170092
COAD-20q	-0.0981719	0.00702062	-0.0649806	0.0276088	0.0299063	0.00339565	0.016961	0.0281207	0.280583	-0.014286	-0.0302019	0.0485862	0.0121705	1.60332	0.511856	0.0092191	0.00299557	0.468284	0.123574	-0.145752
ESCA-20q	-0.15119	0.0362342	0.0900533	-0.0185242	0.160776	0.000162388	-0.00986451	0.0281207	0.196053	0.0885124	-0.0502665	0.0277095	0.0120504	1.67256	0.562344	0.0167902	0.00333326	0.47448	-0.0254539	-0.243318
GBM-20q	0.0248558	-0.0153707	-0.0515117	0.0290334	-0.0629111	0.112029	-0.0033516	0.025251	0.0788483	-0.0223315	-0.121052	0.0443839	0.0121705	1.49784	0.591568	0.0113038	0.0048068	0.385294	0.021629	0.436568
KICH-20q	0.0952999	-0.0305044	-0.077605	0.00706097	-0.0230767	0.00311953	-0.0265592	-0.281069	0.0197576	-0.0512135	-0.102779	-0.157658	-0.101836	1.02857	0.520897	-0.127195	0.107557	0.330391	0.0626771	-0.230154
KIRC-20q	0.0951152	-0.0253356	0.169874	0.0105256	0.0229511	0.00311713	-0.0611626	-0.281069	0.053664	-0.0500553	-0.112628	-0.0468803	-0.103848	1.13496	0.620354	-0.0479559	0.0992942	0.439532	0.0626758	0.103463
KIRP-20q	0.0951152	-0.0253356	0.159592	0.0105256	0.02307	0.00311713	-0.0363746	-0.281069	0.0193883	-0.0500553	-0.112628	-0.0468803	-0.103848	1.16646	0.564398	-0.0479559	0.0992942	0.302221	0.0626758	0.0725267
LAML-20q	-0.115531	0.393639	-0.136351	-0.550324	0.0313946	-0.111511	-0.120471	0.0265183	0.0806899	-0.0147385	-0.037392	0.00656581	0.0104735	0.97885	0.439383	-0.538858	-0.0120942	-0.303231	-0.212658	-0.18952
LGG-20q	0.0250405	-0.021712	-0.0718828	0.0290334	-0.0611196	0.112032	-0.482647	0.025251	0.0447758	-0.0221653	-0.394154	0.0449133	0.0138782	1.42281	0.536175	0.0118624	0.0057196	0.248138	0.021629	-0.265075
LIHC-20q	0.0677951	-0.0322072	0.00396305	0.0220225	-0.0986246	-0.0165859	-0.0485447	0.0126311	0.0799097	-0.215029	0.515272	0.122658	0.0963993	1.31453	0.575317	0.0159765	0.106785	0.484811	0.0730709	0.016914
LUAD-20q	0.08433	-0.0322921	-0.0285924	0.027147	0.166399	0.00339805	0.00584757	0.0281207	0.222171	0.144565	-0.0324753	0.0667693	0.0147276	1.64984	0.479317	0.0194372	-0.0183683	0.5264	0.0680259	0.379674
LUSC-20q	0.08433	-0.0322921	-0.0285924	0.027147	0.166399	0.00339805	0.00584757	0.0281207	0.102659	0.144565	-0.0324753	0.0667693	0.0147276	1.64984	0.479317	0.0194372	-0.0183683	0.5264	0.0680259	0.252503
OV-20q	-0.0998064	-0.0175481	0.0493627	0.00512002	-0.0305742	0.0182162	0.140946	-0.160477	0.282382	-0.0143513	-0.273991	0.0667693	0.0148477	1.55428	0.480562	0.0355055	-0.0505298	0.555045	0.0161905	0.359038
PAAD-20q	0.0306404	-0.0209294	-0.0264589	0.0107418	0.0387533	0.00854249	-0.0070928	0.0210279	0.294742	-0.0512632	-0.0228716	0.0674038	0.0147276	1.4969	0.452498	0.016438	-0.0117451	0.579062	0.0993799	0.21894
PRAD-20q	-0.0380282	-0.0128899	-0.0558295	0.00215323	-0.0662038	-0.0020273	-0.0437206	0.0280596	-0.480613	-0.0268314	-0.0225699	0.0391495	0.0101188	1.20117	0.340804	-0.0582249	0.10595	0.210996	-0.394199	-0.21486
SKCM-20q	0.0957266	-0.0371315	-0.0401461	0.0143958	0.161827	0.00622486	-0.00702695	0.0281207	-0.221735	-0.0501329	-0.0539391	0.0105648	0.0120504	1.51208	0.515242	0.0344114	0.0109513	0.456068	0.137418	-0.112724
STAD-20q	0.0209871	-0.0190986	-0.0269286	0.0267966	0.0259269	-0.00514494	-0.000312531	0.0281207	0.0193679	-0.0136517	-0.0279596	0.0578955	0.0138782	1.50028	0.545826	-0.0310783	0.00390837	0.258986	0.0649858	-0.00575644
TGCT-20q	0.0837721	-0.0255407	-0.128723	-0.236842	0.0313796	0.00246026	-0.0270151	-0.385019	0.0598933	-0.0236396	-0.405482	-0.386464	-0.00131659	1.20769	0.446452	-0.442546	0.00531392	0.202242	-0.169833	-0.1845
THYM-20q	-0.127929	0.0321933	0.0453243	-0.581596	-0.358623	0.0127932	-0.0371503	0.0256477	-0.410144	-0.0150225	-0.0406366	0.0660436	0.0148477	0.853454	0.274106	-0.111641	0.0728268	0.192907	0.133875	0.02991
UCEC-20q	-0.0988371	0.110463	0.174296	0.0124566	-0.0183563	0.0127932	0.22375	0.0180031	0.0366633	-0.0637012	-0.0400818	0.0499461	0.0137581	1.50079	0.461898	0.188825	-0.00215402	0.321217	-0.00185825	-0.0633984
UCS-20q	-0.0988371	0.110466	0.174865	0.00899025	-0.0184363	0.0127932	0.223754	0.0180031	0.0365668	-0.0637012	-0.0400818	0.0575834	0.0146556	1.50169	0.460497	0.188825	-0.00215402	0.321217	-0.00185825	-0.068364
ACC-1q	-0.0116771	-0.0488812	-0.0642275	0.000157367	0.0303628	-0.00546263	-0.0476034	0.0261713	0.0857069	-0.0175077	-0.0467513	0.0341098	0.0121705	1.18935	0.540619	0.0140248	0.0307516	-0.0296758	0.0906643	-0.372677
BLCA-1q	-0.12068	0.0626461	0.182534	-0.00311788	0.0293063	0.0155241	-0.00427396	0.0332641	-0.187571	-0.0247281	-0.014286	0.068151	0.012796	1.14997	0.388431	-0.020148	-0.0189143	-0.00295079	0.137084	0.316711
BRCA-1q	0.0066598	0.0631282	0.0561992	0.00259537	-0.0421534	-0.0181561	-0.0132066	0.0332641	0.114389	0.045283	-0.0297657	0.0512589	0.0137581	1.24325	0.432215	-0.0440641	-0.0158533	0.000612441	0.134222	0.0523999
CESC-1q	-0.125244	0.062575	0.183638	0.0001591	0.0295511	0.0155241	-0.0122317	0.0261713	0.0885407	-0.0169122	-0.0301266	0.0600388	0.0138782	1.2969	0.473897	-0.0236572	0.0301797	0.00516618	0.0782624	0.0933383
COAD-1q	-0.0169497	0.0177444	0.0212221	0.0128312	0.0377103	-0.0163555	0.0168669	0.0332641	-0.178291	-0.0543105	-0.0301266	0.0507294	0.0120504	1.11046	0.441666	0.00502535	0.0203898	0.00519185	0.0433638	-0.138051
ESCA-1q	-0.12068	0.0124324	0.181965	0.00653121	0.113467	-0.0209481	0.0176338	0.0332641	0.112782	0.102156	-0.0335665	0.0520893	0.0137581	1.33223	0.538831	0.0127229	-0.0158533	0.000260746	-0.0373323	0.0950823
GBM-1q	0.00557244	-0.0180223	-0.0433011	0.00936652	-0.0533793	0.0155241	-0.00634043	-0.112028	0.0866136	-0.019666	-0.0574887	0.0689125	0.0148477	1.21514	0.479357	0.0706496	0.0692496	-0.0206591	-0.0141576	0.205874
KIRC-1q	0.0811023	0.0117368	-0.171031	0.000242712	0.027733	-0.0212184	-0.0204686	0.0291586	-0.184833	-0.0185208	-0.232337	-0.263991	0.0121705	0.78631	0.405781	0.0047205	0.0322076	0.00241919	0.0497419	-0.131424
KIRP-1q	0.0811023	0.0117344	-0.1648	0.000242712	0.0276142	-0.021334	-0.0452566	0.0291586	-0.183125	-0.0185208	-0.248962	-0.276919	0.0121705	0.754807	0.461737	0.0047205	0.0322076	-0.0136777	0.0497419	-0.220175
LAML-1q	-0.205025	-0.813088	-0.0114177	-0.0333792	0.0423837	0.00292444	-0.187644	0.0341347	0.107	-0.020089	-0.0342059	0.017489	0.0104735	0.944658	0.34293	-0.430514	0.0862381	-0.0150522	-0.162742	-0.0914821
LGG-1q	0.00538775	-0.000163159	-0.0725347	0.0128312	-0.0568978	0.0155241	-0.0202609	-0.112028	0.0835384	-0.0191614	-0.0488312	0.0507294	0.0121705	1.24833	0.489949	0.0140889	0.0307516	0.00824186	-0.0141589	-0.181972
LIHC-1q	0.0033678	-0.0442122	-0.127415	-0.00676723	-0.0662997	-0.0269228	-0.0228241	-0.0733967	0.0911278	-0.0688413	0.416622	-0.330278	-0.0733273	1.2322	0.484374	0.0726375	0.0303991	-0.00549024	0.124082	-0.0248853
LUAD-1q	0.0470329	0.0277094	-0.0411945	0.299617	0.0338669	0.208516	0.0135531	0.0261713	0.117346	0.263216	-0.0351418	0.0623375	0.0138671	1.27918	0.223897	0.0173414	-0.037572	-0.0287432	0.0815347	0.208053
LUSC-1q	0.0470329	0.0277094	-0.0411945	0.299617	0.0338669	0.208516	0.0135531	0.0261713	0.117346	0.263216	-0.0351418	0.0623375	0.0138671	1.27918	0.223897	0.0173414	-0.037572	-0.0287432	0.0815347	0.208053
OV-1q	-0.0857683	-0.0083931	0.0209573	-0.00469497	-0.0399842	0.00612076	0.000382102	-0.33896	0.11424	0.0194411	-0.239829	0.072513	0.0146556	1.27778	0.542468	0.0125295	-0.0257367	-0.00162366	0.081868	0.0680452
PAAD-1q	0.0648619	-0.0468734	-0.0442284	0.000244444	0.0391822	0.0157945	-0.0142915	0.0332641	0.109085	-0.0183912	-0.0297657	0.0558365	0.0138782	1.19131	0.483757	0.00760284	-0.0394287	-0.0334061	0.0603659	0.0850597
PRAD-1q	-0.0837489	0.0646697	-0.04591	-0.0016965	-0.0419306	-0.0184264	-0.102904	0.0332641	-0.88753	-0.0617573	-0.0147883	0.0593131	0.0118265	1.07896	0.337729	-0.0221024	-0.299944	-0.00256772	0.0160813	0.0905027
SKCM-1q	0.0586256	-0.00964889	0.0953106	0.490585	0.115781	0.0155241	-0.184283	0.0344766	0.0943723	-0.0205796	-0.0304134	0.0302129	0.0149646	1.06459	0.414063	0.0432145	0.107442	0.0875291	0.0472228	0.0313729
STAD-1q	0.0930344	0.0372406	-0.0267923	-0.0172161	0.114744	-0.0212184	-0.00654815	0.033203	0.0888559	-0.0179069	-0.0329544	0.0609631	0.0148477	0.998335	0.48694	-0.0107446	0.0360076	-0.00295079	-0.1746	0.100479
TGCT-1q	0.0776587	0.00949377	0.0561173	0.161657	0.0398955	0.00217539	0.0398429	-0.107064	0.104112	-0.0215317	-0.057556	0.219032	-0.00131659	0.98654	0.524019	0.03374	0.0284957	-0.00957197	-0.167325	0.00647567
THYM-1q	-0.102347	0.0638903	0.0489884	0.00987203	-0.175598	-0.0212184	-0.104172	0.0261713	-0.29175	-0.0179069	-0.0250468	0.0669504	0.0147757	1.13061	0.35258	-0.031625	0.0213026	0.017334	0.0697088	0.0953749
UCEC-1q	-0.1019	0.0690721	0.0938569	0.0118881	-0.0201078	-0.0212208	0.228131	0.027595	0.0927959	-0.0191984	-0.0583567	0.0515211	0.0121705	1.23167	0.529262	0.0144476	-0.0167773	-0.00877962	0.0676367	-0.259262
UCS-1q	-0.101715	0.0513798	0.182745	0.00842347	-0.0153614	-0.0212184	0.127784	0.027595	0.102011	-0.019284	-0.0574169	0.0697042	0.0148477	1.25629	0.459735	0.00862414	-0.0113234	-0.0215837	0.067638	0.0995173
BLCA-1p	-0.403743	0.0633212	0.181854	-0.0145489	0.0060704	0.0173506	-0.0220609	0.0376773	0.0333265	0.0195893	-0.0525897	0.0261987	0.00797727	-0.588416	-0.0462445	0.193533	0.15943	0.0811209	-0.131715	0.268574
CESC-1p	-0.297805	0.0687128	0.0652693	-0.00249571	0.0193432	0.277664	-0.0220609	0.0377384	0.0292896	0.0194939	-0.0675437	0.0284286	0.010029	-0.554384	-0.106043	-0.0716479	0.0244434	0.114137	0.319192	0.375525
ESCA-1p	-0.376189	0.0214984	0.12566	0.00715165	0.0573541	-0.0315928	-0.0505934	0.0377384	0.0343108	-0.04561	-0.0694021	0.0189096	0.000325337	-0.707004	-0.110658	-0.049911	-0.0529102	0.000715382	-0.0671154	-0.285835
GBM-1p	-0.0153822	0.0336572	-0.040493	0.0140383	0.0182297	0.0173506	-0.0439122	0.362653	0.00427736	0.0110712	0.547632	0.248181	0.00551383	-0.604286	-0.184033	0.0110186	0.0065711	0.0389215	0.121281	-0.0207106
KIRP-1p	0.215435	0.0193566	-0.0455861	0.00105601	0.0230207	0.0173506	-0.00596831	0.0407257	-0.042937	0.0186783	-0.141609	-0.0169225	0.00551383	-0.296129	-0.228448	0.0175841	0.188991	-0.00415684	0.0120659	0.0119739
LAML-1p	-0.165749	-0.133962	-0.130242	-0.152984	0.034423	0.00475089	-0.0959081	0.036136	0.00586303	0.010616	-0.0371405	0.0137453	0.00210919	-0.585121	-0.17976	0.0290666	-0.0701948	0.0425339	-0.061054	-0.0586922
LUAD-1p	0.189482	-0.0324771	-0.0310172	0.175045	0.0499531	-0.0315904	-0.00912988	0.0306456	0.494333	0.131552	-0.0553021	0.019439	0.0049545	-0.865009	-0.139264	-0.034956	0.0323329	0.00499609	0.0560402	0.00703865
OV-1p	-0.0584106	-0.019506	0.0553773	-0.00592417	-0.0608182	0.348924	0.897536	-0.0985689	0.0563582	-0.0317987	1.11488	0.00623663	0.154979	-0.445212	-0.172103	0.0231961	-0.0612918	0.00580452	0.0887899	0.0522317
SKCM-1p	0.191118	-0.0308934	-0.0426845	0.00843769	0.0447048	0.00767689	-0.0134136	0.0377384	0.00372476	-0.0952405	-0.0546071	0.0200736	0.0049545	-0.536252	-0.206565	0.0234605	0.230039	-0.00158624	0.0802522	-0.011434
STAD-1p	-0.0616137	0.019327	-0.0301397	-0.00249571	0.0193174	-0.0318607	0.00179074	0.0377384	0.0126275	0.0191335	-0.0594439	0.0226706	0.00969357	-0.586483	-0.207321	-0.0358183	0.00475987	0.0356886	0.0839323	-0.0127684
TGCT-1p	0.197386	-0.129626	-0.188523	0.0650696	0.0379212	0.00770813	-0.0150445	-0.102589	0.0065355	0.00978569	-0.0144853	-0.00839148	-0.0126024	-0.400067	-0.168377	0.0114907	0.0376571	0.0142884	-0.119005	-0.207013
THYM-1p	-0.276139	0.0694224	0.0619107	-0.152736	-0.133398	0.277664	-0.121815	0.0352655	-0.0515369	0.00191609	-0.060244	0.020335	0.00551383	-0.507919	-0.123209	-0.0574754	-0.350597	0.000506827	-0.112895	0.0266915
UCEC-1p	-0.194743	0.0701246	0.178564	-0.00352755	-0.0376311	-0.0315904	0.500301	0.0320081	0.0385377	-0.0954622	-0.079073	0.0203841	0.0049545	-0.569446	-0.142764	-0.0553689	-0.0520085	-0.0169989	-0.121362	-0.0951975
UCS-1p	-0.194743	0.070128	0.179134	-0.00699392	-0.037711	-0.0315904	0.500305	0.0320081	0.0384412	-0.0954622	-0.079073	0.021994	0.00913424	-0.57019	-0.141151	-0.0553689	-0.0520085	-0.0169989	-0.121362	-0.0987905
ACC-6q	-0.213747	-0.0282539	-0.0386347	-0.0110825	-0.00293914	0.0172488	-0.0400146	0.0376773	0.00492548	0.0183827	-0.0589776	0.00931683	0.00416031	-0.695603	-0.247764	0.0193206	0.0065711	-0.0751654	-0.131734	0.0153863
COAD-6q	-0.302503	0.0200819	0.0667932	0.000970665	0.0320882	-0.0268292	-0.0320598	0.0377384	0.0380001	-0.0961634	-0.0583422	0.0166091	0.00778071	-0.718711	-0.268959	-0.0578304	0.196871	-0.142766	-0.0543625	0.0262254
ESCA-6q	-0.379783	0.0260875	0.139535	0.0136427	0.0568824	-0.0316922	-0.0382314	0.0377384	0.0397245	0.0171624	-0.0583422	0.014458	-0.000468855	-0.793677	-0.269453	-0.0474471	-0.0583934	-0.10587	-0.00680156	-0.184615
KIRP-6q	-0.00945949	-0.00196921	-0.0433121	-0.00646815	-0.0173408	0.0390263	-0.0129954	-0.0309404	-0.00754788	-0.0432897	0.826493	0.0343075	0.111057	-0.655671	-0.342949	-0.0273795	-0.0578182	-0.0810104	0.060224	0.0533146
LAML-6q	0.184436	-0.148993	-0.00437533	-0.185155	0.0189557	0.00760393	-0.0604123	0.0361971	-0.0351902	0.00910013	-0.0407575	0.00626633	0.000313016	-0.637077	-0.266858	0.0196636	0.0247901	-0.0842194	-0.0674712	-0.118702
LUSC-6q	0.13585	-0.0397545	-0.0211851	0.00704442	0.0536225	-0.0316922	0.00429235	0.0377384	-0.139221	0.12986	-0.0615784	0.0197747	0.00811612	-1.04338	-0.241747	0.049796	-0.116419	-0.18287	0.00548561	0.231238
STAD-6q	-0.0670032	0.0104247	-0.0309204	-0.00435131	0.0277009	-0.0319625	-0.00824036	0.0377384	0.0261738	0.0177484	-0.0657202	0.023977	0.00867546	-0.669038	-0.296564	-0.0622299	0.0241169	-0.160453	-0.0432026	0.200084
TGCT-6q	0.182798	-0.0361425	0.0312907	0.00900186	0.0213546	0.00691582	-0.683521	-0.00344044	0.00657246	0.00798831	-0.080185	-0.35701	-0.00728478	-0.644278	-0.253913	-0.0661598	0.0525162	-0.0554586	0.0776705	-0.101678
UCEC-6q	-0.366952	0.0789084	0.138171	0.159696	-0.0701874	-0.0319649	-0.0480646	0.0421257	-0.0184159	-0.0495463	-0.0711703	0.0137814	-0.00102819	-0.833876	-0.197786	-0.0533891	0.00417359	-0.0630885	-0.13608	-0.197867
UCS-6q	-0.366952	0.0756312	0.125129	0.159696	-0.0703063	-0.0529493	-0.052643	0.0421257	-0.0167073	-0.0496238	-0.0877951	0.00136403	-0.00102819	-0.793239	-0.14179	-0.0533891	0.00417359	-0.0838839	-0.13608	-0.356515
ACC-6p	-0.101531	-0.0362816	0.0154746	-0.0037475	0.0235643	0.0155217	-0.0529827	0.0377384	0.0158752	-0.0231491	-0.0397239	0.0514962	0.0104885	0.676484	-0.596043	0.00449573	0.0310719	-0.237315	0.0644291	-0.285967
BLCA-6p	-0.136109	0.171493	0.182582	-0.015799	0.00899606	-0.0212184	-0.0125038	0.0376773	0.0280159	-0.0297912	-0.0179771	0.0475169	0.0101445	0.675353	-0.568648	-0.0431483	0.0938285	-0.229061	-0.182792	0.100554
BRCA-6p	-0.00971471	-0.0202544	0.0310943	-0.0122025	-0.0505858	-0.0184208	-0.120206	0.0377384	0.0296331	-0.0191197	-0.039363	0.0556985	0.0103684	0.550399	-0.688578	-0.0382022	0.0957718	-0.276616	0.0590714	-0.203807
CESC-6p	-0.11333	0.175994	0.0437244	-0.015799	0.00901406	-0.0212184	-0.00423933	0.0376773	0.0276596	-0.0232374	-0.0335665	0.0570584	0.0121962	0.727296	-0.570427	-0.0370824	0.0301761	-0.22764	-0.182831	0.0634111
COAD-6p	-0.00750531	-0.0276353	-0.0273544	0.0412064	0.0511353	-0.0209481	-0.0954065	0.0376773	0.0513689	-0.0241101	-0.0332056	0.0570584	0.0121962	0.599572	-0.696125	-0.0285083	-0.0161946	-0.245798	-0.126942	0.0748684
ESCA-6p	-0.128287	-0.0216542	0.0912679	0.00243521	0.104726	-0.021334	-0.133416	0.0306456	-0.0514268	-0.0191197	-0.0467513	0.0427713	0.0103684	0.6864	-0.474795	-0.0192125	-0.0167697	-0.268969	0.0882045	-0.280406
KIRP-6p	0.0612471	-0.0358467	-0.112298	-0.00366042	0.0223917	-0.0212184	-0.00654436	-0.0188685	-0.0658285	-0.0331371	-0.0195071	-0.332616	0.0101445	0.387639	-0.609112	-0.00603591	-0.296225	-0.221061	-0.0314811	0.0287138
LAML-6p	-0.0868418	-0.371826	-0.0120349	0.0194508	0.0411311	-0.00194147	-0.199961	0.038609	0.0335362	-0.0258139	-0.029906	0.0136782	0.00879155	0.554922	-0.565398	-0.267115	-0.0312914	-0.21141	-0.137421	-0.0792671
LGG-6p	-0.00459073	-0.040731	-0.145892	-0.157851	-0.0634733	0.0155217	-0.0628049	0.03116	0.0262084	-0.0248803	-0.243311	-0.30337	0.0104885	0.450857	-0.675942	-0.0139218	0.030748	-0.223862	0.064357	-0.223474
LIHC-6p	-0.00679537	-0.0375695	-0.00274846	-0.00726668	-0.081265	0.476989	-0.0194161	0.00303745	0.0214907	0.0105949	1.21476	-0.0307702	0.231708	0.670814	-0.677156	0.0111123	0.0223377	-0.213836	0.135006	-0.0956346
LUAD-6p	0.0556434	-0.0584205	-0.0266342	-0.242379	0.0975098	-0.0160851	0.0135531	0.0377384	0.0628703	0.0564326	-0.0351418	0.0636519	0.0121852	0.663345	-0.673582	-0.0264169	-0.0226803	-0.336916	0.0358928	0.163198
LUSC-6p	0.0556434	-0.0470677	-0.0272039	-0.238904	0.0937123	-0.0160851	0.00556445	0.0377384	0.051276	0.0570668	-0.0256239	0.0520256	0.0120761	0.70298	-0.687629	-0.0255092	-0.0272214	-0.277161	0.0358928	0.0397728
PRAD-6p	-0.0137166	-0.0385309	-0.0081901	-0.0192654	-0.0586938	-0.0212184	-0.0110955	0.0376773	-0.596929	-0.0487872	-0.0211938	0.0584175	0.011114	0.451948	-0.471472	-0.132849	-0.320851	-0.280057	-0.214772	0.10898
SKCM-6p	0.0564034	-0.0470677	-0.0181229	-0.00197226	0.734726	0.0157945	-0.0241711	0.0377384	0.0407468	-0.0575577	-0.0391204	0.0306239	0.0120761	0.696759	-0.693841	0.00156308	-0.0321118	-0.22713	0.121602	0.0823163
STAD-6p	-0.00693945	-0.0517871	-0.0269553	0.0378254	0.0126466	-0.0212184	-0.00889487	0.0376773	0.0371116	-0.0236537	-0.041863	0.0599047	0.0131657	0.567901	-0.6816	-0.0622482	0.0492066	-0.28087	-0.14996	0.215099
TGCT-6p	0.0682125	-0.0465799	0.28237	-0.257667	0.0350609	0.00223393	-0.3848	-0.0270779	0.0233015	-0.0270828	-0.147778	-0.426512	-0.00195594	0.43029	-0.690809	0.0340721	0.0407734	-0.19478	-0.172365	-0.0985624
UCEC-6p	-0.0828372	0.917185	0.182644	-0.0123509	-0.0391911	0.0161312	0.21594	0.0320081	-0.0554466	-0.00991964	-0.0465712	0.0490702	0.0121962	0.662844	-0.375423	-0.0621044	0.118747	-0.206623	-0.197543	0.454901
UCS-6p	-0.106255	0.343959	0.0943261	-0.0123526	-0.0408971	0.015827	0.154868	0.0320081	-0.0814856	-0.0454988	-0.0561685	0.0485408	0.0104885	0.583877	-0.377235	-0.0571886	0.0970212	-0.226372	-0.197541	-0.486447
ACC-3p	0.00397663	-0.040978	-0.0748086	0.000906254	0.026524	0.0075751	-0.0221608	0.0304174	0.0239692	0.0204613	-0.0577263	0.000277981	0.00119534	-1.05773	0.204115	0.0101105	0.00565188	-0.0688278	0.0308206	-0.19971
BLCA-3p	-0.411156	0.109894	0.178124	-0.0135469	0.0116821	-0.0319625	-0.0220918	0.0303563	0.15546	2.00895	-0.0436019	0.0122344	0.00828794	-0.928967	0.27104	-0.0238657	-0.00148003	-0.0662391	-0.13166	0.245663
BRCA-3p	-0.0136088	0.0349017	-0.030944	-0.023152	-0.0593484	-0.0268292	-0.0104125	0.0303563	0.0536124	-0.0364135	-0.0620288	0.0137216	0.00978032	-1.07951	0.208734	-0.0506798	-0.0523315	-0.103419	-0.110825	0.140554
COAD-3p	-0.30079	0.0374008	0.0673556	0.0101384	0.0272591	-0.0289002	-0.0317452	0.0304174	0.0682271	-0.0939614	-0.0636357	0.0151899	0.00978032	-1.05326	0.191299	-0.109706	0.121235	-0.160824	0.0138004	0.170179
GBM-3p	-0.0548179	-0.0999458	-0.0465564	-0.00198108	0.0433001	0.0292872	-0.0381242	-0.0690968	0.0255013	0.0103728	-0.412165	0.0963196	0.0103397	-1.04062	0.17462	0.0121257	0.00657469	-0.079353	-0.0413793	0.0671952
KICH-3p	0.234979	0.0350575	-0.0473142	-0.00255839	0.0256055	-0.0319625	0.0355905	0.0101731	-0.129233	0.0199847	0.0365544	0.00323641	0.0103397	-0.510548	0.237236	-0.0283542	0.224114	-0.107962	0.0398965	0.0359043
KIRP-3p	0.234979	0.0350609	-0.047884	0.000907987	0.0254644	-0.0319625	0.0355943	0.0101731	-0.129136	0.0199847	0.0353847	0.198518	0.0058245	-0.52458	0.304101	-0.0297466	0.224114	-0.0801569	0.0398965	0.136766
LAML-3p	-0.247283	-0.368808	-0.12656	-0.156598	0.0442133	0.0046491	-0.065886	0.028815	0.0429631	-0.0748053	-0.0421411	0.0037382	0.00604027	-0.971849	0.163822	0.037621	0.201258	-0.104095	-0.0740051	-0.0649447
LGG-3p	-0.0548179	-0.0999424	-0.0471261	0.00148529	-0.0528922	0.0292872	-0.0381204	-0.0690968	0.0255978	0.0103728	-0.413334	0.0905616	0.0100042	-1.07258	0.18112	0.0107332	0.00657469	-0.0515484	-0.0413793	-0.0449781
LIHC-3p	0.195199	-0.0567613	-0.141289	-0.109602	-0.0703385	-0.0251982	0.00837437	0.0186808	-0.045174	-0.131985	0.287349	-0.544955	0.093568	-0.838485	0.15685	0.0286633	0.0301691	-0.0687247	0.0863622	-0.0635728
OV-3p	-0.321004	0.0375306	0.0550507	-0.0126628	-0.0575438	0.277833	-0.0317396	-0.341564	0.0505494	-0.0284046	-0.454749	-0.00129544	0.00526517	-1.05384	0.234378	0.0361066	0.157386	-0.112421	-0.108019	-0.0213917
PRAD-3p	0.28686	0.153964	-0.0286195	0.139038	-0.0611356	-0.0291705	0.00186451	0.0303563	0.930851	0.00680496	-0.0425294	-0.00278267	0.00377279	-0.758375	0.172127	-0.0390446	0.219614	-0.091928	-0.0663586	0.0440357
SKCM-3p	0.209717	-0.00796216	-0.0700427	0.00011188	0.048742	0.0172464	0.0173569	0.0304174	0.0256778	-0.0928002	-0.0721605	-0.00455887	0.000636009	-0.992261	0.276234	0.0347498	0.188082	-0.0958897	0.0207878	-0.247723
TGCT-3p	0.219581	-0.160075	-0.305132	0.0432227	0.0481599	0.0046491	-0.270245	-0.110066	0.0439624	0.0107665	-0.105323	-0.0207744	-0.00832763	-0.988923	0.186429	0.0396869	0.0328516	-0.0406203	-0.115787	-0.0921224
UCEC-3p	-0.415854	0.0597673	0.175406	-0.00893743	-0.0590303	0.277833	-0.00810755	0.0288358	0.0679651	-0.0942095	-0.0776335	-0.000503745	0.00526517	-1.00005	0.177205	0.00483549	-0.309887	-0.0701106	-0.128526	0.0504503
UCS-3p	-0.415115	0.0610286	0.123288	-0.00893916	-0.0607506	0.277831	-0.014044	0.0288358	0.0685155	-0.0936576	-0.0872308	-0.00103318	0.000636009	-1.00504	0.175392	0.00975126	-0.304548	-0.0702678	-0.128525	-0.159753
ACC-7q	0.0706172	1.39074e-05	-0.0373019	0.0101124	0.0350057	0.0115016	-0.0112605	0.0266717	0.0866136	-0.0168928	-0.0342047	0.062567	0.0187875	1.57517	1.09388	0.0685298	0.0519921	-0.0230899	0.168377	0.291905
BLCA-7q	-0.255509	0.0687785	0.106921	0.00133444	0.0152587	0.111011	-0.0247529	0.0266106	0.129025	0.0244596	-0.0156399	0.0398752	0.0140586	1.73095	0.893088	0.287666	0.0132167	-0.0175759	-0.181274	-0.0285282
BRCA-7q	0.0715199	0.0489953	-0.00418579	0.0186246	-0.055671	-0.00130571	-0.0212653	0.0266106	0.115202	0.105077	-0.0289871	0.0406367	0.0159902	1.83484	0.970226	0.253713	0.00563165	-0.00631493	-0.141526	-0.0541433
CESC-7q	-0.261837	0.0711775	0.0786116	0.00133444	0.013447	0.011386	-0.0497553	0.0266106	0.0897796	-0.0159998	-0.047854	0.0277095	0.0161103	1.61677	0.531733	-0.0207971	0.0120094	-0.0102859	-0.160739	-0.589132
COAD-7q	-0.0614139	0.0162499	0.0363372	0.0101124	0.032233	-0.00643657	-0.00877594	0.0266717	-0.162484	-0.0175644	-0.0275382	0.0667693	0.0187875	1.52053	0.981987	-0.0844957	0.0322766	0.0150935	0.167323	0.453254
ESCA-7q	-0.255293	0.0150854	0.168787	0.0263592	0.169122	0.11074	0.0103768	0.0207028	0.0878817	-0.0541629	-0.0277894	0.0491156	0.0176978	1.72888	0.935333	0.0102177	-0.245855	0.00589335	0.125514	0.102283
GBM-7q	0.0706172	-0.00416489	-0.0378392	0.0260632	-0.05346	0.0115016	-0.00576765	0.0228703	0.0840081	-0.0185961	0.579932	0.0578955	0.0178179	1.63692	1.10508	0.0125918	0.0144069	0.00596818	0.0294286	0.0592276
KICH-7q	0.130596	-0.00757531	-0.0132272	0.0100084	-0.0170681	-0.00643657	-0.00989384	0.0228703	-0.265557	-0.0179556	-0.406912	-0.16322	0.0189043	1.19277	0.918537	0.0485	0.0902533	-0.0101625	0.0391738	-0.207714
KIRC-7q	0.130596	-0.00759543	-0.0132272	0.0100084	0.0326115	-0.00643657	-0.00989384	0.0228703	-0.278472	-0.0175644	-0.406912	-0.16322	0.0189043	1.19277	0.918537	0.150112	0.116043	-0.0266874	0.0391738	0.0723252
KIRP-7q	0.130412	-0.0010476	-0.013797	0.013473	0.0290929	-0.00643657	-0.0181214	0.0228703	-0.265931	-0.0174789	-0.407163	-0.100996	0.0171359	1.29448	0.925957	0.0409612	0.0900895	-0.00220277	0.0391724	-0.084888
LGG-7q	0.0706172	-0.00416489	-0.0378392	0.0260632	-0.05346	0.0115016	0.00222476	0.0228703	0.0840081	-0.0185961	0.579932	0.0578955	0.0178179	1.63692	1.10499	0.0125918	0.0144069	0.00596818	0.0294286	0.0513208
LIHC-7q	0.0618152	0.0102059	-0.0738972	0.017649	-0.0900897	-0.00294117	0.0238393	-0.0774379	0.13757	-0.0275428	0.461172	0.382035	-0.161755	1.70061	1.06325	0.0102421	0.00481856	-0.0295826	0.141212	-0.0669264
LUAD-7q	0.119442	-0.00152139	-0.0632924	0.203136	0.156483	-0.00616864	-0.0251444	0.0195789	0.113866	0.309327	-0.0214054	0.0443839	0.0159902	1.95145	0.837098	-0.0064822	-0.00574281	0.000959687	0.0643228	-0.0612813
LUSC-7q	0.119626	-0.00424814	-0.0231099	0.19966	0.158193	-0.00616624	-0.0112239	0.0195789	0.113219	0.308169	-0.0214054	0.0613305	0.0185953	1.89856	0.836179	-0.011398	-0.00483002	0.0011169	0.0643241	0.0897579
OV-7q	-0.150601	-0.00231517	0.0317865	0.0131588	-0.00868221	0.0117719	0.3975	-0.124201	0.114228	-0.0618736	0.557871	0.0536932	0.0176978	1.51685	0.926419	0.00338842	0.0752353	-0.0237744	0.0065422	0.0223129
PAAD-7q	0.141637	-0.00453762	-0.0135232	0.00142151	0.0513586	0.0117719	-0.0165912	0.0266106	0.124061	-0.0173492	-0.0383418	0.024342	0.0178179	1.41834	1.10376	0.0236719	0.0914396	-0.0179419	-0.137878	0.0906887
PRAD-7q	-0.118701	0.0138166	0.015152	-0.123031	-0.0410273	-0.00643657	-0.0192064	0.0266717	0.165387	0.0641241	-0.00712024	0.0476284	0.0157662	1.61052	0.898964	0.156862	-0.134598	-0.00952224	0.180361	0.119731
SKCM-7q	0.130412	0.00116373	-0.000157331	0.0116174	0.169761	0.0114992	0.019973	0.0266717	-0.186426	-0.0532935	-0.0349019	0.0183191	0.016772	1.53557	0.990708	0.0409445	0.0819347	-0.00220819	0.0442172	0.0244336
STAD-7q	0.0493577	0.0162701	-0.0227918	0.0225968	0.0334925	-0.00643657	-0.00122945	0.0266717	0.0870003	-0.0168649	-0.025296	0.0667693	0.0187875	1.58465	1.06724	-0.0228101	0.0125957	0.000584584	0.0401152	0.124964
TGCT-7q	0.274748	-0.0866602	0.578241	0.580057	0.103143	-0.00179101	-0.148498	-0.037997	0.102568	-0.0267321	-0.088321	-0.269739	0.00262317	1.66881	0.945279	-0.299607	0.0182246	0.0221246	-0.00344387	0.0647557
THYM-7q	0.0056055	0.0167031	0.0337466	0.0587388	-0.0890557	0.0115016	0.0189608	0.0266106	0.098632	-0.0168649	-0.0312293	0.0499461	0.0178179	1.52022	1.06382	0.0283184	0.0147308	0.0209841	-0.10048	0.0850715
UCEC-7q	-0.186166	0.0668614	0.158363	0.0133496	-2.0961	0.11074	0.197367	0.0194904	-0.176169	-0.0758509	-0.0454357	0.0507377	0.0179834	1.12644	0.419386	0.264303	0.0129222	-0.0157655	-0.16274	-0.0264063
UCS-7q	-0.186166	0.0679291	0.158932	0.0111558	-2.08198	0.11074	0.198564	0.0194904	-0.176265	-0.0758509	-0.0451845	0.0596115	0.018953	1.04521	0.412407	0.17418	0.0129222	-0.0238824	-0.16274	-0.0711199
ACC-12p	0.256565	-0.0118969	-0.040311	0.000822642	0.0317569	0.0075751	0.00201902	0.0384307	0.0244389	0.0206519	-0.0577263	0.00242911	0.00655219	-1.03129	0.663994	0.0106691	0.0341168	-0.0409738	-0.00148593	0.0784617
BLCA-12p	-0.254198	0.132441	0.0138141	-0.0112323	0.0120773	0.0172464	-0.0404781	0.0383696	0.0319765	0.021182	-0.0581229	-0.00258642	-0.000128673	-1.11598	0.244158	0.0487631	0.00133836	-0.0649254	-0.0811142	-0.572487
BRCA-12p	0.321585	0.174254	-0.0675773	0.00108969	-0.0458041	-0.0292781	-0.0189011	0.0384307	-0.0509292	-0.0927818	-0.0791879	-0.0132838	0.0013637	-0.937144	0.261222	-0.0532066	0.0313816	-0.0566856	-0.0577319	-0.540849
CESC-12p	-0.52097	0.0721279	0.127138	-0.0112323	0.0132647	0.0172488	-0.0406657	0.0383696	0.0438239	0.0192299	-0.0654408	-0.00182487	0.00192303	-1.1663	0.454195	0.042574	0.00417719	-0.0377475	-0.121886	-0.121627
COAD-12p	0.00521644	0.0268201	-0.0223596	0.0422001	0.0598163	-0.0289002	0.0253529	0.0383696	0.0672059	-0.0932941	-0.0709374	0.0137216	0.010508	-0.994388	0.653324	-0.0567108	0.161958	-0.151378	-0.0308266	0.191936
ESCA-12p	-0.538201	0.0422532	0.118053	0.0134947	0.0632353	-0.0319649	-0.0555229	0.0384307	0.0280657	-0.0709458	-0.0744027	-0.000356569	0.0013637	-1.18881	0.491174	-0.0500427	0.00418836	-0.0372212	-0.0485298	-0.146506
GBM-12p	-0.384364	0.00320922	0.0355342	0.0134251	0.0242313	0.0291178	-0.0724482	-0.103874	0.0237422	0.0127086	-0.218904	-0.291105	0.00655219	-1.10025	0.484811	0.0107332	0.00689864	-0.0403849	0.0753689	0.0614236
KICH-12p	0.246924	-0.0142816	0.0374231	-0.0122564	0.0307807	0.00757093	0.00253715	0.252201	-0.0268386	0.0208985	-0.0300119	0.0388289	0.0111842	-0.785098	0.686868	-0.0595953	0.0459972	-0.0492735	0.128755	0.0881293
KIRC-12p	0.246924	-0.0142581	0.0368533	-0.00879005	0.0289739	0.00757093	0.00254094	0.252201	-0.0422621	0.0209265	-0.0311817	0.234111	0.00666903	-0.799131	0.753739	-0.0229095	0.0266401	-0.00494395	0.128755	0.118732
KIRP-12p	0.24674	-0.00798583	0.104395	-0.00879178	0.0272229	0.00757652	-0.0129908	0.252201	-0.0427318	0.0212506	-0.040779	0.293881	0.0027049	-0.805316	0.752022	-0.0179937	0.0185823	-0.00483865	0.128754	0.0237498
LAML-12p	-0.315708	-0.366951	-0.00294861	-0.0860479	0.0505748	0.00787666	-0.271612	0.0393013	0.0636067	0.0118698	-0.0446679	0.005602	0.00680224	-0.978563	0.457391	-0.0529682	-0.165781	-0.10993	-0.0551747	0.212582
LGG-12p	-0.384364	-0.00814363	0.036104	0.00995875	0.0271986	0.0291178	-0.0644596	-0.103874	0.0225184	0.0120743	-0.227503	-0.276088	0.0102069	-1.06741	0.4724	0.060589	0.0444839	-0.0891307	0.0753689	0.332227
LIHC-12p	0.231445	-0.173575	-0.132781	-0.0060243	-0.0639381	-0.0249278	-0.0995253	-0.066192	0.054258	0.00374013	0.348589	-0.413883	-0.171077	-0.96517	0.580363	0.0105526	-0.305919	-0.113569	-0.00411826	0.00707762
LUAD-12p	0.23929	-0.00760784	-0.0724222	0.168807	0.0576731	0.277833	-0.00598126	0.0384307	0.50782	0.0564849	-0.0584214	-0.00478051	0.00599286	-1.09563	0.601177	-0.000270271	0.230065	-0.113154	-0.0106168	0.0459091
LUSC-12p	0.23929	-0.00763134	-0.034128	0.3019	0.0594961	0.277833	-0.00598506	0.0384307	0.336504	0.0564569	-0.0572517	0.00861483	0.010508	-1.06442	0.593268	0.0731774	0.255855	-0.157484	-0.0106168	0.246076
OV-12p	0.168696	0.00112904	0.0410432	-0.0205789	-0.0736174	0.00277479	0.941624	0.156717	0.0946601	-0.0413402	1.01334	0.136634	0.156018	-0.821383	0.626069	0.0356159	0.0457209	-0.0371336	-0.0221731	0.137331
PAAD-12p	0.247616	-0.0518897	-0.135478	-0.00418649	0.030815	-0.0319625	0.00103521	0.0313379	-0.043501	0.0199524	-0.0580415	0.00561213	0.0111842	-0.876881	0.537785	0.147579	0.254589	-0.136462	0.0227896	0.261081
SKCM-12p	0.247616	-0.0616866	-0.242278	0.00388202	0.0651468	-0.0159855	-0.014945	0.0313379	0.0277511	-0.0927727	-0.0642911	-0.00867922	0.00610969	-1.0408	0.596639	-0.130392	0.222803	-0.0921365	0.0454058	0.00521767
STAD-12p	0.245524	-0.0141434	-0.0269752	-0.0970907	0.0319755	-0.0291705	0.00201522	0.0384307	0.0478457	0.0195618	-0.0711626	0.0136832	0.0102069	-1.07599	0.614106	-0.0588835	0.0516526	-0.0895123	-0.0574331	0.344688
TGCT-12p	0.257552	-0.0562115	0.961231	0.368063	0.0546633	0.00760633	0.438475	-0.0140214	0.0479636	0.0106788	0.190845	-0.0606539	-0.00222432	-0.709677	0.633092	0.0888309	0.090105	-0.060744	-0.0538912	0.694447
THYM-12p	-0.405034	0.0631082	0.0503288	0.0140019	-0.13088	-0.0319625	-0.03999	0.0313379	-0.136271	0.00346405	-0.0597256	-0.000552816	0.00655219	-0.980265	0.419616	-0.0434888	-0.350113	-0.0660617	0.0250821	0.130613
UCEC-12p	-0.55321	0.124294	0.114312	0.162827	-0.134731	-0.0529493	0.181686	0.0380499	0.0474358	-0.0928631	-0.0993725	-0.0134505	0.0013637	-0.922306	0.0166621	-0.0500427	0.00417719	-0.0754699	-0.0265387	-0.634005
UCS-12p	-0.55321	0.124294	0.114312	0.162827	-0.134731	-0.0529493	0.181686	0.0380499	0.0474358	-0.0928631	-0.0993725	-0.0134505	0.0013637	-0.922306	0.0166621	-0.0500427	0.00417719	-0.0754699	-0.0265387	-0.634005
ACC-11q	0.0724295	-0.0405322	-0.0705187	-0.0146378	0.00249294	0.0156259	-0.0204026	0.0376773	0.0141666	-0.0231491	-0.0320664	0.0435468	0.0104885	0.474214	-0.688153	0.0125973	0.0368924	-0.119906	-0.177203	-0.189963
COAD-11q	0.00283076	-0.0248427	0.0615594	0.0387093	0.00983117	-0.0186639	0.0401081	0.0299431	0.0254471	-0.0236258	-0.0320664	0.0586683	0.0130937	0.51016	-0.685086	-0.00578791	-0.0213539	-0.119809	-0.14996	0.0483117
KICH-11q	0.0666366	-0.0366911	-0.118753	-0.00258285	0.0230833	-0.0208463	-0.0142915	-0.0170051	0.0509462	-0.0375016	-0.215608	-0.333378	0.0101445	0.29967	-0.710688	-0.0296203	-0.0327146	-0.147022	0.029405	0.0138986
KIRC-11q	0.0666366	-0.0366927	-0.118753	-0.00258285	0.0230833	-0.0208463	-0.0142915	-0.0170051	0.0509462	-0.0368953	-0.215608	-0.27265	0.0101445	0.33262	-0.710688	-0.0296203	-0.0327146	-0.147022	0.029405	0.089624
KIRP-11q	0.0664519	-0.0322189	-0.118753	-0.00258459	0.021352	-0.0208463	-0.0145305	-0.0170051	0.0514967	-0.0370249	-0.215608	-0.27265	0.0093456	0.326173	-0.7125	-0.0296203	-0.0326736	-0.147179	0.0294037	-0.0490653
LAML-11q	-0.0822235	1.0372	-0.129232	-0.120811	0.0333518	-0.00183968	-0.0257825	0.036136	0.0332579	-0.025971	-0.0348394	0.0266044	0.00879155	0.656708	-0.640366	0.0157558	-0.0340134	-0.0475411	-0.138839	0.0276889
LGG-11q	0.00155871	-0.0371977	-0.0508005	0.0101933	-0.0630658	0.0156235	-0.0906944	0.0348687	0.0155079	-0.0248803	-0.0233088	0.0514962	0.0104885	0.637333	-0.689505	0.00455984	0.030748	-0.118635	0.118843	0.0425344
LIHC-11q	0.0591973	-0.0413266	-0.00401154	0.00159781	-0.074199	-0.0269207	-0.0220589	-0.0689224	0.0465351	-0.0746786	0.0691414	-0.609326	-0.0998973	0.565827	-0.677097	-0.0144491	-0.053139	-0.137207	0.10447	-0.097327
LUAD-11q	0.0716695	-0.0471751	-0.0665838	-0.237949	0.0229824	-0.0208463	-0.000367424	0.0306456	-0.257783	0.0602483	-0.0244847	0.0556985	0.0103684	0.581951	-0.66585	-0.0235377	0.0350912	-0.176189	0.0864384	-0.239107
LUSC-11q	0.0718542	-0.0502941	-0.0264014	-0.242101	0.0246921	-0.0208463	0.0135531	0.0306456	-0.258093	0.0590902	-0.0244847	0.0666177	0.0129736	0.587338	-0.662511	-0.0284535	0.036004	-0.176032	0.0864397	-0.0264386
OV-11q	-0.0804808	-0.0494005	-0.0272171	-0.0075668	-0.0437097	0.0158963	0.000372374	-0.368681	0.0666995	-0.0127887	-0.418045	0.0678542	0.0130456	0.601467	-0.652261	0.0211518	-0.030939	-0.19367	0.0644214	0.114332
PAAD-11q	0.0617929	-0.0478671	-0.0418548	-0.0146361	0.00126512	0.00595223	-0.00814305	0.0376773	0.0177451	-0.0611876	-0.0272295	0.0593028	0.0129736	0.555356	-0.682216	0.00940856	-0.0321118	-0.110976	-0.191921	0.0452542
PRAD-11q	0.10847	0.0971089	0.114058	-0.00613862	-0.0476682	-0.0186639	-0.00106057	0.0377384	-0.0816117	0.0167706	-0.00831828	0.0651305	0.011042	0.542848	-0.397455	0.511009	0.0940619	-0.116748	0.0670045	0.0748333
STAD-11q	-0.00847577	-0.027464	-0.0271868	0.010195	0.0256828	-0.0162537	-0.00889108	0.0377384	0.0255173	-0.0236258	-0.0320664	0.0570584	0.0121962	0.545586	-0.688652	-0.0317087	0.0298495	-0.119566	-0.0330315	0.0420466
THYM-11q	-0.106028	0.169635	0.0492064	-0.156374	-0.194571	-0.0211166	-0.108401	0.0281726	-0.082983	-0.0232374	-0.0294266	0.0642822	0.0121962	0.609317	-0.410715	-0.0750032	0.0554185	-0.128447	0.0490526	0.0878537
UCS-11q	-0.0961986	0.176125	0.0900125	-0.00379732	-0.0701168	-0.0320717	-0.0413169	0.0343915	0.0307409	-0.0608095	-0.0612448	0.0361234	0.0103684	0.556645	-0.486225	-0.0500881	-0.0222641	-0.173558	-0.182924	-0.345145
ACC-4p	0.283374	0.136508	0.0803508	0.000968933	0.0241926	0.0171332	-0.0162374	0.0274146	0.0174185	0.0182531	-0.0813737	0.00204064	0.000884671	-0.559079	-0.227043	-0.019772	0.0317269	-0.0764408	0.074535	-0.0834221
GBM-4p	-0.0134649	-0.108391	0.100923	-0.035968	-0.0748384	-0.0319625	-0.124228	-0.106927	0.00873484	0.0091286	-0.145992	0.102069	0.000884671	-0.639731	-0.289948	0.0175028	0.00599599	-0.0571043	-0.144055	0.0254884
KICH-4p	0.13585	-0.0281855	-0.0663353	-0.0459463	0.0284589	-0.0270996	-0.0285616	-0.365123	-0.149974	-0.0586341	-0.17838	-0.0459348	0.00860918	-0.312482	-0.29163	0.0127907	-0.243765	-0.145521	-0.11425	0.440531
KIRC-4p	0.135665	-0.0235329	-0.106485	-0.00922597	0.0229417	-0.0270996	-0.0424821	-0.365123	-0.0445757	-0.057448	-0.16978	0.0134315	0.000325337	-0.581091	-0.307491	0.00564889	-0.123599	-0.0659	-0.0507737	-0.160415
KIRP-4p	0.13585	-0.0281654	-0.0647564	-0.0126906	0.0246263	-0.0270996	-0.0285616	-0.365123	-0.0442024	-0.0586061	-0.168611	-0.0444281	0.00946965	-0.534774	-0.304151	0.00759995	-0.122686	-0.0910766	-0.0507724	0.0966518
LAML-4p	0.185892	-0.752019	-0.0057007	0.0176246	0.0204051	0.00760393	-0.110666	0.0354391	0.0069453	-0.0755718	-0.0537918	0.00626633	-0.00241426	-0.678213	-0.207091	0.0296219	0.187836	-0.135365	0.0674281	-0.0810734
LUAD-4p	0.13585	-0.0295152	-0.0339947	0.172154	0.0518618	-0.0268292	-0.00913218	0.0214457	-0.271392	-0.00923255	-0.0606071	0.0149874	0.0049545	-0.850605	-0.282442	-0.0290056	-0.359574	-0.0887497	0.0611977	-0.0375558
PAAD-4p	-0.185286	-0.0180223	-0.0402813	-0.00230632	0.0227464	-0.0289002	-0.0318468	0.0285386	0.0268235	0.0164809	-0.0657452	0.0125484	0.00969357	-0.734925	-0.245312	0.00423846	-0.321329	-0.0952278	0.04212	0.0185236
PRAD-4p	-0.246866	0.0741258	0.00195398	0.000970665	-0.0478425	-0.0291705	-0.0344346	0.0345075	-0.643839	0.0123464	-0.0444407	0.0135002	0.00346212	-0.808967	-0.232527	-0.0442207	0.191157	-0.106268	-0.0330319	0.0501045
SKCM-4p	0.185544	-0.0348597	-0.0739702	0.00447714	0.0573089	-0.0131413	-0.102513	0.0345075	0.0239255	-0.0500084	-0.0765368	0.00267519	0.000325337	-0.702628	-0.230283	0.0153209	0.228931	-0.137936	-0.0435781	-0.37106
THYM-4p	-0.407368	0.0231539	0.18202	0.01415	-0.099103	-0.0319625	-0.07798	0.0345075	-0.0421684	0.0103204	-0.0600301	0.0142618	0.00551383	-0.692449	-0.244189	-0.0412308	0.196847	-0.0929848	-0.0425456	0.0689188
ACC-7p	0.0706172	0.000151462	-0.0373121	-0.0188123	0.0268936	0.0018279	-0.0107604	0.0385173	0.101441	-0.017732	-0.0348404	0.0594544	0.0187875	1.17963	1.05717	0.0766314	0.0692496	-0.0158876	-0.0612808	0.31787
BLCA-7p	-0.244637	0.0774009	0.123182	-0.0143432	0.0287822	-0.00643657	-0.0245455	0.0383696	-0.172609	0.0236242	-0.0176726	0.0398752	0.0140586	1.25129	0.759211	0.16299	0.0262171	0.0198363	-0.182298	-0.0573017
BRCA-7p	0.16299	0.0905376	-0.00359574	0.0170896	-0.0291172	-0.00616624	-0.0947698	0.0384307	0.567716	0.104237	-0.0310198	0.0406367	0.0159902	1.19845	0.911376	0.270235	0.101943	0.00250221	0.0196532	-0.0367766
CESC-7p	-0.238941	0.0188163	-0.0022513	-0.0143432	0.0269047	-0.00948517	-0.0493335	0.0383696	0.0897796	-0.0173049	-0.0498868	0.0282194	0.0161103	1.21024	0.560825	-0.0207971	0.029278	0.00201554	-0.160766	-0.691651
COAD-7p	0.0653447	0.015606	0.0457693	-0.0932232	0.0332106	-0.00643657	-0.0812406	0.0383696	0.12306	-0.062719	-0.0405377	0.0573132	0.0178069	1.13015	1.04478	-0.0562523	0.0495479	0.00234782	-0.128642	0.407653
ESCA-7p	-0.24452	0.023355	0.0817209	0.0426622	0.14568	-0.00643897	-0.0593954	0.0383696	-0.191269	-0.0183218	-0.0377796	0.039911	0.0161103	1.06556	0.802819	-0.0144943	0.0958237	0.000935277	-0.107303	-0.170637
GBM-7p	0.0706172	0.0377695	-0.0372694	0.0395915	0.0223681	0.000968014	-0.00608376	0.0345683	0.100541	-0.0199507	-0.232498	0.274533	0.0187875	1.20021	1.05257	0.0685939	0.0692496	0.00236614	-0.12949	0.354559
KICH-7p	0.122623	-0.00260558	0.104303	-0.0147362	0.00663268	0.0694152	0.00273534	0.0274828	-0.289041	-0.117206	0.382585	-0.233105	-0.0923803	0.822276	0.93022	-0.12803	-0.123681	-0.0141833	0.0271404	0.0307678
KIRC-7p	0.122623	0.0105293	0.103733	-0.0112698	0.00482588	0.0694152	-0.00549451	0.0274828	-0.236067	-0.116953	0.391242	-0.170881	-0.0933498	0.872163	0.942631	-0.0557306	-0.089114	0.0148748	0.0271404	0.164441
KIRP-7p	0.122623	0.00851992	0.103733	-0.0112715	0.00474763	0.0694152	-0.0054922	0.0274828	-0.236334	-0.116955	0.391242	-0.170881	-0.0933498	0.872163	0.942636	-0.0557306	-0.089114	0.0148763	0.0271391	0.139064
LGG-7p	0.0706172	0.049124	-0.0378392	0.0430578	0.0205613	0.000968014	-0.0140724	0.0345683	0.0979353	-0.0199227	-0.375287	0.265659	0.0178179	1.23789	1.06498	0.0125918	0.0316644	0.0314243	-0.12949	0.044664
LIHC-7p	0.0447697	-0.0408104	0.00753771	-0.117138	0.0271916	-0.0325331	-0.0424794	0.0265399	0.114494	0.0333456	1.06515	0.174334	0.166917	1.14918	0.551925	0.0213723	0.0930377	-0.0199279	0.086395	-0.622817
LUAD-7p	0.119626	-0.044387	-0.0231706	0.183166	0.115636	-0.00616624	0.0116092	0.0384307	0.565962	0.157818	-0.023187	0.062567	0.0186674	1.38194	0.984885	-0.00385917	-0.032711	-0.00415191	0.0437744	0.162055
LUSC-7p	0.119626	0.0413844	-0.0231706	0.183166	0.11729	-0.00616624	0.0116092	0.0384307	0.387428	0.15779	-0.0320956	0.062567	0.0186674	1.38194	0.980469	0.0152857	-0.0419655	-0.0250931	0.0437744	0.0850667
OV-7p	-0.203092	0.00626029	-0.00840382	-0.0158963	-0.214614	0.00319798	-0.124317	-0.592025	0.0911377	-0.0183181	-0.0484125	0.0451755	0.0161103	1.24359	0.617782	-0.0107873	0.0248778	0.023443	0.115534	-0.0935221
PAAD-7p	0.0659368	-0.000530329	-0.123438	-0.00566925	0.046124	0.0115016	-0.0134835	0.0384307	0.0866136	-0.0553155	-0.0366835	0.0404684	0.0187842	1.2846	1.02	0.000783332	-0.15513	-0.00635248	0.0539685	0.133583
PRAD-7p	0.0495063	0.0166851	0.0291173	-0.00414381	-0.026732	-0.00643657	-0.0250503	0.0384307	-0.2848	0.0215561	-0.00691076	0.0476284	0.0157662	1.24543	0.862372	0.404301	0.0936748	0.00721523	0.0659555	0.169415
SKCM-7p	0.119626	-0.00336531	-0.0251569	-0.00566925	0.12852	-0.00643657	-0.00849206	0.0324618	0.0857266	-0.0175232	-0.0275799	0.0613305	0.0187155	1.27387	1.03294	-0.0109151	-0.227742	0.0226865	0.0431552	0.132409
STAD-7p	0.158079	0.0306091	-0.0229705	-5.20006e-06	0.0496574	-0.00364457	0.00153903	0.0384307	0.100547	-0.0251573	-0.0405377	0.0588198	0.017927	1.06083	1.0618	-0.0608884	0.0553546	-0.00607266	0.0196664	0.239512
TGCT-7p	0.142291	0.00737737	0.528255	-0.00807162	0.0544546	-0.0011005	-0.150394	-0.0262379	0.104442	-0.0272045	-0.0803646	0.2541	0.00262317	1.34582	1.04736	0.0316843	0.0327191	0.0127456	-0.0282761	-0.0278593
THYM-7p	0.0493577	0.0170401	-0.0233616	0.0108911	-0.0118709	-0.00643657	-0.0219645	0.0384307	0.0870967	-0.0177041	-0.0275799	0.0655328	0.0187155	1.25209	0.912122	-0.0247832	0.0298531	0.0348872	-0.0105363	0.130591
UCEC-7p	-0.34058	0.0177666	0.078195	-0.246463	-1.99184	0.0117695	-0.0496794	0.0397748	0.132342	-0.0594462	-0.0549282	0.0414284	0.0162758	0.956651	0.54927	-0.0252608	0.029278	0.00295162	-0.193209	-0.248804
UCS-7p	-0.341319	0.0159552	0.166513	-0.247009	-2.00794	0.0117719	-0.011692	0.0397748	0.131171	-0.0611147	-0.0453308	0.0507377	0.0179834	1.01895	0.549293	-0.0301766	0.0301908	0.00238057	-0.193625	0.0768386
ACC-17q	0.191593	-0.0291777	-0.0704596	0.00238606	0.0337311	0.018538	-0.0159924	0.0276164	-0.00663194	0.0221109	-0.0800644	0.00542227	0.00119534	-0.903239	0.174264	-0.000183171	-0.00725255	0.479813	0.055674	-0.159346
BLCA-17q	0.391615	0.838784	0.403626	7.63356e-05	0.0487076	0.0194845	-0.00706848	0.0276164	-0.0850016	0.0124905	-0.0498778	0.0244095	0.00828794	-0.7146	0.0771702	0.124785	-0.120393	0.602778	0.0514438	0.540557
CESC-17q	-0.295693	0.105165	0.0666514	0.00257718	0.032565	0.0185404	-0.0298045	0.0347092	-0.0241711	0.0226289	-0.0633564	0.0117757	0.0058245	-1.02262	0.157337	-0.0309131	-0.0353666	0.39878	0.102055	-0.0270801
COAD-17q	-0.0357739	0.0220318	0.130971	-0.000889195	0.058028	-0.0252479	0.038271	0.0347092	0.235567	0.0209347	-0.0707344	0.025171	0.0103397	-0.775429	0.0532883	-0.0513918	0.291602	0.821977	0.0894953	0.53548
ESCA-17q	-0.362385	0.0182308	0.13168	0.00908495	0.0664596	-0.0306733	-0.0505935	0.0276164	-0.121892	-0.0630936	-0.0729537	0.00962457	0.000636009	-0.999723	0.138658	-0.0489679	-0.0933631	0.33233	0.0299978	-0.254091
GBM-17q	-0.0134552	-0.0182722	-0.0752847	0.0156844	0.0252238	0.018538	-0.0315173	-0.0517424	-0.0427225	0.0140486	-0.160041	0.00962457	0.00119534	-0.976253	0.116349	0.0106127	-0.0347947	0.352181	0.105733	-0.270737
KIRC-17q	0.217431	0.0186996	-0.101446	0.0024714	0.0307469	0.018538	-0.0159924	0.0376966	-0.120469	0.0210202	-0.140975	0.0128004	0.00119534	-0.611961	0.0960104	0.0127737	-0.00726256	0.364593	0.327098	-0.257255
KIRP-17q	0.217431	0.0186996	-0.101446	0.0024714	0.030628	0.018538	-0.0159924	0.0376966	-0.0861938	0.0210202	-0.140975	0.0128004	0.00119534	-0.611961	0.151966	0.0127737	-0.00726256	0.501904	0.327098	-0.145295
LGG-17q	-0.0132705	-0.0247745	-0.04852	0.0156861	0.0269473	0.0185404	-0.0356748	-0.0517424	-0.0422528	0.0135719	-0.150443	0.0117757	0.0058245	-0.950424	0.118076	0.0111713	-0.0338819	0.352339	0.105734	-0.0559757
LIHC-17q	0.140893	-0.0283616	0.0260509	-0.107583	0.130248	0.00921665	0.0100483	0.0299113	0.247259	0.0733817	1.13333	0.165433	0.152002	-0.862707	0.141001	0.0150655	-0.102337	0.573201	0.0223342	-0.114809
LUAD-17q	0.144751	-0.0321131	-0.0175077	0.17496	0.0616991	-0.0221279	-0.0420344	0.0356409	0.673988	0.0532313	-0.0337644	0.010154	0.00526517	-1.14534	0.100069	-0.0103305	-0.143234	0.546578	0.0217751	0.0255292
LUSC-17q	0.144751	-0.032135	-0.0169379	0.171494	0.0772772	-0.0221279	-0.0340458	0.0356409	0.499186	0.0525971	-0.0415033	0.025171	0.00978032	-1.08253	0.0237559	0.0102068	-0.152488	0.682879	0.0217751	0.177015
PAAD-17q	0.191593	-0.0452442	-0.070187	0.0024714	0.0311013	0.018538	-0.0159924	0.0347092	-0.120469	0.0210202	-0.0725928	0.00542227	0.00119534	-0.820772	0.113203	0.0134855	-0.00726256	0.362186	-0.0286416	-0.276923
PRAD-17q	-0.0589949	0.0231611	-0.0636004	-0.00966716	-0.0538096	-0.0299555	-0.0186638	0.0346481	-0.198715	0.0128192	-0.052559	0.00666903	-0.000856366	-0.709043	0.0805651	-0.0345527	0.130163	0.473281	-0.0934792	-0.24556
SKCM-17q	0.193753	-0.0310239	-0.0187014	-0.00968153	0.0725856	0.00889557	-0.0186478	0.0346481	-0.0266728	-0.0730848	-0.0563801	0.000159143	0.00141788	-0.963319	0.121151	0.021896	-0.0203512	0.267831	-0.183334	-0.177076
STAD-17q	-0.0596868	0.0205979	-0.0683703	0.00257545	0.0334955	-0.0275532	-0.0219158	0.0347092	-0.0400938	0.0221109	-0.0629955	0.00962457	0.00119534	-0.991071	0.125436	-0.0168438	-0.0366059	0.340942	0.099244	-0.258428
TGCT-17q	0.191287	-0.0355571	0.575101	-0.256251	0.0464972	0.00820505	0.193601	-0.130187	0.00069813	0.0116783	-0.180792	-0.367613	-0.0122918	-0.644512	0.112871	-0.0534047	0.00400536	0.155302	-0.199044	-0.203386
THYM-17q	-0.246905	0.0358713	0.0650302	0.0201875	-0.346877	-0.0306709	-0.115302	0.0287403	-0.0230322	0.0217898	-0.0621867	0.025171	0.0103397	-0.969958	0.096726	0.00087578	-0.359599	0.284984	-0.000588121	0.198689
UCS-17q	-0.3622	0.103991	0.17814	0.00265484	-0.0380841	-0.0306709	-0.0421624	0.026096	-0.0225952	-0.0925866	-0.0755492	0.0109457	0.00526517	-1.09088	0.157198	-0.0488345	-0.281864	0.393815	0.0390204	-0.0480335
ACC-2p	-0.0537998	-0.0214967	-0.0442386	-0.0127877	0.0239632	0.0173506	-0.00817431	0.0318053	0.0276215	0.0213138	-0.0678746	0.0137216	0.0103397	-0.871041	0.068875	0.068362	0.0037034	0.233589	-0.110271	0.391542
BLCA-2p	-0.428103	0.00964882	0.139109	0.0038851	0.025824	-0.145727	-0.0754641	0.0318664	-0.00112985	-0.0124986	-0.0425852	-0.00111812	-0.000856366	-1.05756	0.102076	-0.0246326	-0.101416	0.106061	-0.0362484	-0.485218
BRCA-2p	-0.0779397	0.056259	0.0840066	0.00291957	-0.0458253	-0.0267299	-0.0289114	0.0318664	0.0526266	-0.0934074	-0.0690977	-0.000356569	0.000636009	-1.04993	0.133287	0.0224747	-0.0362794	0.0729484	0.0912695	-0.247761
CESC-2p	-0.320678	0.0570514	0.0651004	0.00273191	0.0275519	0.0173506	-0.0300496	0.0318664	0.030247	0.0223365	-0.0595004	0.00179456	0.0058245	-1.02049	0.160426	-0.0316157	-0.0353666	0.0907087	-0.0320659	-0.000846079
COAD-2p	-0.077755	0.0269423	0.126542	0.0121287	0.052256	-0.0315904	-0.094516	0.0318664	0.067904	-0.092626	-0.058966	0.0137216	0.00978032	-0.879829	0.105292	-0.058892	-0.0160121	0.199409	0.0241487	0.338128
ESCA-2p	-0.398846	0.0277354	0.180324	0.0475758	0.0830895	0.0176209	-0.00624107	0.0318053	0.0533808	-0.0919917	-0.0601357	-0.00129544	0.00526517	-1.04838	0.171656	0.0018294	-0.0924503	0.0725856	-0.0572023	0.00628641
GBM-2p	0.21094	-0.0188364	-0.0508155	0.0155934	0.0205885	0.0173506	-0.0388439	-0.0494472	0.0245464	0.0137562	-0.14618	0.000172866	0.0058245	-0.890527	0.171951	0.0104688	-0.0062988	0.0816669	0.0665069	-0.04926
KIRC-2p	0.235997	0.0266085	-0.0466999	0.00281725	0.027423	-0.0269978	0.0276019	0.0116221	0.0292797	0.0126303	-0.004824	0.210461	0.00377279	-0.531855	0.290618	-0.0229556	0.311852	0.191136	0.0367139	0.0913397
KIRP-2p	0.235997	0.0266068	-0.0461301	-0.000649124	0.0273717	-0.0269978	0.0355905	0.0116221	0.0291832	0.012024	-0.004824	0.046497	0.00795253	-0.5053	0.230169	-0.0229556	0.311852	0.191136	0.0367139	-0.0990495
LAML-2p	0.0336624	-0.33798	0.0230503	-0.183394	0.0255701	0.00797605	-0.0367773	0.0293935	0.0520868	0.0126452	-0.0651236	-0.00854824	0.00197721	-0.99857	0.172364	0.0118687	-0.0529912	0.080073	0.00462159	-0.0948363
LGG-2p	0.21094	-0.0188388	-0.0794794	0.0155934	0.0205885	0.0173482	-0.0445369	-0.0494472	0.0245464	0.0137562	-0.14618	-0.000356569	0.00119534	-0.895396	0.170144	0.00991014	-0.00725255	0.0816669	0.0665069	-0.252158
LIHC-2p	-0.00505665	-0.0135938	-0.0457922	-0.0768257	-0.0819031	-0.0248261	-0.0876591	-0.0917509	0.0565951	0.0307921	0.232614	-0.681119	-0.171921	-0.874261	0.131945	-0.0115572	-0.104999	0.0793617	-0.0932111	-0.028138
LUAD-2p	0.210365	-0.0196036	-0.0300854	0.169016	0.0561488	0.00760373	-0.0246229	0.0247736	-0.257986	0.0554541	-0.0531164	0.000172866	0.00526517	-1.07387	0.132941	-0.0215999	-0.00815098	0.066693	0.14148	-0.0754936
LUSC-2p	0.210365	-0.0230647	-0.0145162	0.348677	0.0728874	0.00760373	-0.016393	0.0247736	-0.0218552	0.0530568	-0.0617157	0.0136832	0.00891985	-0.893029	0.0566281	-0.0582857	0.011206	0.203284	0.123821	1.17607
OV-2p	-0.239681	0.0010354	0.0532237	0.00247921	-0.0803387	0.00287659	-0.0202709	-0.227955	0.0805526	-0.0406504	0.968338	0.142305	0.15529	-1.02945	0.187056	0.0200132	-0.113445	0.0732368	-0.0314468	0.00789685
PAAD-2p	0.0344009	-0.00751436	-0.0466156	-0.0127064	0.00545399	0.00794722	-0.0156779	0.0318053	0.0634465	-0.092598	-0.0530567	0.00859815	0.00944491	-0.978988	0.167694	0.0115257	-0.104999	0.0813776	-0.130736	-0.00321413
PRAD-2p	0.00968564	0.0463023	0.149232	0.0119393	-0.0281047	-0.0269978	-0.000409843	0.0318664	-0.795073	0.0163488	-0.0443279	0.0137027	0.00828794	-0.899182	0.0481308	0.0393564	-0.117928	0.229224	0.0262541	0.221207
SKCM-2p	0.161801	-0.0220419	-0.044401	-0.00038034	0.0634061	0.0176209	-0.0840141	0.0318664	0.0510301	-0.0936602	-0.0572582	0.0052296	0.00944491	-1.02121	0.176901	0.00691339	-0.147025	0.0725856	0.017422	-0.0117448
STAD-2p	-0.0418121	0.0286789	-0.029733	-0.000734469	0.0301547	-0.0318607	-0.00824036	0.0318664	0.0280082	0.0213418	-0.0572582	0.0094319	0.0100042	-0.983077	0.178986	-0.0224622	-0.0356931	0.0972877	-0.0408225	-0.0191318
TGCT-2p	0.209921	-0.0255967	-0.262004	0.1576	0.0500555	0.00475089	-0.00280239	-0.124568	0.0441083	0.0120395	-0.0122995	-0.00771383	-0.00832763	-0.781451	0.165839	-0.0308975	-0.00760498	0.0769506	-0.119505	-0.119489
THYM-2p	-0.318406	0.0363114	0.0284306	-0.18679	-0.156864	0.0173506	-0.0159522	0.0223006	-0.134033	0.0218184	-0.0599395	-0.00108225	0.00119534	-0.750843	0.123585	-0.00773655	0.324997	0.218626	0.0309624	-0.173804
UCEC-2p	-0.289174	0.056197	0.181658	-0.00779292	-0.0271028	0.0173506	0.672695	0.0261361	-0.0358234	0.0195735	-0.0787685	0.00111795	0.0058245	-0.623782	0.138945	-0.00346019	0.285055	0.226982	-0.132107	0.0788749
UCS-2p	-0.289174	0.056197	0.181658	-0.00779292	-0.0271028	0.0173506	0.541619	0.0261361	-0.0358234	0.0195735	-0.0787685	0.00875529	0.0100042	-0.624526	0.134476	-0.00346019	0.285055	0.226982	-0.132107	-0.0777694
ACC-16q	-0.0153822	-0.0143496	-0.0441675	-0.00141814	0.0435428	0.00767689	-0.00824036	0.0320907	0.00444837	0.0191055	-0.0555783	0.0290631	0.00867546	-0.55493	-0.103918	0.0608103	0.0036998	0.407018	0.0258683	0.564066
BLCA-16q	-0.402702	0.0742672	0.178688	0.0020465	0.0244296	0.0173506	-0.0303193	0.0391835	0.0156544	0.0109587	-0.0374478	0.0186775	0.0021086	-0.725254	-0.143923	-0.0358239	-0.038209	0.153489	-0.0438175	-0.0536937
CESC-16q	-0.277478	0.0744578	0.0651063	0.00204824	0.0245001	0.00767689	-0.0297215	0.0391835	0.0148662	0.0201282	-0.0482004	0.0242759	0.00416031	-0.71317	-0.163469	-0.034962	-0.0353702	0.15349	0.0188333	-0.0291887
COAD-16q	-0.248256	0.0178557	0.0678361	-0.155699	0.00488743	-0.0315904	-0.00419233	0.0366495	0.0369789	-0.0948063	-0.0591915	0.0212023	0.00778071	-0.61528	-0.184619	0.000368344	-0.0979508	0.135332	-0.0883719	-0.0439646
ESCA-16q	-0.353809	0.0214984	0.131766	-0.19447	0.0586422	-0.0315928	-0.133107	0.0296178	0.0406332	-0.0456062	-0.0681534	0.0189096	-0.00102819	-0.69717	-0.140281	-0.0235621	-0.0988499	0.103046	0.0437453	-0.274077
KICH-16q	0.191255	-0.0356121	-0.0585012	-0.0011434	0.0179353	0.0176209	0.0358357	0.0421709	0.0271753	0.0180428	-0.0105007	-0.0920695	-0.0229748	-0.181778	-0.195874	0.0149033	0.359326	0.229052	0.0834087	-0.0651973
KIRC-16q	0.191255	-0.0356322	-0.0585012	-0.0011434	0.0343904	0.0176209	0.0358357	0.0421709	0.0290391	0.0184339	-0.00933091	-0.0863115	-0.0226393	-0.119847	-0.110066	0.088351	0.385115	0.471851	0.0834087	0.549182
KIRP-16q	0.191255	-0.0356322	-0.0585012	-0.0011434	0.0343904	0.0176209	0.0358357	0.0421709	0.0290391	0.0184339	-0.00933091	-0.0863115	-0.0226393	-0.119847	-0.110066	0.088351	0.385115	0.471851	0.0834087	0.549182
LAML-16q	-0.18706	-0.336708	-0.127974	-0.151908	0.0356372	0.0047485	-0.0608742	0.0366495	-0.0394311	0.0104482	-0.0650595	0.0092496	-0.00320846	-0.489039	-0.136211	0.0309821	0.322266	0.261069	-0.062478	-0.194517
LGG-16q	-0.0311117	-0.0129918	-0.0762262	0.0468904	-0.0759063	0.0173482	-0.0672774	0.0421098	0.0030818	0.0115479	-0.108704	0.0174413	-0.000468855	-0.561592	-0.13251	0.01046	-0.0347982	0.141226	-0.0841536	-0.334242
LUAD-16q	0.0128946	-0.01543	-0.069698	0.0122619	0.0295887	-0.0315904	-0.02013	0.0320907	-0.270577	0.134182	-0.0485345	0.0189096	-0.00102819	-0.949973	-0.137028	-0.0243543	-0.0991876	0.129377	0.0560402	-0.301254
PAAD-16q	-0.179897	-0.0273836	-0.0392409	-0.013386	0.0209182	0.00794722	-0.0318468	0.0391224	0.0321216	0.0184249	-0.0565746	0.0275948	0.00867546	-0.562551	-0.0727925	-0.0189998	-0.226082	0.386958	-0.131703	0.397816
TGCT-16q	0.197386	-0.129628	-0.188398	0.0661472	0.0339889	0.00770573	-0.0150445	-0.117251	0.0065355	0.00978569	-0.022729	-0.00839148	-0.0112489	-0.46804	-0.181813	-0.0402088	-0.0156664	0.122562	-0.119005	-0.231732
ACC-2q	0.190712	-0.0121316	-0.0691327	0.0016526	0.0264973	0.0172464	-0.0162374	0.0200975	0.0268212	0.0204613	-0.0743462	-0.000356569	0.00119534	-0.968205	0.144408	-0.000621233	0.033204	-0.0453166	0.0513613	-0.218686
BLCA-2q	-0.268435	0.0653753	0.0227935	-0.0104006	0.0102164	-0.0316946	-0.0357362	0.0271292	0.0683183	0.0205147	-0.0597531	-0.00258642	-0.000856366	-1.12055	0.199283	0.0624383	-0.0557566	-0.0643352	-0.132783	-0.175526
BRCA-2q	-0.0374839	0.0602152	0.13436	0.00390294	-0.0455479	-0.0291705	-0.0186324	0.0271903	0.0304092	-0.0376001	-0.0647489	0.00179456	0.00526517	-1.17604	0.175191	0.0136922	0.00508741	-0.0428565	-0.0312258	0.0302801
CESC-2q	-0.386325	0.0702101	0.139529	-0.0104006	0.0102036	-0.0319649	-0.0359814	0.0271292	0.0297772	0.0208497	-0.0657452	-0.00182487	0.00119534	-1.07058	0.16226	-0.0264354	0.00417719	-0.0495873	-0.112252	-0.188458
COAD-2q	-0.0768251	0.0230339	-0.0309204	-0.0138653	0.0137489	-0.0316922	0.0255992	0.0271292	0.0677831	-0.0939831	-0.0734841	0.0137216	0.00978032	-1.0074	0.157753	-0.058771	-0.0386785	-0.118851	-0.110841	0.132432
ESCA-2q	-0.403372	0.0356993	0.17754	0.0466065	0.0808305	-0.0316922	-0.024338	0.0271292	0.0533676	0.0199809	-0.0657452	0.000326256	0.0058245	-1.07944	0.196887	-0.0565443	-0.00377329	-0.0701782	-0.0577335	0.0414446
GBM-2q	-0.0135287	-0.100869	-0.0480066	-0.010005	0.00742693	0.0292872	-0.0491069	-0.118163	0.0243194	0.0120413	-0.0861516	0.081456	0.0058245	-1.01602	0.147066	0.0107332	0.00657469	-0.042189	-0.120979	0.0150712
KIRC-2q	0.214878	0.0353023	-0.0524146	-0.00897611	-0.0144533	0.0882376	0.0134889	0.237105	-0.0236108	0.0712555	1.02125	0.0489495	0.230442	-0.597216	0.257513	0.0127966	0.225642	-0.0469275	0.0942038	0.0187272
KIRP-2q	0.214878	0.0352822	-0.0524146	-0.00897611	-0.012607	0.0882376	0.0134889	0.237105	-0.0365255	0.0716466	1.02242	0.00641458	0.230777	-0.58244	0.251011	0.115801	0.251431	-0.091257	0.0942038	0.215522
LAML-2q	-0.161581	-0.364925	0.198547	-0.116488	0.0427119	0.00787666	-0.193225	0.0255879	0.0487688	0.0113084	-0.0389241	-0.0100165	0.00197721	-1.09	0.15329	0.0156224	-0.066535	-0.08305	-0.0535265	-0.0411716
LGG-2q	-0.0135287	-0.100867	-0.0480066	-0.010005	0.00742693	0.0292872	-0.0411145	-0.118163	0.0243194	0.011435	-0.0861516	0.0890933	0.0100042	-1.01677	0.145577	0.0107332	0.00657469	-0.042189	-0.120979	-0.00190055
LIHC-2q	-0.0161924	-0.0341182	-0.016895	0.00573096	-0.0133684	-0.0255682	-0.125737	-0.0725319	-0.0692023	-0.0637374	0.125296	-0.743119	-0.176328	-0.923983	0.137512	0.0033722	0.192995	-0.0932286	0.0036483	-0.142049
LUAD-2q	0.19216	-0.0146333	-0.0312888	-0.242255	0.0325663	-0.0268292	-0.00573874	0.0271903	0.0537669	0.0604752	-0.0594374	0.0109876	0.00978032	-1.13206	0.118796	-0.0199429	0.0322956	-0.0940792	0.0034015	0.303203
LUSC-2q	0.19216	-0.0146333	-0.0312888	-0.242255	0.032374	-0.0268292	-0.00573874	0.0271903	0.0537669	0.0604752	-0.0594374	0.0109876	0.00978032	-1.13206	0.125298	-0.0199429	0.0322956	-0.0913458	0.0034015	0.117391
OV-2q	-0.0890432	-0.00487382	0.0527266	-0.00179528	-0.0141775	0.0175191	0.678824	-0.186717	0.0506783	-0.0488808	-0.0803841	0.0079636	0.00944491	-1.01089	0.216049	0.0335043	-0.00218995	-0.0658062	0.0531602	-0.0772222
PAAD-2q	0.14323	-0.0756085	-0.0455808	-0.0137799	0.0147561	0.00784542	0.00250676	0.0271292	0.048383	0.0192851	-0.0682863	0.0143562	0.0103397	-0.945615	0.122832	0.0193204	-0.151144	-0.13274	-0.106606	0.229649
PRAD-2q	-0.0320588	0.0358366	-0.0314927	0.00184373	-0.053861	-0.0270996	-0.042415	0.0271903	-0.128741	0.00323705	-0.0440798	0.000307325	0.00377279	-0.981644	0.10816	-0.0343749	-0.0604972	-0.0452528	0.107983	0.0501594
SKCM-2q	0.192667	-0.0614654	-0.060512	0.000109848	0.0597407	-0.0316922	-0.0979346	0.0200975	0.0502225	-0.0928002	-0.0664768	-0.00851188	0.000636009	-1.01829	0.126827	0.014771	0.228994	-0.121164	0.0373916	-0.203238
STAD-2q	-0.0605202	0.0245086	-0.0309204	-0.00162265	0.0269187	-0.0319625	-0.00824036	0.0271903	0.0396989	0.0199567	-0.0724878	0.0151899	0.0103397	-1.01821	0.141087	-0.0588835	0.0241205	-0.0941677	0.0949326	0.180426
TGCT-2q	0.200187	-0.154908	-0.191837	0.0535434	0.0221169	0.00760393	0.0159428	-0.0411165	0.027086	0.0106369	0.137092	-0.0238018	-0.0122918	-0.884594	0.116449	0.0298257	0.0247937	-0.0426786	0.105079	-0.176677
THYM-2q	-0.29602	0.0247243	0.0589497	0.0115567	-0.0535207	0.0172488	-0.105844	0.0271903	-0.188276	0.00273933	-0.067769	0.0144642	0.0103397	-0.894605	0.103657	-0.121078	-0.385178	-0.0944461	0.0539077	0.0662777
UCEC-2q	-0.224803	0.0639239	0.180658	0.161294	-0.0291044	-0.0319625	0.639366	0.0214601	0.0332633	0.0188609	-0.084378	-0.000503745	0.0058245	-0.878624	0.171141	-0.0547401	0.196852	-0.0869483	-0.112383	0.0978256
UCS-2q	-0.224988	0.0685318	0.141045	0.161293	-0.030811	-0.0319625	0.633671	0.0214601	0.0327935	0.0186931	-0.084378	-0.00103318	0.00119534	-0.88361	0.169328	-0.0498244	0.195735	-0.086843	-0.112384	-0.129223
ACC-8p	-0.00459073	-0.0385521	-0.0621002	0.00956813	-0.0705749	-0.00363897	-0.0515015	0.0342864	0.0158752	-0.0336657	-0.0373303	0.0514962	0.0104885	1.16547	-0.634361	0.00592771	0.0134905	0.0802147	0.0666412	-0.269249
GBM-8p	-0.0199509	-0.0385127	-0.0689592	0.0543284	-0.0955701	0.0115016	-0.0053408	-0.10808	0.0177189	-0.0352291	-0.232243	0.0440762	0.0164062	1.04408	-0.695019	0.00655043	0.0144033	0.10827	-0.155234	0.00315148
KICH-8p	0.0610624	-0.0294908	-0.187434	-0.00218264	0.002241	0.00301364	-0.0278037	-0.349711	0.0527572	-0.0335436	-0.180443	-0.233556	-0.0795608	0.863537	-0.735995	-0.0332824	0.000499333	0.0351198	0.122655	-0.0683593
KIRP-8p	0.0610624	-0.0294932	-0.177151	-0.00218264	0.002241	0.00301124	-0.0525917	-0.349711	0.0527572	-0.0335436	-0.19004	-0.233556	-0.0795608	0.832034	-0.735995	-0.0332824	0.000499333	0.0351198	0.122655	-0.139781
LAML-8p	-0.0642405	0.112706	0.179892	0.0260574	0.0550243	-0.00585318	0.107491	0.0352181	0.024423	-0.0664635	-0.0416118	0.0171878	0.00762882	1.48133	-0.525912	0.00732658	0.0514832	0.120207	-0.0140617	0.32916
LGG-8p	-0.0199509	-0.0402947	-0.0689592	0.0543284	-0.0955701	0.0115016	-0.00509957	-0.10808	0.0177189	-0.0352672	-0.232243	0.0440762	0.0164062	1.04408	-0.695019	0.00655043	0.0144033	0.10827	-0.155234	0.00473043
SKCM-8p	0.0667505	0.035687	-0.0127074	0.0115781	0.146943	-0.00616624	0.0333464	0.0342864	0.0379519	-0.0422671	-0.0466056	0.0422501	0.0123053	1.04677	-0.673231	0.109358	0.127352	0.00346901	0.0569015	0.339988
STAD-8p	-0.0309301	0.175414	-0.0284828	0.00946843	0.00513859	-0.00364457	-0.0105925	0.0342864	0.0429174	-0.0415955	-0.0278427	0.0678542	0.0131657	1.17967	-0.599704	-0.0608162	0.0319491	0.0965235	0.0666516	0.407671
TGCT-8p	0.108014	-0.0163975	0.528235	0.824829	0.0131456	0.00619124	-0.064233	-0.0303822	0.0204846	-0.0440095	-0.119923	-0.0513225	-0.00578521	1.42626	-0.555348	0.0126118	0.0154581	0.114706	-0.0287922	0.495707
THYM-8p	-0.0137166	0.173265	-0.0429435	0.0548339	0.228897	-0.00643657	0.207657	0.0342253	-0.0141364	-0.0348677	-0.026093	0.0563327	0.0121962	1.15448	-0.372068	0.0856024	0.0853153	0.225696	-0.149803	0.0387789
UCEC-8p	-0.104946	0.335865	0.0652944	0.194303	-0.0473138	0.0586051	0.190958	0.0215244	0.0331753	0.0941532	-0.0577233	0.0440728	0.0103684	1.58936	-0.368436	0.182945	0.0162628	0.102244	0.12697	-0.157385
ACC-3q	-0.0939944	-0.0446904	-0.0397065	-0.00965946	0.0252607	0.0115016	-0.0142742	0.0345075	0.0145398	-0.0349815	-0.0298754	0.0668983	0.0131657	0.816334	-0.696495	0.0140251	0.0316608	0.0101636	0.00847972	0.08115
BLCA-3q	-0.136109	0.124598	0.174425	-0.00485538	0.0224661	0.0115016	-0.0125015	0.0345075	-0.0649163	1.48985	-0.0145372	0.0545105	0.0101445	0.969584	-0.466644	0.449592	0.0899889	-0.00396091	0.134663	0.0029699
BRCA-3q	-0.0188636	-0.0236501	0.0458103	-0.0521367	0.0249649	-0.00364457	-0.0872853	0.0285386	0.0269876	0.0671688	-0.0301266	0.0552721	0.0120761	0.915896	-0.741662	0.0123025	-0.20526	0.0282012	0.13497	0.0826506
CESC-3q	-0.134463	0.180332	0.175376	-0.00619309	0.0228817	-0.00643657	-0.012473	0.0345075	0.0276596	-0.0467305	-0.0301266	0.0552721	0.0121962	1.0397	-0.548169	0.411525	0.0301761	0.00149143	0.0677659	0.101188
COAD-3q	-0.0300215	-0.036905	-0.0261739	-0.0217127	0.0540667	-0.00643657	0.0307874	0.0344463	0.0440234	-0.0725713	-0.0422239	0.0589488	0.0130456	0.684228	-0.705688	-0.0605174	0.062008	-0.0434353	-0.165528	0.12615
ESCA-3q	-0.129867	-0.0255128	0.181363	-0.0393546	0.106607	-0.00643657	0.0254118	0.0285386	0.0265648	0.117255	-0.0301266	0.064052	0.0120761	1.00468	-0.690984	0.00321514	-0.273739	0.0353247	0.111032	0.0814611
GBM-3q	-0.00364605	-0.0407553	-0.0666919	0.00312266	-0.0591313	0.0115016	0.0117434	-0.107797	0.0172418	-0.0367407	-0.192053	0.062696	-0.0768836	0.622086	-0.699099	0.0625525	0.069246	-0.0405091	-0.0271974	0.250546
KICH-3q	0.0720685	-0.0315893	0.142762	-0.00610774	0.0225785	-0.00364457	-0.00654436	0.030402	-0.0721999	-0.0338761	-0.16825	-0.146506	0.0121962	0.540153	-0.674094	-0.0364379	0.035994	0.0132372	0.036972	0.0377536
KIRP-3q	0.0720685	-0.0315909	0.142762	-0.00610774	0.0225785	-0.00364457	-0.0145368	0.030402	-0.0721999	-0.0332698	-0.16825	-0.085778	0.0121962	0.573102	-0.674008	-0.0364379	0.035994	0.0132372	0.036972	0.121386
LAML-3q	-0.0858487	-0.165799	-0.0789698	-0.192319	0.0189589	0.00212706	-0.118359	0.0269973	0.0361238	-0.0363189	-0.0386145	0.0291022	0.0112704	0.923424	-0.680681	0.00795032	-0.233191	-0.00142235	-0.0174842	0.0338765
LGG-3q	-0.00364605	-0.0407334	-0.0672617	0.00658903	-0.0617521	0.0115016	0.00375481	-0.107797	0.0146363	-0.0361064	-0.192304	0.0510698	-0.0778531	0.661721	-0.713146	0.00655043	0.0316608	0.0192462	-0.0271974	0.0336557
LIHC-3q	0.0648139	-0.0490205	-0.127185	-0.0268417	-0.0408655	-0.0309454	-0.102055	-0.0377573	0.025043	-0.0278687	0.0860778	-0.737456	-0.164535	0.662714	-0.68975	0.00170923	0.03655	0.0246251	-0.201892	-0.052915
LUSC-3q	0.0673733	-0.0602536	-0.0410524	0.166403	0.116668	-0.00616624	0.0135531	0.0344463	-0.0306145	0.765514	-0.0377212	0.0589488	0.0130456	1.00842	-0.467393	0.0921222	0.134506	-0.0570594	-0.150994	0.444419
OV-3q	-0.000977575	-0.0383712	0.0476112	0.00248449	-0.054881	0.0827608	0.62437	-0.0465989	0.0815452	0.157501	1.08999	0.040448	0.162101	0.787612	-0.657867	-0.00486379	-0.152523	0.023566	0.119379	0.141994
PAAD-3q	0.109113	-0.0526822	-0.0408343	-0.0216273	0.00335528	0.0018279	-0.00882883	0.0344463	-0.0856604	-0.0347349	-0.0373871	0.0595834	0.0131657	0.480986	-0.600007	0.129462	0.128328	-0.0522081	-0.172747	0.220492
PRAD-3q	-0.0258349	0.172722	0.112288	-0.00804868	0.0251552	-0.00643657	-0.0856206	0.0345075	-0.0785794	0.00532427	-0.00945744	0.0625647	0.0101445	0.899683	-0.469997	0.278316	0.0939959	5.67522e-05	0.0107847	0.1044
SKCM-3q	0.0570436	-0.0438458	-0.128004	-0.00773584	0.10657	0.0018279	-0.0879573	0.0345075	0.0146363	-0.072565	-0.0342836	0.042588	0.0121929	0.824394	-0.731052	0.0115693	-0.0450811	0.015528	-0.00581906	0.0293126
STAD-3q	0.0839531	-0.000775153	-0.0273609	-0.0201019	0.011674	-0.00643657	-0.00654436	0.0344463	0.0273729	-0.0349815	-0.0332056	0.0577124	0.0130937	0.620592	-0.737954	-0.0302767	0.036004	0.0155472	-0.173854	0.0559342
TGCT-3q	0.0550856	-0.0441793	0.168544	0.150986	0.038627	-0.00179101	-0.157385	-0.0303089	0.0226287	-0.0449694	-0.10234	-0.446057	-0.00299857	0.467954	-0.624575	-0.286475	0.0327155	0.0348567	-0.153708	-0.0712519
THYM-3q	-0.111602	-0.0174183	0.0196383	-0.159901	-0.184154	-0.00643897	-0.149152	0.0320345	-0.081708	-0.0345049	-0.040163	0.0540169	0.0104885	0.695363	-0.547017	-0.0586457	0.0957818	0.00372347	0.0495861	-0.178418
UCEC-3q	-0.0710022	0.18239	0.0816996	0.00810191	-0.0573234	-0.00643897	-0.0413169	0.0312217	-0.0669596	-0.0912076	-0.0468369	0.0548086	0.0103684	0.990593	-0.404601	0.245306	-0.0222641	-0.00228125	0.133423	-0.290704
UCS-3q	-0.0710022	0.179112	0.081706	0.00810191	-0.0573234	-0.0274233	-0.0413169	0.0312217	-0.0669596	-0.0912851	-0.0538643	0.0423913	0.0103684	0.98334	-0.404561	0.245306	-0.0222641	-0.0069798	0.133423	-0.387237
ACC-17p	-0.0201963	-0.0124522	-0.0727547	0.00115832	0.0168584	0.0172464	-0.0267393	0.0377345	0.0030818	0.0182531	-0.0675786	0.0102557	-0.000468855	-0.674342	-0.236084	0.0106604	0.0056583	-0.103838	0.0938365	-0.282286
GBM-17p	0.185174	-0.0341112	-0.0584833	-0.192223	-0.0629375	0.0172488	-0.033894	-0.036734	0.00174645	0.00971411	-0.436699	-0.100723	-0.0229748	-0.446504	-0.285592	0.0105713	0.0341132	-0.0844055	0.0617262	-0.073846
KIRC-17p	0.13585	-0.0311536	-0.0457255	0.00105428	0.0227883	0.277833	0.0276082	0.0336291	0.0399729	0.00574985	0.0348868	0.0491316	0.346684	-0.241557	-0.351467	-0.0230554	-0.101691	-0.0974471	0.0662614	-0.0511076
KIRP-17p	0.135665	-0.0284653	-0.0690706	0.00105428	0.0211156	0.277833	0.0219152	0.0336291	0.0407859	0.00558369	0.0348868	0.0548495	0.74524	-0.155471	-0.353274	-0.0181396	-0.102604	-0.0976028	0.0662614	0.15965
LGG-17p	0.184989	-0.0276055	-0.0858178	-0.188759	-0.0647286	0.0172464	-0.0297328	-0.036734	0.0030818	0.0101908	-0.283142	-0.091646	-0.0317837	-0.497266	-0.232976	0.0100127	0.0332004	-0.10066	0.0617248	-0.150456
TGCT-17p	0.183558	-0.0371115	0.322614	-0.282823	0.0395889	0.00395859	-0.858761	-0.0269341	0.0105081	0.00734384	-0.0756237	-0.444589	-0.00310504	-0.58217	-0.273603	0.0216164	0.0653831	-0.0658199	-0.0196819	-0.117434
ACC-19q	-0.133344	-0.0314926	-0.039629	-0.00332741	0.0252607	0.0155241	-0.0249976	0.0274146	0.00599157	-0.0274565	-0.0301266	0.0612405	0.0130937	0.539861	-0.455393	0.008542	0.0356193	0.0155472	0.118627	0.0462899
BLCA-19q	-0.174727	0.132439	0.182564	-0.0119142	0.00897766	-0.0209481	-0.0144202	0.0344463	0.039543	-0.0342664	-0.0179771	0.0551219	0.0101445	0.439497	-0.432589	-0.0394046	0.097846	-0.0188632	-0.177716	0.0882506
BRCA-19q	-0.0339605	0.121385	0.00816833	-0.00658655	0.0235106	-0.0162008	-0.0522104	0.0214457	-0.291769	0.0312946	-0.0463904	0.0421062	0.0103684	0.471709	-0.396052	-0.0463443	-0.275503	0.012497	0.0697445	-0.139508
CESC-19q	-0.165889	0.136018	0.0437244	0.000328362	0.0223187	0.0155241	-0.0229551	0.0345075	0.0166769	-0.0264618	-0.0301266	0.0638329	0.0121962	0.549222	-0.418539	-0.0335948	0.0341346	0.00896812	0.133875	0.0719409
COAD-19q	-0.0339605	-0.00942324	0.00186843	0.012811	0.0308208	-0.0209505	0.0064026	0.0285386	0.0400095	-0.0640898	-0.0297657	0.0545235	0.0103684	0.466041	-0.508923	0.00750764	-0.275492	-0.00903046	-0.0235936	-0.13821
GBM-19q	-0.0455197	-0.0314908	-0.0415672	0.0129211	0.0122411	0.0155241	-0.0119248	0.00695313	0.00608804	-0.0285814	0.602086	0.0508507	0.0121962	0.508095	-0.491247	0.00860611	0.0356193	0.0187259	0.16939	0.0336557
KICH-19q	-0.0319814	-0.0213839	-0.181315	0.000222582	0.020752	-0.0209505	-0.0422266	-0.0262049	0.0425966	-0.0307616	-0.143204	-0.222982	0.0980373	-0.159423	-0.54536	-0.0212169	-0.27584	-0.00851016	0.0765774	-0.12343
KIRC-19q	-0.0319814	-0.0246611	-0.185377	0.000222582	0.0206331	-0.0419348	-0.0422266	-0.0262049	0.03837	-0.0308391	-0.150232	-0.235399	0.0980373	-0.166676	-0.489329	-0.0212169	-0.27584	-0.0174353	0.0765774	-0.263312
KIRP-19q	-0.0240712	-0.0246611	-0.185377	0.000222582	0.0206331	-0.0319032	-0.0422266	-0.0262049	0.03837	-0.0308391	-0.150232	-0.235399	0.0980373	-0.265179	-0.489329	-0.0212169	-0.27584	-0.0174353	0.0765774	-0.182751
LAML-19q	-0.0457516	-0.159033	-0.124962	-0.00582857	0.0344478	0.00292444	-0.0202018	0.035378	0.0142156	-0.0307432	-0.0304597	0.0125032	0.00879155	0.309131	-0.378747	-0.259018	-0.0257615	0.025543	-0.165418	-0.0271192
LIHC-19q	-0.0196538	-0.0328758	0.00348194	0.00508854	-0.0289345	-0.0270249	-0.0751362	0.00674511	0.0337603	-0.0785093	0.0573911	-0.614653	-0.0998973	0.46525	-0.394666	-0.00958754	-0.0374904	-0.0129519	0.169389	-0.161884
LUSC-19q	0.137635	-0.0445351	-0.0570026	0.165021	0.0919674	0.015791	0.0949594	0.0274146	0.496144	0.56712	-0.0352212	0.0545235	0.0103684	0.772977	-0.308283	-0.0218919	0.0515629	0.0108012	0.211267	-0.0844502
PAAD-19q	-0.0333631	-0.0364036	-0.0436359	-0.00324206	0.0349251	0.0157945	-0.019373	0.0345075	0.0308498	-0.028165	-0.0387841	0.0666792	0.0131657	0.434611	-0.477034	-0.0152659	-0.156577	-0.0688911	0.0572041	0.162393
PRAD-19q	-0.13565	0.13037	-0.0138872	-0.0147743	-0.0624774	-0.0212184	-0.0488998	0.034594	-0.704298	-0.041201	-0.0128973	0.0543962	0.0101445	0.465266	-0.312978	-0.0356368	0.0957614	-0.00200172	-0.129728	0.0503524
SKCM-19q	-0.0085728	-0.0402411	-0.0793617	-0.00126752	0.115889	-0.0135164	-0.0596802	0.0284774	0.0257362	-0.0652046	-0.0498303	0.0299544	0.0103684	0.371353	-0.441503	0.00910439	-0.286951	-0.0209025	-0.150693	-0.304237
THYM-19q	-0.0542673	-0.00900123	-0.0273544	-0.157211	-0.156811	-0.0212184	-0.115784	0.0319734	0.013261	-0.0274565	-0.0390854	0.0558834	0.0121962	0.407831	-0.500284	-0.0232411	-0.0398814	0.0277288	-0.120297	0.0825378
UCEC-19q	-0.129587	0.135931	0.183228	-0.00286923	-0.0557773	-0.0212184	-0.019297	0.0389559	-0.0493987	-0.028134	-0.0404283	0.0587958	0.0131657	0.40909	-0.307546	-0.0785039	0.10086	0.00778966	-0.0100431	0.132849
UCS-19q	-0.129587	0.135926	0.182658	0.000597146	-0.0557125	-0.0212184	-0.0272856	0.0389559	-0.0493022	-0.0275277	-0.0406794	0.0471695	0.0121962	0.448725	-0.309074	-0.0860427	0.10086	0.0131733	-0.0100431	0.114073
ACC-16p	-0.206594	0.0714419	-0.0368775	-0.00224984	0.045569	-0.0318607	-0.032092	0.0391835	4.19299e-05	0.0190905	-0.0675437	0.0197747	0.010029	-0.603749	-0.126594	0.0608103	0.00400114	0.373678	0.0172579	0.667376
BRCA-16p	0.0558644	0.0731132	0.351708	-0.00685513	0.0263735	0.114237	-0.0269561	0.0320907	0.0172942	-0.0960061	-0.0760686	0.00204064	0.000325337	-0.466627	-0.110041	0.237798	0.284451	0.246111	0.173784	-0.0582834
CESC-16p	-0.296225	0.0812131	0.0218283	0.00121481	0.0237455	0.00756126	-0.0405599	0.0391835	0.0155279	0.0176964	-0.0715927	0.00636766	0.000884671	-0.759285	-0.146817	0.110282	-0.0359816	0.105942	0.0214644	-0.276816
COAD-16p	-0.010116	0.00645258	0.126523	0.0427024	0.0717249	0.277935	0.0255992	0.0391224	0.0507267	-0.0948276	-0.0678182	0.0225087	0.00946965	-0.443789	-0.168521	0.0209057	-0.106904	0.353564	-0.0773325	0.488068
ESCA-16p	-0.35542	0.0192668	0.176636	-0.152822	0.0613345	0.277935	-0.00455126	0.0307417	-0.274856	-0.0924003	-0.0653237	0.0166091	0.0049545	-0.654144	-0.21246	0.00122465	-0.350035	0.0756963	0.0647702	-0.0623726
GBM-16p	0.189666	-0.0346474	-0.0296357	0.00121654	-0.0535048	0.0173506	-0.0695025	0.0363139	0.0012657	0.0110561	-0.407554	0.0166091	0.00551383	-0.575402	-0.253471	0.0110186	-0.00604201	0.12666	-0.0434235	-0.0965702
KICH-16p	0.215435	0.0172388	-0.052001	-0.00216449	0.0257597	0.0173506	0.0711562	0.0350781	-0.033803	0.00644003	0.102526	0.00230909	0.0179772	-0.0855621	-0.227317	-0.0286095	0.353616	0.220396	0.0641191	-0.326779
KIRC-16p	0.215251	0.024154	-0.102779	0.00130015	0.0239687	0.0173482	0.0526573	0.0350781	-0.0324677	0.00691671	0.0929289	0.0176338	0.552696	0.102387	-0.174701	-0.0236937	0.352499	0.204141	0.0641178	-0.0341587
KIRP-16p	0.215435	0.0172405	-0.0525708	0.00130189	0.025811	0.0173506	0.0631676	0.0350781	-0.0337066	0.00704635	0.102526	0.000699213	0.301364	0.017499	-0.228844	-0.0286095	0.353616	0.220396	0.0641191	-0.0283039
LAML-16p	-0.182157	-0.344107	-0.0124763	0.0244149	0.0493859	0.00797845	-0.274916	0.0400541	0.0240858	-0.00221336	-0.0154785	0.00776634	5.74838e-05	-0.579519	-0.212919	-0.0451746	-0.0986359	0.124631	-0.0787109	-0.146369
LGG-16p	0.189666	-0.0346508	-0.0290659	-0.00224984	-0.0535561	0.0173506	-0.0615139	0.0363139	0.00116924	0.0110561	-0.407554	0.018219	0.00969357	-0.576145	-0.251943	0.0110186	-0.00604201	0.12666	-0.0434235	-0.108084
LUAD-16p	0.0130793	-0.0143434	-0.0306088	-0.234344	0.053936	-0.0315904	-0.0162368	0.0320907	-0.274139	0.133008	-0.0553021	0.0124068	0.0049545	-0.951775	-0.208327	-0.0192603	-0.0979835	0.0961945	-3.68897e-05	-0.077302
LUSC-16p	0.0130793	-0.0142672	-0.0306088	-0.234342	0.053864	-0.0315904	-0.0244682	0.0320907	-0.274401	0.133502	-0.0553021	0.0107851	0.0049545	-0.953396	-0.208247	-0.0192603	-0.0979835	0.096193	-3.82079e-05	-0.0938689
PAAD-16p	0.141999	-0.0357083	-0.0448355	-0.0108367	0.0115936	-0.0315904	-0.00548185	0.0391224	0.0251688	0.0199993	-0.0600793	0.0135191	0.00551383	-0.55123	-0.259061	0.00397397	-0.158431	0.102047	-0.121311	-0.00433103
PRAD-16p	-0.283864	0.0689722	0.0779797	-0.0120099	0.0370713	-0.0318607	-0.102702	0.0391224	-0.0708019	0.0181358	-0.0386013	0.0210215	0.00797727	-0.672772	-0.0535843	0.0171502	-0.0381323	0.27773	-0.157734	0.258124
SKCM-16p	0.191574	-0.036133	-0.041424	-0.000327949	0.0597989	0.277932	0.0207272	0.0320907	0.0314519	-0.0936415	-0.0707691	0.00163964	0.00110721	-0.418884	-0.195987	-0.00588674	0.350086	0.234258	0.0176232	-0.162121
TGCT-16p	0.197386	-0.129628	0.302946	0.164962	0.0461966	0.00767449	-0.778778	-0.0318815	0.00729959	0.00977062	-0.114323	-0.00964953	-0.0126024	-0.588111	-0.220715	0.0114907	0.0171701	0.0707307	-0.110414	-0.116337
THYM-16p	-0.0385774	0.00888529	0.12654	-0.19158	-0.270331	-0.0318607	-0.0624425	0.0367106	-0.0979996	0.0110282	-0.0676219	0.0232513	0.010029	-0.470784	-0.152957	-0.0924694	-0.0157144	0.279996	0.0649175	0.343563
ACC-19p	0.0232624	-0.0127651	-0.0431532	-0.00566925	0.032606	0.0116034	-0.0105925	0.0304213	0.0866136	-0.0145958	-0.0362374	0.0467306	0.0187875	1.07471	-0.16302	0.0670978	0.0692496	-0.272483	0.0708766	0.483788
BLCA-19p	-0.145664	0.0624531	0.180873	-0.0178078	-0.0334367	-0.00633478	-0.00597156	0.0303601	0.0902234	-0.021389	-0.0174214	0.0380196	0.0167358	1.10369	-0.228343	-0.0185865	-0.0243974	-0.258121	-0.172055	-0.0218953
BRCA-19p	-0.0355741	0.00784706	0.00640633	-0.0484229	-0.0450289	0.056575	-0.0453852	0.0244523	0.108697	0.0221423	-0.0464469	0.0161301	0.0159902	1.11019	-0.113414	-0.0398944	-0.199917	-0.302947	0.0698091	-0.270505
COAD-19p	-0.0397607	-0.00208173	-0.0833922	0.0105572	0.0358014	-0.00606685	0.0170792	0.0244523	-0.252545	-0.0520905	-0.0298222	0.0285474	0.0161103	1.11779	-0.184183	0.00932155	-0.200254	-0.268319	0.115611	-0.179975
GBM-19p	0.0309879	0.0432449	-0.0445534	0.0107777	0.0159367	-0.0177075	0.195617	0.0275516	0.085247	-0.0158999	0.569875	0.418183	0.0161103	1.09546	0.0693283	0.0106012	0.0307516	-0.264447	0.0580852	-0.155471
KICH-19p	0.0889156	-7.11158e-07	-0.141047	-0.00588371	0.029715	-0.00633478	-0.0253559	-0.272417	0.0837437	-0.0517531	-0.143389	-0.329992	-0.161362	0.713597	-0.193426	5.48931e-06	-0.16388	-0.242272	0.0331196	0.0896308
KIRC-19p	0.0761818	-0.000607606	-0.175996	-0.00588544	0.0278726	-0.0172899	-0.0558346	-0.272417	0.085247	-0.0511676	-0.160013	-0.342939	-0.16307	0.611004	-0.139208	-0.000553121	-0.15854	-0.263225	0.0331182	-0.254924
KIRP-19p	0.0887309	-0.000607606	-0.175996	-0.00588544	0.0278726	-0.0273215	-0.0558346	-0.272417	0.085247	-0.0511676	-0.160013	-0.342939	-0.16307	0.668589	-0.139208	-0.000553121	-0.15854	-0.263225	0.0331182	-0.315026
LAML-19p	-0.223776	-0.137266	0.10064	-0.0140153	0.0451641	-0.000996302	-0.2113	0.0312918	-0.167692	-0.01741	-0.0301552	0.00294436	0.0153108	0.764351	-0.385165	-0.430809	-0.0312878	-0.208508	-0.168639	-0.0482738
LGG-19p	0.0230777	0.046139	-0.0445451	0.0107777	0.0159367	-0.00938337	0.195617	0.0275516	0.085247	-0.0158999	0.569875	0.418183	0.0161103	1.15725	0.0693283	0.0106012	0.0307516	-0.264447	0.0580852	-0.220579
LIHC-19p	0.00919375	-0.0132886	-0.128854	0.00323028	-0.0942751	-0.0031097	-0.10506	-0.0762396	-0.316897	-0.109177	0.261988	0.0838893	-0.093233	0.924781	-0.336859	0.0216197	0.0983939	-0.228522	0.125093	-0.0294365
PAAD-19p	0.0838872	-0.00614685	-0.0588934	-0.00201521	0.0258655	-0.00938337	-0.0469542	0.0304213	-0.17892	-0.0152593	-0.0535594	0.0119278	0.0161103	0.918593	-0.180455	0.00678979	-0.033021	-0.264377	0.139206	-0.357627
PRAD-19p	-0.0410254	0.0453906	0.0263572	-0.00210056	0.0286605	-0.00633718	-0.0417651	0.0304213	-0.285119	-0.0277475	-0.0296617	0.0191108	0.0140586	0.809043	-0.281992	-0.0589275	0.0957746	-0.267692	0.00354523	-0.225541
SKCM-19p	0.0838872	-0.0270107	-0.0569646	0.000451317	-0.179814	-0.0187867	-0.067718	0.0244523	0.106443	-0.0544605	-0.0487225	-0.00463711	0.0159902	1.04965	-0.106986	-0.000887567	-0.222402	-0.242886	-0.000263903	-0.336884
THYM-19p	-0.0408408	0.0281674	0.0603122	-0.163104	-0.161837	0.110842	-0.106762	0.0278872	-0.340197	-0.0145958	-0.0423586	0.0380554	0.0187875	0.684796	-0.348864	-0.10697	0.020855	-0.243505	-0.0991044	0.0449825
UCEC-19p	-0.134675	0.0615369	0.174682	-0.0932232	-0.0605856	-0.00633478	-0.0119961	0.0348086	-0.249915	-0.0787944	-0.0549727	0.0380661	0.0178069	0.907539	-0.314606	-0.126759	-0.498184	-0.284826	-0.138707	0.257717
UCS-19p	-0.13486	0.0665614	0.0842151	-0.0108929	-0.0652375	-0.00633718	-0.0507046	0.0348086	-0.187972	-0.0776115	-0.0550521	0.0213897	0.0159902	0.923427	-0.304014	-0.0495434	-0.464734	-0.271949	-0.172056	-0.226929
ACC-4q	0.356893	0.00722397	0.0794852	0.00082091	0.026479	0.0172464	-0.0267393	0.0300332	0.0256778	0.0204463	-0.0747072	0.00542227	0.00119534	-0.899377	0.220502	0.0101105	0.00628718	-0.0614134	0.0308116	-0.250879
GBM-4q	-0.194083	-0.00300705	-0.0309474	0.000822642	0.0206719	0.0172488	-0.0646381	-0.112272	0.0262538	0.0119073	-0.177239	0.0117757	0.0058245	-1.07085	0.172771	-0.0054729	0.00687603	-0.0447788	0.0146089	0.0190232
KICH-4q	0.142333	-0.0294693	-0.0453503	-0.00623923	0.0289015	0.0172488	-0.020809	-0.34898	0.0429772	0.019121	-0.290637	-0.0606983	-0.00745078	-0.853014	0.131697	0.00274117	-0.120524	-0.0935357	0.0328967	0.128235
KIRC-4q	0.142333	-0.0181383	-0.0453503	-0.00623923	0.0289015	0.0172488	-0.020809	-0.34898	0.0429772	0.019121	-0.433175	-0.0606983	-0.00745078	-0.853014	0.136113	0.00274117	-0.120524	-0.0891194	0.0328967	0.00615653
KIRP-4q	0.142333	-0.0181182	-0.0453503	-0.00623923	0.0270552	0.0172488	-0.020809	-0.34898	0.0274572	0.0191489	-0.433175	-0.0606983	-0.00745078	-0.853014	0.142615	-0.0164037	-0.11127	-0.0698611	0.0328967	-0.0445395
LAML-4q	-0.0135753	-0.361983	0.135985	-0.185303	0.0235848	0.00760633	-0.0487697	0.0284919	0.027547	0.0112933	-0.0379278	0.0014329	0.00197721	-0.997775	0.129166	0.0235181	0.193353	-0.10725	0.0082715	-0.102371
LUAD-4q	0.191452	-0.0757134	-0.028419	-0.238088	0.0571147	-0.0316922	-0.00573874	0.0300332	0.0648804	0.0604322	-0.0692065	0.0209687	0.00891985	-1.11691	0.0873652	-0.0763394	0.148731	-0.166348	0.00341052	0.179088
PAAD-4q	0.143093	-0.0260485	-0.0455885	-0.002369	0.0268986	0.00760633	-0.00549109	0.0300332	0.0270443	-0.0939764	-0.067651	0.02579	0.00978032	-1.03941	0.127897	-0.0195412	-0.23906	-0.0941677	0.0991522	0.134485
PRAD-4q	-0.233237	0.0250551	-0.0110461	-0.00449933	-0.0428571	-0.0319625	-0.0264287	0.0229403	-0.183081	0.00432676	-0.05304	0.0236838	0.00742748	-0.986483	0.107021	-0.0789438	0.121199	-0.132818	0.0466757	0.119022
SKCM-4q	0.143548	-0.0503349	0.0351787	-0.000721847	0.0596219	-0.0318078	-0.0912675	0.0229403	0.0482144	0.0205683	-0.0831015	-0.016121	0.00197721	-1.0596	0.173455	-0.0113399	-0.116183	-0.0881346	0.0373916	-0.169226
THYM-4q	-0.402649	0.0598097	0.182014	0.0127021	-0.135524	0.0172488	-0.115871	0.0300332	-0.127633	0.0199696	-0.0600301	0.01105	0.0100042	-0.957558	0.128858	-0.0326227	0.156104	-0.0680724	-0.0414669	0.069334
ACC-12q	0.00492131	-0.00141896	-0.0471697	-0.020778	0.0199115	0.0172488	-0.00817431	0.0271903	0.0733743	0.0199567	-0.0717979	0.0122149	0.00947919	-0.639937	0.19944	0.0686265	0.0441599	-0.0941833	0.050682	0.806043
BLCA-12q	-0.399864	0.0627453	0.179142	-0.0103989	0.0118952	-0.0316922	-0.0298043	0.0271292	0.0531439	0.0117658	-0.0498514	-0.00205699	0.00377279	-1.07663	0.199836	-0.0290127	-0.0548438	-0.0717754	-0.112251	0.0431902
BRCA-12q	-0.0782659	0.0697801	0.0838002	-0.0101318	-0.0610505	-0.0319625	-0.0245782	0.0271292	0.0316328	-0.0958516	-0.0654408	-0.00182487	0.000636009	-1.04555	0.173176	0.0192751	0.154879	-0.0904754	-0.110854	-0.181062
CESC-12q	-0.426561	0.0658031	0.179718	-0.00181204	-0.0223254	-0.0319625	-0.0220609	0.0271903	0.0301505	0.020373	-0.0636357	0.0151899	0.0103397	-1.0791	0.193978	-0.0299587	0.00508999	-0.0797487	-0.0360582	-0.00953965
COAD-12q	0.00924283	0.0434146	0.124791	0.0464965	0.0528626	-0.0319625	0.0248791	0.0271292	0.0288391	0.0193707	-0.0631986	-0.00129544	0.00210413	-0.983086	0.215541	0.00372311	-0.0574497	-0.0452597	-0.0563634	0.0160243
ESCA-12q	-0.428541	0.0418036	0.128945	0.0400054	0.0791875	-0.0319649	-0.0170275	0.0271292	-0.0576912	-0.0552434	-0.0699583	-0.00255055	0.000636009	-1.02721	0.255208	0.0015017	0.00418836	-0.0577634	-0.0577348	-0.236123
GBM-12q	0.00397663	0.00874446	-0.0786553	0.0143264	-0.0551543	0.0172464	-0.0502061	-0.0431546	0.0285298	0.0123991	-0.18429	-0.00455887	0.00119534	-1.01652	0.259324	-0.000557129	0.0056619	-0.0607135	0.10142	-0.24889
KICH-12q	0.237029	0.144357	-0.0481494	0.00173968	0.0254194	0.277833	0.00251056	0.303254	0.0539934	0.0188003	-0.0294538	0.046497	0.0100042	-0.70433	0.300533	-0.0169675	-0.227228	-0.0342979	0.0464142	-0.0631066
KIRC-12q	0.237029	0.146141	-0.0481494	0.00173795	0.0253548	0.277833	-0.00572078	0.303254	0.0537309	0.0194431	-0.0294538	0.210461	0.0058245	-0.730885	0.360979	-0.0169675	-0.227228	-0.0342964	0.0464129	0.101355
KIRP-12q	0.237029	0.144355	-0.0481494	0.00173968	0.0254194	0.277833	-0.00548185	0.303254	0.0539934	0.0194066	-0.0294538	0.210461	0.0058245	-0.730885	0.360984	-0.0169675	-0.227228	-0.0342979	0.0464142	0.130331
LAML-12q	0.00563471	-0.152738	0.194205	-0.184282	0.0270438	0.00760393	-0.0889959	0.0256491	-0.0527407	-0.00148803	-0.0215228	-0.0107781	-0.00080933	-0.86311	0.180082	0.0279247	0.192995	-0.0965287	0.0320169	-0.116089
LIHC-12q	-0.190301	-0.0379291	-0.132797	-0.0740705	-0.0701547	-0.0255682	0.00770724	-0.0802591	0.0323402	0.029435	0.225581	-0.686092	-0.171804	-0.962994	0.160344	0.0326468	0.201258	-0.0933313	0.027395	-0.0686197
LUAD-12q	0.162183	-0.0172678	-0.0314559	0.00353444	0.0541483	-0.0316922	-0.00889094	0.0200975	0.0543232	0.0610815	-0.0584214	0.000172866	0.00526517	-1.2173	0.172502	-0.0256592	-0.107161	-0.0664006	0.037393	0.0442218
LUSC-12q	0.162183	-0.0286206	-0.0308862	6.80666e-05	0.0571038	-0.0316922	-0.000902334	0.0200975	0.0659175	0.0604472	-0.0670208	0.0151899	0.00891985	-1.18447	0.160098	-0.00512194	-0.116415	-0.115146	0.037393	0.199878
OV-12q	-0.246427	-0.000273625	0.0521833	-0.000310454	-0.045983	0.00784542	-0.0317512	-0.34473	0.0516771	-0.0938624	-0.449277	0.00500972	0.00154479	-1.15188	0.227719	0.0274127	-0.0612472	-0.0693106	0.0977529	-0.152279
PAAD-12q	0.0333828	-0.0475286	-0.0461506	-0.0103135	0.0118005	0.0175191	-0.0159837	0.0271292	0.049271	0.020591	-0.0631986	-0.00387604	0.0058245	-1.0091	0.195412	0.00717788	-0.0572219	-0.0839373	-0.106621	0.0373365
PRAD-12q	-0.102062	0.0666748	-0.0427525	0.0143264	-0.0478791	-0.027102	-0.097677	0.0200975	-0.54985	-0.0061262	-0.0537335	-0.0018438	-0.000856366	-0.977423	0.183722	0.0460636	-0.173912	-0.0998241	0.045631	-0.209952
SKCM-12q	0.162943	-0.0161653	-0.144858	-0.00474935	0.07257	0.0075751	-0.0415642	0.0271292	-0.0287539	0.0111348	-0.0600896	0.000513317	0.00594133	-0.942686	0.19515	0.027343	-0.107823	-0.0366114	-0.104295	-0.0255371
STAD-12q	-0.0422549	0.0453756	-0.0712636	-0.0103153	0.0100954	-0.0291649	-0.0221608	0.0271292	0.0276349	0.0204613	-0.0631986	-0.00182487	0.00119534	-1.00934	0.211847	-0.0172819	0.00384065	-0.0449799	-0.110842	-0.19594
TGCT-12q	0.247118	0.0636351	1.12821	0.287688	0.0270644	0.0046467	0.446988	-0.0252007	0.0281047	0.0106369	0.220034	0.226909	-0.0122918	-0.750645	0.18967	0.0298257	0.0444619	-0.0235058	0.0431579	-0.123262
THYM-12q	-0.278549	0.0607844	-0.0169183	-0.187865	-0.134083	0.0172488	-0.00202793	0.0247174	-0.133073	0.00276727	-0.0652445	0.00870622	0.0100042	-0.891858	0.150739	-0.0132441	-0.338193	-0.0704529	-0.0414551	0.0535442
UCEC-12q	-0.410649	0.0697801	0.139533	0.0100125	-0.0171578	-0.0319625	0.193538	0.0215212	-0.0520909	-0.0958554	-0.0834382	0.000435124	0.000636009	-1.09041	0.171026	0.0169676	0.154879	-0.0881671	-0.0319793	-0.109131
UCS-12q	-0.410464	0.0652272	0.179145	0.0100125	-0.0154851	-0.0319625	0.199231	0.0215212	-0.0518876	-0.09652	-0.0834382	0.000964558	0.00526517	-1.08542	0.172834	0.0120518	0.155792	-0.088271	-0.0319793	0.0914822
ACC-9p	0.121534	-0.0269922	-0.0159422	-0.00182608	0.0132957	-0.0520751	-0.00840096	0.0306456	0.00559975	0.020691	-0.0782647	-0.0014893	0.00166654	-0.534017	-1.03472	0.013413	0.018257	-0.183937	0.0727127	-0.136691
CESC-9p	-0.346188	0.0745935	0.188344	-0.00374797	0.01784	-0.0269978	-0.0227349	0.0377384	0.0300715	0.0206523	-0.0728488	0.0284286	0.010029	-0.711397	-1.06245	-0.0716479	0.0179103	-0.236604	0.0190528	0.236104
COAD-9p	-0.0605424	0.0183263	0.13599	-0.00289958	0.00151102	-0.0269978	-0.00912729	0.0376773	0.0145666	-0.038089	-0.0657452	0.0212023	0.00913424	-0.585537	-1.14291	-0.0586652	0.190324	-0.20589	-0.123059	0.00417006
KICH-9p	-0.0672739	0.0194233	-0.0544652	-0.00715407	0.0189106	-0.0318607	-0.0319849	-0.361892	0.0674495	0.0195833	-0.172439	-0.0663817	0.010029	-0.341353	-1.1253	0.195989	0.217376	-0.281654	0.0815047	0.220312
KIRP-9p	-0.0672739	0.0194468	-0.055035	-0.00368769	0.0162897	-0.0318607	-0.0345881	-0.361892	0.0804606	0.0191922	-0.1647	0.00835078	0.00551383	-0.355385	-1.20965	0.0929849	0.191587	-0.202211	0.0815047	0.0249659
LAML-9p	-0.166821	-0.0334713	-0.128621	-0.17421	0.0134434	0.00475089	-0.072659	0.0281726	0.00408376	-0.000771054	-0.0477886	0.0144521	0.00357895	-0.672062	-1.06969	0.0292603	-0.00122728	-0.145191	0.00777636	-0.190306
PRAD-9p	-0.216316	0.0255428	0.119375	-0.000283326	-0.00992152	0.0307787	0.523251	0.0276208	-0.0434738	0.0114106	-0.0675055	0.00500498	-0.00116704	-0.489654	-1.00991	-0.0762707	-0.0421219	-0.178126	0.0269713	-0.191356
THYM-9p	-0.298639	0.0692437	0.0745456	-0.181071	0.0212877	-0.0318607	-0.122821	0.0352655	0.0293731	0.0206634	-0.0783677	0.0284286	0.010029	-0.667411	-1.03584	-0.0669385	0.0179214	-0.205436	-0.108013	0.051216
ACC-11p	-0.0209563	-0.0217167	-0.0768006	0.000137238	0.024092	0.0171332	-0.0267393	0.0377345	0.00250459	0.018238	-0.0813737	-0.00267149	0.000884671	-0.683337	-0.229383	0.0106604	0.00595964	-0.103888	0.024	-0.236729
COAD-11p	-0.0439669	0.00894997	0.125354	0.00953578	0.0257051	-0.0268292	0.0255895	0.0377345	0.0479959	-0.0962064	-0.0731232	0.0225087	0.00946965	-0.634058	-0.294212	-0.0417389	0.0247422	-0.188652	0.0307279	0.206908
ESCA-11p	-0.34901	0.0215254	0.177507	0.0129211	0.0592077	-0.0270996	-0.116601	0.0377345	0.0131547	-0.0955759	-0.0651099	0.0149874	0.0049545	-0.8208	-0.243029	-0.0346975	0.0053989	-0.0723807	-0.0654197	0.0422455
KICH-11p	0.13585	-0.0435532	-0.00275708	-0.00324206	0.0256315	0.0172488	0.00226154	-0.0167048	-0.0891143	0.0170618	-0.30011	-0.0128841	0.010029	-0.546035	-0.303755	-0.0255634	-0.116128	-0.164152	0.0190439	0.186015
KIRC-11p	0.135665	-0.0256964	-0.053535	0.000222582	0.0212813	0.0172464	-0.0162374	-0.0167048	-0.0366107	0.0171473	-0.290261	0.0449755	0.000884671	-0.566253	-0.319615	-0.0179617	-0.107786	-0.0848634	0.0190425	-0.0462571
KIRP-11p	0.13585	-0.0304183	-0.00332685	0.000224315	0.0230107	0.0172488	-0.00596831	-0.0167048	-0.036141	0.0173151	-0.443818	0.0392576	0.00551383	-0.587366	-0.317803	-0.0228774	-0.106873	-0.0847091	0.0190439	0.0252519
LAML-11p	-0.173843	0.0458392	-0.251336	-0.158286	0.0495642	0.0046491	-0.087994	0.0362799	-0.0511168	-0.00378565	-0.0354555	0.0151342	0.00371217	-0.520877	-0.165846	0.0974956	0.0560594	-0.1603	0.024562	0.224372
LIHC-11p	-0.0219153	-0.0107979	-0.0153559	-0.0743457	-0.0980929	0.00250207	-0.0952896	-0.0697149	-0.0977242	-0.188399	0.646883	0.0955106	0.0851135	-0.571288	-0.261187	0.0246183	0.193304	-0.121868	0.065167	-0.128168
LUAD-11p	0.125651	-0.0294509	-0.0732321	-0.00378411	0.0499992	0.114745	-0.00778951	0.0306417	-0.275381	0.142232	-0.0772319	0.00204064	0.000325337	-0.939082	-0.186804	-0.0297757	0.0316905	-0.108661	0.167695	-0.123461
LUSC-11p	0.184277	-0.0292726	-0.0314559	-0.00378238	0.0518618	0.00784125	-0.00889094	0.0306417	-0.271704	0.141757	-0.0606071	0.0149874	0.0049545	-0.977427	-0.241022	-0.0346915	0.0326033	-0.105465	0.167697	-0.000971628
OV-11p	-0.253747	-0.0187898	0.0619712	-0.00129326	-0.0463444	-0.0316922	0.00181672	-0.361896	0.0392608	-0.0504978	0.0157906	0.0166091	0.0049545	-0.691898	-0.280823	-0.0039784	0.192807	-0.130455	0.0190652	0.0498183
PAAD-11p	-0.0200116	-0.0128753	-0.0455808	-0.0152953	0.00948712	0.0075751	-0.00824036	0.0376734	0.00234319	0.00845479	-0.0491192	0.0231433	0.00797727	-0.62527	-0.306994	0.0126115	0.00686242	-0.10978	-0.113414	0.119938
PRAD-11p	-0.0385417	0.0221602	-0.030927	-0.145054	-0.0484504	-0.0319625	-0.0104409	0.0377345	0.225673	0.0041162	-0.0440798	0.0167318	0.00764186	-0.696394	-0.257493	-0.0472992	-0.0618635	-0.0847229	0.0960318	0.039878
STAD-11p	0.261283	0.120455	-0.0310887	-0.0152953	0.0160684	-0.0291705	0.00226154	0.0376734	0.023741	0.0177334	-0.0731232	0.0225087	0.010029	-0.528607	-0.296414	-0.0622299	0.0519503	-0.163872	-0.117633	0.245418
THYM-11p	-0.273153	0.0288004	0.0270453	0.0120167	-0.13954	-0.0319625	-0.129796	0.0377345	-0.0475885	0.018238	-0.0600301	0.0137323	0.000884671	-0.72802	-0.216183	-0.0468276	-0.0581058	-0.0702583	-0.0610497	-0.160249
UCS-11p	-0.339229	0.0717132	0.177744	-0.249857	-0.106411	-0.0291705	-0.0421928	0.0421219	0.0185419	-0.096228	-0.077938	0.0159325	0.0049545	-0.787057	-0.193864	-0.0526189	-0.0571904	-0.0634377	-0.147999	0.0304108
BLCA-13q	-0.322675	0.0587414	0.0119208	0.0016526	0.0264478	-0.0319649	-0.0363214	0.0271903	0.0301468	-0.0148296	-0.0520457	-0.00111812	-0.0014822	-1.00626	0.498246	0.165592	0.0412574	-0.0421746	-0.0592499	-0.12426
COAD-13q	0.00521644	0.0362029	-0.0229363	0.0145175	0.0316683	0.0175191	0.0249488	0.0271903	0.0523596	-0.00893378	-0.0557956	0.00179456	0.00463934	-0.711223	0.680441	-0.00148836	0.236277	-0.102838	0.103639	0.0934933
KIRC-13q	0.222175	0.0380306	-0.0491432	0.00173968	0.0281887	-0.0291705	-0.00639515	0.023389	-0.052276	-0.0153978	-0.439074	-0.101729	0.00940869	-0.753839	0.622963	0.00565762	-0.191129	-0.0406191	-0.000419323	0.0621621
KIRP-13q	0.222175	0.0380323	-0.0491432	0.00173968	0.0281887	-0.0291705	0.00159725	0.023389	-0.052276	-0.0160041	-0.439074	-0.105308	0.0135884	-0.727284	0.621474	0.00565762	-0.191129	-0.0406191	-0.000419323	0.0291086
LAML-13q	-0.287612	-0.159429	-0.125284	-0.184472	0.0315205	0.00787666	-0.105754	0.0185562	0.0469725	-0.0234033	-0.0312166	-0.00405253	0.0053155	-1.03045	0.475348	0.0219943	-0.143038	-0.0689338	0.0231174	0.00761697
PAAD-13q	0.208138	-0.0623051	-0.0404819	-0.011318	0.000160392	0.00784542	-0.00607154	0.0272769	0.0652719	-0.0236046	-0.0413355	0.000960806	0.00314696	-0.903749	0.657345	0.0117901	-0.191129	-0.0890063	-0.000416663	0.107243
SKCM-13q	0.207953	-0.0506243	-0.015767	-0.0121709	0.0673745	0.00784302	-0.0954115	0.0271292	0.0513253	-0.00777561	-0.0533219	-0.00980638	0.000792046	-0.859136	0.658641	0.0142486	-0.200442	-0.0793851	-0.0565506	-0.0326641
STAD-13q	0.32177	0.147939	-0.0252357	-0.00181204	0.0283085	-0.0291705	0.0116246	0.0271903	0.0280082	-0.0148932	-0.0546258	0.0151899	0.00971382	-0.734769	0.633319	-0.030815	0.0720571	-0.0684238	0.00453809	0.363817
ACC-14q	-0.0370765	-0.0194957	-0.045984	0.000970665	0.0250535	0.0173506	-0.016229	0.0377384	0.00184291	0.0197398	-0.0651099	0.019439	0.00551383	-0.630224	-0.190487	0.0109545	0.0065711	-0.162909	-0.0449298	0.0180045
CESC-14q	-0.409824	0.0744594	0.179142	0.00116006	0.0160413	0.0173506	-0.0320882	0.0377384	0.0148662	0.0195218	-0.0657452	0.0195924	0.00551383	-0.685832	-0.159174	-0.0249522	0.00508639	-0.169488	0.0441841	0.0264031
ESCA-14q	-0.368397	0.0226243	0.123192	0.0137511	0.0569912	0.0176185	-0.00412308	0.0317695	0.0385374	0.0194016	-0.0747072	0.0189096	0.000884671	-0.713881	-0.183627	0.00614042	-0.30454	-0.187823	-0.0674838	-0.169236
KICH-14q	0.210046	0.00623958	-0.0473172	-0.00241037	0.0247447	-0.0318607	0.00226154	-0.0170051	-0.0567931	0.00587951	-0.144882	-0.0705515	0.00797727	-0.269585	-0.207484	0.0753528	0.255852	-0.282211	0.0227893	0.204828
LAML-14q	-0.212849	-0.134816	-0.255313	-0.184964	0.0142336	-0.000115019	-0.0771252	0.0352655	0.0233834	-0.00192943	-0.0513101	0.0144521	5.74838e-05	-0.601843	-0.170713	0.0409637	0.201241	-0.209001	0.0662498	-0.0553438
LUAD-14q	0.160743	0.0215418	-0.0712293	0.0044381	0.0492585	-0.0315904	-0.0248539	0.0306456	-0.270577	0.134182	-0.0606071	0.0189096	0.000325337	-0.931562	-0.148629	-0.0143445	-0.108087	-0.193602	0.055421	-0.226151
PAAD-14q	0.13661	-0.0394387	-0.144677	0.00105601	0.0320305	0.0176209	-0.00646186	0.0377384	0.0272718	0.0186491	-0.0664768	0.0105869	0.00563066	-0.613764	-0.210032	0.0197829	-0.107827	-0.183443	-0.0487329	-0.0141096
PRAD-14q	-0.0556066	0.0693318	-0.0314868	0.000970665	0.0248022	-0.0318607	-0.0870048	0.0377384	-0.0472054	0.00985308	-0.0444407	0.0195735	0.00346212	-0.688869	-0.124739	-0.0484256	-0.0605008	-0.162923	-0.0412295	0.0438573
TGCT-14q	0.183373	0.0221081	1.07857	0.15815	0.0323301	0.00388861	0.446988	-0.0147137	0.00849396	0.00917763	0.240347	0.225118	-0.0126024	-0.205828	-0.194865	0.0114907	0.0573253	-0.114501	-0.108907	-0.115661
THYM-14q	-0.0595799	0.0197799	0.113733	-0.192015	-0.0193922	0.277664	-0.0982952	0.0352655	0.0341497	0.0191055	-0.0643792	0.0277029	0.010029	-0.248457	-0.089348	0.192257	0.22862	-0.182714	0.364708	0.514427
UCEC-14q	-0.33849	0.0727458	0.177602	0.00268671	-0.0564757	-0.0318607	-0.000843686	0.0421869	-0.0210228	0.0178531	-0.0773026	0.0202307	0.00179346	-0.726396	-0.105885	0.000968573	-0.0574396	-0.150848	0.0845956	0.00978478
UCS-14q	-0.33849	0.0727434	0.13799	0.00268671	-0.0564757	-0.0318631	-0.00653663	0.0421869	-0.0210228	0.0178531	-0.0773026	0.0197013	0.000884671	-0.731928	-0.107692	0.00588434	-0.0583934	-0.150848	0.0845956	-0.190697
ACC-5q	0.190426	-0.0304686	-0.0448077	-0.0019751	0.0289167	0.00767689	0.00226154	0.0377384	0.00387116	0.0191055	-0.062346	0.0246116	0.010029	-0.494625	-0.217661	0.0608103	0.0716884	0.112995	0.0886817	0.670287
CESC-5q	-0.29799	0.0750742	0.026986	0.0014042	0.021813	-0.0318631	-0.0405599	0.0377384	0.0148296	0.0199985	-0.0700375	0.0129897	0.000884671	-0.654599	-0.154857	-0.0300462	0.00417359	0.0182918	0.0384569	-0.271519
GBM-5q	-0.0146222	-0.0153153	-0.0271619	-0.00206044	-0.052616	0.0173506	-0.0449111	-0.0333255	0.00521247	0.0110433	-0.0252743	0.0197747	0.010029	-0.579096	-0.255989	0.0608744	0.0441563	0.0672245	0.0743085	0.313028
KICH-5q	0.215435	0.0172107	-0.0304485	-0.00216449	-0.0233381	-0.0318607	0.0355905	-0.0170051	-0.033867	0.0180338	-0.0051997	-0.0368176	0.010029	-0.198096	-0.234148	-0.027217	0.224121	0.00319061	0.0598994	0.0221797
KIRC-5q	0.215435	0.0172107	-0.0304485	-0.00216449	0.0246875	-0.0318607	0.0355905	-0.0170051	-0.033867	0.0180338	-0.0051997	-0.0368176	0.010029	-0.198096	-0.234148	-0.027217	0.224121	0.00319061	0.0598994	0.171569
KIRP-5q	0.215251	0.0241283	-0.0310183	0.00130015	0.0219972	-0.0318607	0.0273629	-0.0170051	-0.0342402	0.0185105	-0.00636944	0.0491316	0.00551383	-0.269516	-0.310752	-0.0286095	0.223957	-0.0416657	0.0598981	0.0365752
LAML-5q	-0.20764	-0.716489	-0.247222	-0.152739	0.0458322	-0.000115019	-0.100648	0.036136	0.0242127	-0.00238086	-0.019557	0.00853218	0.00284412	-0.557176	-0.191067	0.0367027	0.171946	-0.0017296	-0.0769312	-0.121655
LGG-5q	-0.0146222	-0.0153153	-0.0271619	-0.00206044	-0.052616	0.0173506	-0.0449111	-0.0333255	0.00521247	0.0110433	-0.0341829	0.0197747	0.010029	-0.579096	-0.219013	0.0608744	0.0441563	0.117499	0.0743085	0.413902
LIHC-5q	0.138644	-0.0215143	0.0241521	-0.109271	0.122423	0.0026351	0.0462309	0.0258476	-0.00347892	0.0709013	1.13688	0.170251	0.151691	-0.476261	-0.149426	0.0300107	-0.0618845	0.022387	0.0581069	-0.136302
PAAD-5q	0.191118	-0.0306711	-0.140449	-0.00216449	0.0336004	0.0173506	0.00128153	0.0377384	0.00228426	0.0180428	-0.0611718	0.00936692	0.0098104	-0.505279	-0.262089	0.0276786	0.228863	-0.00270974	-0.0472267	-0.0628322
PRAD-5q	-0.0616819	0.0216705	-0.000202384	0.0138886	-0.0476662	-0.029408	-0.0874056	0.0306456	-0.487775	-0.00679995	-0.0387747	0.0135002	0.00346212	-0.639492	-0.2021	0.023711	-0.172788	-0.000739065	0.0393738	0.0134987
THYM-5q	-0.267579	0.0216275	0.0647029	-0.15249	-0.148424	-0.0318607	-0.0102616	0.0352655	-0.0408558	0.0197779	-0.060244	0.0142618	0.00551383	-0.629584	-0.204009	-0.00852472	-0.0519974	0.033848	-0.00885509	0.00576441
UCS-5q	-0.194928	0.0768866	0.115148	-0.0105696	-0.032545	-0.0318631	0.62134	0.0320081	-0.0332853	-0.094329	-0.0835905	0.0130557	0.000325337	-0.537606	-0.176604	-0.0502752	-0.0477586	-0.00579158	-0.137523	-0.148038
ACC-8q	0.0242805	-0.0287741	-0.0398895	-0.00146942	0.0395311	0.00311953	-0.0166384	0.0318664	0.0162794	-0.0138846	-0.0251555	0.0497501	0.0138782	1.13969	0.536038	0.0117983	0.0229671	0.278671	0.0788392	0.0112621
BLCA-8q	-0.150857	0.111261	0.184701	-0.013608	0.0232059	-0.00514494	-0.00402512	0.0318053	0.0358755	-0.0213121	-0.0200851	0.0491845	0.012724	1.02532	0.470375	-0.0325081	0.121602	0.343551	-0.164077	0.0441421
BRCA-8q	0.019768	-0.00400588	0.0635116	-0.00502114	-0.018622	-0.00443515	0.0288318	0.0318664	-0.407336	-0.0521024	-0.0335701	0.0660436	0.0147276	0.9529	0.34407	-0.061652	0.0408468	0.347139	0.0330071	0.211468
CESC-8q	-0.151159	0.118151	0.185686	-0.00136711	0.0348127	0.0127932	-0.0122256	0.0318664	0.0343512	-0.0136259	-0.0322346	0.0491156	0.0138782	1.20353	0.468787	-0.0264423	0.0215333	0.31495	0.145758	0.0194387
COAD-8q	-0.128078	0.0508571	0.0504695	-0.00136537	0.0463924	0.000278016	0.0225838	0.0318664	0.279281	-0.0514681	-0.0322346	0.0491156	0.0137581	1.25104	0.468792	0.00430333	0.0214898	0.469539	0.134967	0.0533697
ESCA-8q	-0.142882	0.00430942	0.184086	0.0117435	0.119892	0.000278016	-0.0861076	0.0247736	0.279602	-0.0137282	-0.0322346	0.0491156	0.0138782	1.23045	0.53614	-0.0156193	-0.0300238	0.470164	0.0633515	0.0458951
GBM-8q	0.0242805	-0.0266745	-0.0400638	0.000653551	-0.0468646	0.0246622	-0.014084	-0.0837545	0.0174383	-0.0241348	-0.418789	-0.318274	0.0138782	1.16044	0.533841	0.0118624	0.0229771	0.246112	0.00069108	-0.0745363
KICH-8q	0.100904	-0.0144993	-0.0846357	-0.0049358	0.0524028	0.0127932	-0.0107545	0.0172698	-0.310943	-0.0151905	-0.378772	-0.318049	0.0148477	0.470083	0.419533	-0.100929	-0.0959245	0.367771	0.0725891	0.026434
KIRP-8q	0.100719	-0.00756158	-0.137313	-0.00147115	0.0351012	0.0127932	-0.024675	0.0172698	-0.25844	-0.0151049	-0.379023	-0.250107	0.0121705	0.549701	0.461789	-0.0237134	-0.0624746	0.287273	0.0725878	-0.196762
LAML-8q	0.030662	-0.112659	0.00845163	-0.187165	0.0325029	0.00223181	0.0711221	0.0303251	0.193045	-0.0251408	-0.0352492	0.0100755	0.0109007	1.2231	0.589447	0.0181432	-0.0507959	0.668667	0.0562978	0.00782151
LGG-8q	0.0242805	-0.026698	-0.039494	-0.00281282	-0.0312865	0.0246622	-0.00609538	-0.0837545	0.0200438	-0.0241627	-0.275999	-0.3094	0.0148477	1.08658	0.457529	0.0678645	0.0605623	0.33595	0.00069108	0.617525
LIHC-8q	0.0154785	-0.0219232	-0.00122717	-0.111526	-0.0937749	-0.0019511	-0.0169402	0.0201298	0.0457402	0.0355457	0.872648	0.160451	0.162977	1.18224	0.510972	0.00850418	-0.0507959	0.278975	0.0660478	-0.0962784
LUAD-8q	0.0951513	-0.0130209	-0.0255427	0.182988	0.10811	0.0101677	0.00934642	0.0247736	0.280822	0.143493	-0.0258506	0.0449133	0.0137581	1.19973	0.535515	-0.0229422	0.0273103	0.436319	0.131355	0.0253331
LUSC-8q	0.0951513	-0.01513	-0.0249729	0.179522	0.123688	0.0101677	0.0175763	0.0247736	0.296246	0.142973	-0.0345081	0.062567	0.0147276	1.12392	0.459202	-0.0534817	0.0466673	0.526157	0.131355	0.258765
OV-8q	-0.0673733	-0.0184523	-0.0360185	0.0151184	-0.0711501	0.089205	0.0168568	-0.227955	0.305934	0.126162	1.01225	0.0507088	0.16468	1.28324	0.529121	0.0326681	0.0185769	0.43859	0.0216303	0.0034058
PAAD-8q	0.0251891	-0.0224105	-0.0387109	-0.00474641	0.0520061	0.0127932	-0.00864982	0.0318664	-0.271732	-0.0152107	-0.0246614	0.0618413	0.0148477	0.811302	0.411846	0.126673	0.156089	0.367771	0.147169	0.287702
PRAD-8q	-0.1079	0.124696	0.00872154	0.0918171	-0.0360621	-0.00442955	-0.0586325	0.0318664	0.885001	0.0948843	-0.0211627	0.0470989	0.0101188	0.916444	0.332477	-0.0346479	-0.139372	0.341709	0.090813	-0.235549
SKCM-8q	0.0960599	-0.0263769	-0.0392858	0.00400523	0.108152	0.112032	-0.0168471	0.0318664	0.0181612	-0.0547859	-0.0258506	0.0449133	0.0137581	0.891774	0.533151	0.014649	0.136467	0.287594	0.0112611	0.0236245
STAD-8q	0.0148214	-0.0057378	-0.0246652	-0.00483175	0.0391255	-0.00514494	-0.00864982	0.0318664	0.0192715	-0.0144909	-0.0299924	0.0655328	0.0147757	1.14741	0.533283	-0.0210685	0.0211658	0.258986	0.146115	0.0146476
TGCT-8q	0.0963668	-0.0252862	0.631464	0.0186733	0.0278161	0.00314837	0.201376	-0.00319696	0.0524008	-0.0239914	-0.0312541	0.0263182	-0.00131659	0.721175	0.576352	0.0337561	0.0240318	0.338679	0.360742	-0.0782842
THYM-8q	-0.127929	0.0434444	0.0325287	-0.0207674	-0.404681	-0.00514494	-0.103927	0.0318664	-0.345204	-0.0145189	-0.0303435	0.0580941	0.0148477	0.767605	0.269447	0.141109	0.156437	0.162619	-0.00204532	0.19579
UCEC-8q	-0.224188	0.0415284	0.182519	0.000453514	0.00433226	-0.00514494	0.225787	0.0261972	0.037776	-0.0345811	-0.0506162	0.067561	0.0147276	0.977107	0.398006	-0.01768	-0.034896	0.302782	0.0185855	0.13746
UCS-8q	-0.224188	0.0413943	0.18195	0.00391989	-0.0112171	-0.00514494	0.225784	0.0261972	0.0226543	-0.0345531	-0.0508674	0.0586872	0.0137581	1.05096	0.441989	-0.0443637	-0.0256414	0.222441	0.0185855	-0.0482638
KICH-22q	0.141239	-0.0334958	-0.0715789	-0.00213241	0.0250147	0.0176209	0.0714015	-0.01556	-0.286057	0.0217631	0.102526	-0.0231211	-0.0216212	-0.24633	-0.241459	0.00326218	-0.154349	0.0632481	0.0205953	-0.0771623
KIRC-22q	0.141239	-0.0317086	-0.0721487	0.00200746	0.0250073	0.0176209	0.0631739	-0.01556	-0.286561	0.022406	0.102526	0.0202932	-0.025801	-0.272885	-0.310607	0.00326218	-0.154349	0.0632466	0.020594	-0.0456806
LAML-22q	-0.00491076	1.06561	0.231721	0.0507912	0.0461439	-0.000115019	-0.163101	0.0400541	0.0204645	-0.00232794	-0.0160322	0.00610051	-0.00390664	-0.468311	-0.162404	-0.00682559	-0.0401278	0.198938	-0.0773312	0.0229686
LIHC-22q	0.140989	-0.0279471	-0.135523	0.0338066	-0.0256045	-0.0250964	-0.124857	-0.0767065	-0.0586823	0.0199153	0.478585	-0.44802	-0.14409	-0.479491	-0.167331	0.0625934	-0.147375	0.117937	-0.100004	-0.126393
LUSC-22q	0.227691	0.0298769	-0.0390853	0.331092	0.0549191	0.0176209	-0.0109334	0.0320907	0.512932	-0.0201712	-0.0541324	0.0218535	0.00946965	-0.484406	-0.129301	-0.0233354	0.312257	0.368855	0.0617674	0.575274
SKCM-22q	0.191758	-0.0295539	-0.0301629	-0.00375527	0.0666072	0.0173506	0.00226154	0.0391835	0.0340288	0.0191055	-0.0638309	0.0195476	0.010029	-0.357035	-0.0110324	0.196701	0.385115	0.514381	0.0182294	0.560548
TGCT-22q	0.223784	-0.129628	0.319907	0.117136	0.0407759	0.0047485	-0.736965	-0.0318815	0.0112671	0.00978569	-0.113573	-0.0476351	-0.0126024	-0.63572	-0.107819	0.0532182	0.0168687	-0.0494033	-0.200034	-0.155699
ACC-9q	0.0672248	-0.0501105	-0.042996	-0.00708921	0.0252967	0.0115016	-0.00824575	0.0377345	0.0145398	-0.0349815	-0.0275629	0.062696	0.0131657	0.738604	-0.739463	0.0140251	0.0218797	-0.0498322	0.00987778	0.0723072
CESC-9q	-0.136227	0.174018	0.181863	-0.015676	0.00904069	0.0115016	-0.0141706	0.0376734	0.0269613	-0.0339487	-0.0316149	0.0473226	0.0121962	0.929968	-0.636209	-0.0356505	0.0142405	-0.0415209	-0.17421	0.0900795
COAD-9q	-0.00891859	-0.0252765	0.0596775	-0.0201469	0.0542081	-0.00643657	0.029116	0.0378211	0.0442265	-0.072593	-0.0399114	0.0589488	0.0130456	0.770803	-0.742048	-0.0405814	0.0335949	-0.110811	-0.0658853	0.2164
KICH-9q	-0.00769945	-0.0385186	-0.120456	-0.00730367	0.0222836	-0.00643657	-0.0137346	-0.302035	0.0291257	-0.0379612	-0.254435	-0.265696	0.0447819	0.411108	-0.808928	-0.0341303	0.00951376	-0.124652	0.0804957	0.0893084
KIRP-9q	-0.00788413	-0.0324046	-0.172564	-0.0073054	0.0205601	-0.00643897	-0.0196665	-0.302035	0.028656	-0.0380909	-0.254435	-0.259978	0.0980373	0.29493	-0.810741	-0.0292146	0.00860097	-0.124809	0.0804944	-0.0794162
LAML-9q	0.00292461	-0.768951	-0.128114	-0.22392	0.024096	0.00185913	-0.00427562	0.0352616	-0.0843343	-0.043878	-0.0304679	0.0365131	0.00770939	0.794323	-0.597413	0.0369107	-0.128188	-0.121791	-0.0365224	0.0427259
PRAD-9q	-0.0137166	-0.0249062	-0.0251033	0.0864738	0.12199	-0.00643657	-0.000561372	0.0377345	1.05893	-0.0486267	-0.00689371	0.065411	0.011114	0.728142	-0.601706	-0.0615883	0.180113	-0.0693874	0.142902	0.130734
THYM-9q	-0.105206	-0.0259947	0.0403993	-0.191691	-0.229487	0.0117719	-0.111896	0.0292927	0.0511198	-0.0351864	-0.0347809	0.0668983	0.0131657	0.839629	-0.708598	-0.016604	-0.244537	-0.073875	-0.0210559	-0.019256
ACC-10q	-0.0200116	-0.0121849	-0.0455808	-0.00305267	0.0183851	0.0172488	-0.00817431	0.0345075	0.00116924	0.0177764	-0.0635792	0.0197747	0.010029	-0.689911	-0.295434	0.020713	0.00656109	-0.107437	0.0923316	0.141151
BRCA-10q	-0.0162654	0.0205732	0.124793	-0.00646044	-0.0480429	-0.0268292	-0.0104087	0.0345075	0.0368244	-0.0586061	-0.0647489	0.0166091	0.0049545	-0.775334	-0.298169	-0.0532192	-0.0574943	-0.0887305	-0.0439932	0.0321778
COAD-10q	-0.282107	0.0110574	0.0113372	0.0415165	0.0560185	-0.0319625	0.00958302	0.0344463	0.0240768	0.00886099	-0.0640861	0.0225087	0.00711681	-0.686266	-0.275895	-0.041995	0.0241169	-0.14734	-0.0631546	0.254173
ESCA-10q	-0.322498	0.0268152	0.128931	0.0129194	0.0577266	-0.0319649	-0.0170275	0.0345075	0.0144238	-0.0949873	-0.0747072	0.014458	0.000325337	-0.805971	-0.186976	0.00614884	-0.0583934	-0.071743	-0.0619592	-0.241044
KIRP-10q	0.160927	0.0205879	-0.0458526	0.00013897	0.0230107	0.0172488	-0.00572707	-0.0161306	-0.0333492	0.0177764	-0.0647489	0.0379149	0.00551383	-0.491974	-0.367908	-0.0138949	-0.118276	-0.067897	0.0190439	0.0779596
LAML-10q	-0.0199901	-0.13369	-0.0214263	-0.185798	0.0194555	0.00760633	-0.0551043	0.0320345	-0.0357674	0.00088428	-0.0534934	0.00626633	-0.00112	-0.692902	-0.269441	0.0211333	-0.00275199	-0.0707736	0.0697902	-0.120269
LUAD-10q	0.13585	-0.0324825	-0.0312746	0.177988	0.0518831	-0.0316922	-0.018922	0.0274146	0.0403399	0.138536	-0.0606071	0.0166091	0.0049545	-1.05051	-0.23738	-0.0189958	-0.107165	-0.0889326	0.0611977	0.0341872
OV-10q	-0.0231357	-0.0137722	0.0617951	-0.00931866	-0.0161967	0.0175191	0.817649	-0.220992	0.0412614	0.0162298	-0.460858	0.0107851	0.00551383	-0.644463	-0.224681	0.00522726	-0.0685985	-0.079729	0.0837325	0.0549167
PAAD-10q	0.00844981	-0.0294922	-0.0477876	-0.0152953	0.00380909	0.00787666	-0.00792908	0.0284774	0.0315444	0.016872	-0.0682863	0.0273299	0.010029	-0.653346	-0.287769	-0.0106337	-0.442408	-0.16325	-0.128161	0.151175
STAD-10q	-0.0670032	0.0224172	-0.0309204	-0.00332741	0.0282067	-0.0319625	-0.00824036	0.0345075	0.0275702	0.0177484	-0.0635792	0.023977	0.010029	-0.693672	-0.297515	-0.0622299	0.0241169	-0.123962	0.086076	0.227186
THYM-10q	-0.301615	0.0789892	0.0262739	-0.189382	-0.138403	0.0172464	-0.140646	0.0249417	-0.0696076	0.0182531	-0.0751463	0.0137323	0.000884671	-0.720816	-0.191877	-0.0516572	0.00418476	-0.0556239	0.0320051	-0.17798
UCEC-10q	-0.161821	0.07359	0.114473	0.000989673	0.637963	0.27756	0.62134	0.0287772	-0.0210654	-0.0495351	-0.0939753	0.0137814	0.00165536	-0.548201	-0.12188	-0.0477032	-0.0477474	-0.0680031	-0.114972	0.066886
UCS-10q	-0.161637	0.0704175	0.175587	0.000991405	0.113736	0.277563	0.500055	0.0287772	-0.0223043	-0.0506933	-0.084378	0.0159325	0.0104643	-0.590227	-0.179088	-0.0526189	-0.053087	-0.0520116	-0.114971	-0.325295
ACC-10p	-0.0144733	-0.0171459	-0.0473755	0.00173795	-0.0484689	0.0173482	-0.0212364	0.0261713	0.0268212	0.0218184	-0.0597092	-0.00319379	0.000623687	-1.01364	0.0989035	-0.0274358	-0.0027484	-0.184099	0.0462051	-0.0490464
BLCA-10p	-0.375096	0.036073	0.110193	-0.0104006	0.00285296	-0.0295157	-0.0405907	0.033203	0.0460432	0.012523	-0.0600129	-0.00502264	-0.00220989	-0.982375	0.207272	-0.0218759	-0.0504263	-0.203719	-0.134819	-0.0847897
BRCA-10p	-0.0598284	0.0369593	-0.0280502	-0.010357	-0.0639432	0.0176209	-0.0866855	0.033203	0.0805542	-0.037067	-0.067216	0.0237027	0.00756633	-0.959553	0.0859158	-0.0866778	0.161958	-0.311371	-0.129229	0.17715
CESC-10p	-0.413603	0.106133	0.1396	-0.00526241	0.0228756	-0.109696	-0.0754333	0.0261713	-0.00172457	-0.00328131	-0.0527141	0.00962457	-0.000158183	-1.04759	0.150847	-0.0267151	-0.00102603	-0.192544	0.150218	-0.449854
COAD-10p	0.216412	0.0294523	-0.0727623	-0.0104006	0.00305251	-0.0318631	0.0173569	0.033203	-0.0375872	-0.0914181	-0.068214	0.00815627	-0.000717517	-0.824673	0.0930185	0.0330178	0.033204	-0.211107	-0.133448	-0.202429
ESCA-10p	-0.386357	0.0339995	0.128945	0.0464965	0.0720429	0.0173482	-0.0835063	0.033203	-0.0436021	0.00443463	-0.0532366	0.00743059	-0.00220989	-0.90986	0.118618	-0.0290074	0.00418836	-0.192722	-0.0761208	-0.1936
KIRC-10p	-0.0135968	-0.00934554	-0.0478868	0.00173968	0.0244323	-0.029408	-0.00823656	-0.0871374	0.029534	0.00768538	-0.214918	-0.00489577	0.00241927	-0.737383	0.0332616	-0.0229556	0.192126	-0.327182	0.0352076	0.0353629
KIRP-10p	-0.0135968	-0.00934893	-0.047317	-0.00172669	0.0243811	-0.029408	-0.00824036	-0.0871374	0.0294376	0.00768538	-0.214918	0.00274158	0.00659901	-0.738127	0.0318607	-0.0229556	0.192126	-0.327182	0.0352076	0.0287419
LAML-10p	-0.106299	-0.131368	0.00285719	-0.184472	0.0263747	0.00770573	-0.18881	0.02463	-0.0509395	0.0126655	-0.0411184	0.0014329	0.000623687	-0.846405	0.0918515	0.0261905	0.0549382	-0.217829	0.0247913	-0.0301097
LIHC-10p	0.140888	0.05303	-0.135277	0.0347287	-0.0295854	-0.025196	-0.113958	0.0232247	0.331783	0.0223099	0.142531	-0.753173	-0.0995219	-0.907464	0.102907	0.036389	-0.484787	-0.248651	-0.0977962	-0.00414517
LUAD-10p	-0.0135287	0.0730969	-0.0307682	0.169773	0.0485981	-0.0291377	-0.0214353	0.0332641	0.0692869	0.0523046	-0.0615784	0.0209687	0.00842679	-1.14319	0.0632359	-0.0582857	0.0241205	-0.263282	-0.0417915	0.2553
OV-10p	-0.140386	-0.0123423	-0.0851775	-0.238853	-0.0482556	-0.0421311	0.0301094	-0.0281294	0.052173	0.0193832	-0.0737541	-0.00200109	-0.000158183	-0.888566	0.137575	0.00863046	-0.241012	-0.309149	0.0320588	-0.160227
PAAD-10p	-0.158589	-0.00859539	-0.0409951	0.00173968	0.034241	0.00767689	-0.0397526	0.0272952	-0.052271	0.0206526	-0.0535054	0.0107886	0.00447098	-0.97748	0.120251	0.00610491	-0.321335	-0.203626	0.0159157	0.0625832
PRAD-10p	-0.26667	0.0580015	0.0143081	-0.00827293	0.0180847	0.007339	-0.0788974	0.0202024	-0.131708	0.00465924	-0.0431286	0.00813734	-0.00220989	-0.947081	0.0942725	-0.0297236	-0.307233	-0.203857	0.158468	-0.183296
STAD-10p	-0.186475	-0.00263978	-0.0659066	-1.35999e-05	0.0189966	-0.0294024	-0.0402318	0.0332641	0.0311992	0.0218184	-0.0679395	0.00962457	-0.000158183	-1.03797	0.183626	-0.0275562	0.00385066	-0.21994	0.0927876	-0.24912
THYM-10p	-0.0168705	-0.00726188	-0.0331139	0.0100674	-0.0456143	-0.029408	-0.0920235	0.0332641	-0.186196	0.0213138	-0.0618618	0.0244454	0.00812566	-0.867145	0.0458932	-0.0309619	-0.0626756	-0.210245	-0.0846763	0.0809081
UCEC-10p	-0.0423675	1.12365	0.110428	0.171825	-0.0249551	0.130022	0.707905	0.0231465	0.254695	0.132345	-0.0757789	-0.00279279	-0.000158183	-0.827322	0.222592	-0.0443804	-0.0529582	-0.182135	0.0912305	0.0173851
ACC-18p	0.088635	-0.00350651	0.052042	-0.0142099	-0.00177556	0.0116034	-0.00891971	0.0339316	0.0152006	-0.026202	-0.0297825	0.0599047	0.0131657	0.553082	-1.77216	0.0125931	0.0172895	-0.104138	-0.178011	0.0810474
BLCA-18p	-0.130036	0.1729	0.139101	-0.0142099	-0.00129116	-0.00388209	-0.00858543	0.0339316	-0.122366	-0.0328574	-0.00947422	0.0584175	0.011114	0.859629	-1.58416	-0.0978192	0.0256336	-0.120736	-0.178014	0.120929
CESC-18p	-0.0718868	-0.0408281	-0.0201462	-0.0107435	-0.00284298	-0.00633478	-0.0163139	0.0339316	0.026178	-0.026202	-0.0303946	0.0586683	0.0130937	0.878072	-1.76298	-0.0317087	0.00899985	-0.102374	-0.179065	0.0165824
GBM-18p	-0.00181471	-0.0403414	-0.0569287	-0.233712	-0.0479603	-0.031216	-0.0298514	-0.0688675	0.0226861	0.00910929	0.417803	-0.628195	0.160513	0.673802	-1.40344	5.77883e-05	0.00989828	-0.11545	-0.0439962	-0.230156
KICH-18p	-0.0755576	-0.0291718	-0.107895	0.00139503	0.010786	0.0118737	-0.0186757	0.03698	0.0485261	-0.0244903	-0.229526	-0.302841	-0.0778531	0.535547	-1.72802	-0.0367057	-0.0796667	-0.101203	0.0291599	0.0643299
KIRP-18p	-0.0755576	-0.0270812	-0.107895	0.00139329	0.0107273	0.0118737	-0.0189147	0.03698	0.0482635	-0.0246064	-0.229526	-0.302841	-0.0778531	0.535547	-1.72802	-0.0367057	-0.0796667	-0.101204	0.0291586	0.035198
LAML-18p	-0.114271	-0.164694	0.0131391	-0.295335	0.0427162	0.00222886	-0.0575392	0.0314586	0.0324111	-0.0584982	-0.0507465	0.00918246	0.00762882	0.67804	-1.38603	-0.223099	0.00148799	-0.142492	-0.124932	-0.167859
LIHC-18p	-0.0992096	-0.0384983	-0.10121	-0.339368	-0.0408844	0.00192969	-0.0353203	0.0206256	-0.0718257	-0.043588	-0.386585	-0.272016	0.0968944	0.225213	-1.22363	0.0129103	-0.0738232	-0.0962693	0.0860325	-0.0385628
LUSC-18p	0.0682335	-0.0484559	-0.229757	-0.0467435	0.0984752	-0.00361176	-0.0122098	0.0339927	0.0382536	0.0730116	-0.0318067	0.0401224	0.0130904	0.812813	-1.82795	-0.138266	-0.0747674	-0.126123	-0.00613788	-0.0661312
THYM-18p	-0.0815692	-0.0364463	0.0471174	-0.302195	-0.191058	-0.00388209	0.00786019	0.0254897	-0.118846	-0.0264348	-0.0467696	0.0599047	0.0123053	0.619731	-1.3999	-0.0044432	-0.274279	-0.0434886	-0.133353	0.153465
UCEC-18p	-0.0870788	-0.0260231	0.0466408	0.172289	-0.0136743	-0.017687	0.238035	0.0167823	0.0318818	-0.0334684	-0.0500195	0.0432812	0.0104885	0.722309	-1.83449	-0.055774	0.00842474	-0.123327	0.14086	-0.342549
UCS-18p	-0.0870788	-0.0227459	0.0457082	0.172289	-0.0136743	0.00329737	0.238035	0.0167823	0.0318818	-0.0333909	-0.0504637	0.0556985	0.0104885	0.699833	-1.78358	-0.055774	0.00842474	-0.118629	0.14086	-0.262114
ACC-15q	-0.0209563	-0.0063384	-0.0316405	0.00105428	0.0233566	-0.0319625	-0.0164679	0.0377384	0.0109806	0.0182531	-0.0579813	0.0107851	0.00416031	-0.710159	-0.303912	-0.00888335	0.00660204	-0.0811676	0.0146151	-0.0167231
CESC-15q	-0.303194	0.0711282	0.0644886	-0.0145489	0.00537644	0.0172488	-0.032092	0.0376773	0.0292896	0.0181368	-0.0667165	0.0225087	0.00867546	-0.711352	-0.239712	-0.0613736	0.0244434	-0.160453	-0.116967	0.245268
ESCA-15q	-0.396068	0.0270527	0.139527	0.0138321	0.0503116	-0.0319649	-0.132205	0.0377384	-0.0426381	-0.0738175	-0.0532625	0.0137323	-0.00102819	-0.824159	-0.267434	-0.0220795	0.00418476	-0.077534	0.063415	-0.175668
KICH-15q	0.13585	-0.0329408	0.00509415	-0.0141611	-0.0232455	-0.0316922	-0.0205638	-0.368985	0.0404908	0.0166857	-0.150944	-0.00947595	0.00867546	-0.556874	-0.293366	-0.0216629	-0.106092	-0.147192	0.0664631	-0.0629769
KIRC-15q	0.135665	-0.0284677	-0.0456838	-0.0106965	0.0220819	-0.0316946	-0.0390628	-0.368985	0.0411377	0.0171624	-0.161711	0.0821911	-0.000468855	-0.577092	-0.371777	-0.0181396	-0.107004	-0.107808	0.0664618	-0.168116
KIRP-15q	0.135665	-0.0284677	-0.0456838	-0.0106965	0.0220819	-0.0316946	-0.0390628	-0.368985	0.0411377	0.0171624	-0.161711	0.0821911	-0.000468855	-0.577092	-0.371777	-0.0181396	-0.107004	-0.107808	0.0664618	-0.168116
LAML-15q	-0.142915	-0.348462	-0.135726	-0.15645	0.0352235	0.00760633	-0.0691405	0.0352043	0.0028378	0.00971411	-0.0579806	0.0125253	0.00772204	-0.67996	-0.21888	0.0272471	-0.0584807	-0.0837788	-0.0625049	-0.0552155
LIHC-15q	0.00509426	0.0379666	-0.141947	-0.109123	-0.0854337	-0.0253675	0.0309919	0.00224884	-0.0266056	-0.115803	0.340037	-0.0308508	0.0414353	-0.722427	-0.242111	0.0401364	-0.0701538	-0.0809167	0.12128	-0.0432156
LUSC-15q	0.13585	-0.033144	-0.0339947	0.011033	0.0292891	-0.0316922	-0.0163892	0.0306456	0.0384826	0.138536	-0.0538395	0.018219	0.00778071	-1.00588	-0.255998	-0.0189958	-0.102781	-0.102046	0.0125178	0.0172806
PAAD-15q	0.185037	-0.0286896	-0.144677	0.00105601	0.0320571	0.00784542	-0.00646186	0.0377384	0.0272718	0.0166857	-0.0548723	0.0125939	0.00427714	-0.644556	-0.308386	0.0237947	0.032848	-0.105693	-0.0487329	-0.033076
SKCM-15q	0.13585	-0.0388215	-0.0455826	-0.00426596	0.0609765	0.0172488	-0.0765067	0.0377384	0.00281053	0.0170768	-0.0657202	0.0197747	0.00867546	-0.670229	-0.288051	-0.0189913	-0.239365	-0.160473	-0.0546798	0.150838
STAD-15q	-0.0670032	0.0235596	-0.0316509	-0.000610195	0.0186794	-0.0319625	-0.00643911	0.0377384	0.0145795	0.0184208	-0.0579813	0.0149874	0.00416031	-0.699217	-0.310612	-0.0355538	0.00474986	-0.0810104	0.0859683	0.028531
TGCT-15q	0.219718	0.0337715	1.1282	0.560092	0.0372319	0.00760393	0.451349	-0.0143718	0.00673859	0.00842859	0.217802	0.00133355	-0.0112489	-0.336835	-0.255986	0.0117552	0.0573253	0.0584528	0.107548	-0.128368
THYM-15q	-0.302503	0.0229572	0.0529216	0.0418451	0.690364	0.277563	0.00676594	0.0380192	0.0814608	0.0177764	-0.0538978	0.016025	0.00834005	-0.414444	-0.0527951	0.26981	0.202435	-0.0272604	0.269356	0.0699353
ACC-5p	-0.0440303	-0.0453485	0.0321463	-0.00600369	0.0250789	-0.00643657	-0.0239604	0.0377345	0.0146363	-0.0349815	-0.0301266	0.0650078	0.0121962	0.824788	-0.675971	0.00648632	0.0319847	-0.029302	0.133584	0.0543304
BLCA-5p	-0.12662	0.18143	0.0803661	-0.0142648	0.0210556	-0.00821182	-0.0446801	0.0306417	-0.000943986	-0.0606247	-0.0260822	0.0417939	0.00843682	0.650353	-0.532693	0.0177786	0.0542941	-0.084543	0.14035	-0.286764
BRCA-5p	-0.0188636	0.173435	0.0703106	0.504479	-0.0584415	-0.00364457	0.0269015	0.0378211	0.0501213	0.104693	-0.0430844	0.058398	0.0121852	0.82363	-0.616853	0.0269638	-0.0305947	-0.0907532	-0.069455	0.747659
CESC-5p	-0.0901423	0.180505	0.00862723	-0.00600543	0.0205049	0.0565422	-0.0546803	0.0377345	0.0288985	-0.034194	-0.0467513	0.0432812	0.0104885	0.841757	-0.491892	-0.0207249	0.0292633	-0.0506704	0.133571	-0.280384
COAD-5p	-0.0137166	0.0975989	-0.0284413	0.00677843	0.0316682	-0.00364457	-0.0809905	0.0377345	-0.0556987	-0.072565	-0.0297657	0.0650078	0.0120761	0.763591	-0.585675	-0.041686	0.0965754	-0.0492952	0.112442	0.0699771
ESCA-5p	-0.0198082	0.10387	0.0298003	0.0065873	0.104892	-0.00643897	-0.118038	0.0377345	-0.0551006	-0.0417776	-0.0241345	0.054937	0.00843682	0.741574	-0.562091	-0.0343512	-0.0251601	-0.0417515	0.0441101	-0.215685
GBM-5p	-0.00383073	-0.0348911	-0.0873409	-0.000530769	0.0102381	0.0114992	-0.0560302	-0.10457	0.0160222	-0.0436613	-0.261	0.0514962	0.0104885	0.68163	-0.741889	0.00599182	0.030748	-0.041035	0.11175	-0.248289
KICH-5p	0.0649624	-0.0587174	0.0089956	-0.0300706	-0.0280826	0.0645523	0.00351593	0.0268731	-0.138336	-0.00993044	0.520038	-0.000566243	-0.164463	0.497771	-0.60295	0.0982779	0.0917816	-0.118825	-0.0889308	0.185568
KIRC-5p	0.0649624	-0.0473865	0.00741672	-0.102621	-0.0269221	0.0645523	0.00351593	0.0268731	-0.146603	-0.00993044	0.58339	-0.00207291	-0.136541	0.45746	-0.60295	0.0982779	0.0917816	-0.118898	-0.055583	0.446568
KIRP-5p	0.0649624	-0.0473865	0.00741672	-0.102621	-0.0269221	0.0645523	0.00351593	0.0268731	-0.146603	-0.00993044	0.58339	-0.00207291	-0.136541	0.45746	-0.60295	0.0982779	0.0917816	-0.118898	-0.055583	0.446568
LAML-5p	0.00367418	-0.165477	0.000223563	-0.192319	0.018882	-0.027483	0.0666127	0.0361933	0.0163898	-0.0499587	-0.0296916	0.0168948	0.00921869	0.715594	-0.661171	0.0177175	0.0515752	-0.0735252	0.0451554	-0.128037
LGG-5p	-0.00364605	-0.0413934	-0.0683895	-0.00399946	0.0119616	0.0115016	-0.0173179	-0.10457	0.0163954	-0.044138	-0.251402	0.0624154	0.0130937	0.71852	-0.738552	0.00655043	0.0316608	-0.0408778	0.111751	0.0425996
LIHC-5p	0.0648139	0.0859212	-0.0429277	0.0282248	0.105964	-0.0032115	0.0530975	-0.0620488	-0.0813484	-0.046306	0.944871	0.3963	0.0441919	0.533547	-0.426336	0.466598	0.0753905	-0.092212	-0.192132	0.421689
LUAD-5p	-0.111961	0.00147355	-0.0541879	0.646176	0.116663	-0.00337424	0.00412941	0.0376734	0.0480837	0.764882	-0.0389426	0.0560253	0.0121852	1.22958	-0.348736	0.0456413	0.069236	-0.10592	-0.13279	0.753315
LUSC-5p	-0.111961	0.00147355	-0.0391885	0.438627	0.115503	-0.00337424	0.00412941	0.0376734	0.0450446	0.764882	-0.0291735	0.0575319	0.0130456	1.25285	-0.353801	0.0456413	0.069236	-0.08247	-0.152392	0.290171
OV-5p	-0.071799	-0.0462656	-0.0161633	0.169175	-0.0620396	0.00209583	-0.0531526	-0.361896	0.0521783	-0.0747279	-0.249426	0.0605354	0.0103684	0.76764	-0.644956	-0.0193548	-0.0266669	-0.0560999	0.0595289	-0.147648
PAAD-5p	0.00271386	-0.0480627	-0.0269098	-0.0965717	0.0357318	0.0115016	-0.0122572	0.0377345	0.0299146	-0.0725713	-0.0427235	0.0541957	0.0121852	0.642443	-0.710278	-0.0376801	-0.153868	-0.104276	-0.0252465	0.272556
PRAD-5p	-0.111417	0.179916	0.0366651	-0.110776	-0.0446072	-0.00364457	-0.0106365	0.0306417	-0.164213	-0.0480835	-0.0345648	0.0656218	0.0123053	0.724033	-0.474524	-0.180706	0.0623345	-0.123138	0.0372805	0.0772347
SKCM-5p	0.0664286	-0.0382714	-0.0577083	-0.00698919	-0.185097	-0.00336864	-0.0164915	0.0306417	0.0484309	-0.0356045	-0.039363	0.0514962	0.0104885	0.564757	-0.665069	0.0101331	0.10761	-0.0636889	0.103886	-0.283083
STAD-5p	-0.104398	-0.0217338	-0.0608673	0.0386491	0.00967371	-0.00948517	-0.0546803	0.0376734	0.0298388	-0.0345824	-0.0501912	0.0353317	0.0104885	0.704729	-0.645492	-0.025361	0.0289367	-0.0537007	-0.157483	-0.359411
THYM-5p	0.0830559	-0.0105243	-0.0284253	-0.171436	-0.0341348	0.00553531	-0.0156159	0.0281688	0.039667	-0.0350095	-0.0448025	0.0678542	0.0123053	0.529497	-0.666384	-0.0752702	0.055361	-0.0640053	0.0959176	0.0056672
UCEC-5p	-0.112922	-0.0242766	0.0887583	0.157105	-0.0710807	0.0565422	-0.0507046	0.0421219	-0.0653592	-0.0788917	-0.0573042	0.0353977	0.0103684	0.636442	-0.44821	-0.0580491	0.0543053	-0.0433323	-0.19016	-0.312834
UCS-5p	-0.112922	-0.0209994	0.0928037	0.157105	-0.0709619	-0.00363897	-0.0507046	0.0421219	-0.0670678	-0.0788141	-0.0502767	0.0478151	0.0103684	0.643695	-0.504206	-0.0580491	0.0543053	-0.0284204	-0.19016	-0.26007
ACC-18q	-0.212168	-0.0123074	-0.0672276	0.000137238	0.0241957	0.0172488	-0.0460125	0.0274146	0.00323043	0.0182531	-0.0651099	0.0102557	0.000884671	-0.774225	-0.230866	0.0106604	0.0056583	-0.0707194	0.0756731	-0.214716
GBM-18q	-0.0200116	-0.1144	-0.0506743	-0.0945881	0.00495507	0.00671521	-0.0432194	-0.107711	0.0113549	0.00813659	-0.152538	0.0940703	0.00916851	-0.683964	-0.291901	0.0670609	0.0441563	-0.156305	-0.00673181	0.480336
KICH-18q	0.162327	0.0069291	0.00289737	-0.008551	0.0284547	-0.0316922	-0.0283164	-0.309923	0.0504304	-0.0963962	-0.16662	-0.00947595	-0.0218452	-0.57487	-0.279486	0.000223499	-0.304966	-0.173981	0.0635493	0.163291
KIRP-18q	0.162327	0.0183597	0.0023276	-0.00508636	0.0246088	-0.0316922	-0.036544	-0.309923	0.0385736	-0.0958779	-0.158881	0.0764733	-0.0263603	-0.616201	-0.361155	-0.0203138	-0.295711	-0.0945362	0.063548	0.0507259
LAML-18q	0.18499	-0.148663	-0.00260393	-0.194057	0.0198099	-0.0256616	-0.136375	0.0258734	0.00745429	0.00910013	-0.0475251	0.00628195	0.00166654	-0.61946	-0.265431	0.024068	0.220545	-0.122855	0.0891493	-0.0169236
LIHC-18q	0.182373	-0.0263496	-0.0304332	0.00421559	-0.0714599	-0.0255706	0.0108186	0.0173984	-0.0324325	-0.0352428	0.0282033	-0.624501	-0.110283	-0.609068	-0.238796	4.31259e-05	0.226262	-0.106704	0.0617568	-0.173446
SKCM-18q	-0.0381626	0.0291212	-0.124653	0.176064	0.0652761	0.00787666	-0.0322746	0.0344463	0.0294809	-0.0306821	-0.0564057	0.0112359	0.000325337	-0.867777	-0.268646	0.0169026	0.00564829	-0.0829822	-0.1053	-0.267983
THYM-18q	-0.0156901	0.0771493	0.0696402	0.0454866	-0.112268	0.0172464	0.00959275	0.0284774	-0.0323749	0.0184366	-0.0749816	0.0129897	0.000884671	-0.671115	-0.27238	0.00837971	-0.315663	-0.0556101	-0.0559254	-0.171899
UCEC-18q	-0.212717	0.0712968	0.108701	0.0044102	-0.0196218	0.0310163	0.636058	0.0228694	0.0167021	-0.0391431	-0.100367	0.00283234	0.000325337	-0.847548	-0.205499	0.0179588	-0.30454	-0.0801382	0.0208939	-0.200858
UCS-18q	-0.212717	0.0745741	0.108694	0.0044102	-0.0196218	-0.0291649	0.636058	0.0228694	0.0167021	-0.0390655	-0.09334	0.0152497	0.000325337	-0.840295	-0.20554	0.0179588	-0.30454	-0.0813232	0.0208939	-0.185491
ACC-20p	0.0948932	-0.014303	-0.0430001	-0.0152376	-0.0606659	0.11074	-0.0103803	0.0271292	0.0827844	-0.0219432	-0.0385861	0.0546175	0.0139873	1.02541	0.520002	0.0766314	0.0594685	-0.0108005	-0.165979	0.26418
BLCA-20p	-0.145664	0.0715694	0.169917	0.000282035	0.0297209	-0.00643657	-0.00596776	0.0271903	-0.176115	-0.0343124	-0.0278705	0.0578955	0.0138782	1.39562	0.419251	0.22671	0.0122487	0.00420188	0.0142728	0.0978162
BRCA-20p	0.0201631	0.0168085	-0.0312553	-0.0477066	-0.0416755	-0.00364457	0.0189006	0.0212214	0.0889523	0.0656412	-0.0256283	0.0491156	0.0137581	1.44476	0.541838	0.00558169	-0.244871	0.0383883	0.0156441	0.0811056
CESC-20p	-0.110667	0.799258	0.180365	-0.0116208	0.0157223	0.0391775	-0.0330832	0.0272769	0.0707093	-0.0298553	-0.0251478	0.046003	0.0138782	1.29291	0.390984	0.000942454	0.00570007	-0.025789	-0.0881013	0.270559
COAD-20p	0.0188984	0.017935	0.149147	0.0452342	0.0583531	-0.00643657	-0.00879122	0.0271292	0.0887682	-0.0285547	-0.0134788	0.0404046	0.0118265	1.18072	0.537626	-0.0317787	0.0365866	0.0102035	-0.112551	0.107069
ESCA-20p	-0.152209	0.0209836	0.140705	0.0451242	0.131312	0.0115016	0.0097591	0.0271292	-0.183426	-0.0583476	-0.0262306	0.039911	0.0120504	1.23471	0.449385	0.00239203	0.0133425	0.01833	-0.111841	-0.117332
GBM-20p	-0.0359015	0.00167955	-0.0513996	-0.0143688	-0.0698844	0.0183432	0.008521	0.0242595	0.102371	-0.0236572	0.541847	-0.0796253	0.0121705	1.28375	0.55244	0.0120332	0.014816	0.0197581	-0.186442	0.476802
KICH-20p	0.0889156	0.00835853	-0.120239	0.000367379	0.0294014	-0.00643657	-0.0172144	0.237159	-0.192688	-0.0306267	-0.363876	-0.0448319	0.0119433	1.02101	0.550983	-0.129227	0.00345866	0.0540077	0.0672221	-0.0571896
KIRC-20p	0.0887309	0.0139534	0.151863	0.000365647	0.027672	-0.00643897	-0.0190412	0.237159	-0.193158	-0.0307563	-0.210319	0.0644493	0.0109007	1.04771	0.54917	-0.0424486	0.0484931	0.054113	0.0672208	0.311433
KIRP-20p	0.0887309	0.0139534	0.15809	0.000365647	0.0275531	-0.0065522	-0.0438292	0.237159	-0.19145	-0.0307563	-0.0903299	0.052032	0.0109007	1.00895	0.605201	-0.0424486	0.0484931	0.0454639	0.0672208	0.48128
LAML-20p	-0.0356907	-0.87269	-0.264149	-0.21655	0.00478273	0.00185913	-0.0349145	0.0247174	-0.204615	-0.0259827	-0.0412852	0.0187663	0.0104735	1.13705	0.374347	0.0393242	0.0160452	-0.0199577	-0.0334542	-0.0374837
LGG-20p	-0.0357168	-0.00391534	-0.0717681	-0.014367	-0.0680308	0.0233706	-0.470535	0.0242595	0.101132	-0.0235275	0.539204	-0.336007	0.0138782	1.27406	0.498221	0.0125918	0.0157288	0.0283019	-0.186444	-0.119586
LIHC-20p	0.0691377	-0.0414694	0.0404548	-0.126562	0.0741245	-0.0115488	-0.0884197	-0.000428955	-0.154842	0.0281011	0.991607	0.186751	0.162977	1.2188	0.48243	0.0121705	0.0417819	-0.00717305	0.171632	0.0568138
LUAD-20p	0.0949943	-0.00603223	-0.0714628	0.176443	0.113995	0.00209583	-0.0265775	0.0272769	0.125144	0.188167	-0.0200895	0.0454736	0.0120504	1.26975	0.536854	0.0239329	0.0916669	-0.00402348	-0.0639399	-0.170853
LUSC-20p	0.095179	-0.00864763	-0.0427989	0.176441	0.115751	0.00209823	-0.0206456	0.0272769	0.124594	0.187615	-0.0200895	0.046003	0.0137581	1.27601	0.538666	0.0244915	0.0927844	-0.00412878	-0.0639412	0.0627911
OV-20p	-0.116661	0.0023325	0.181707	0.00576699	-0.0782192	0.0645523	0.00966669	-0.239724	0.11912	0.235456	0.986181	0.0519452	0.164752	1.48458	0.537943	0.0161895	0.00785971	0.0306235	0.0951273	0.120632
PAAD-20p	0.023411	-0.0400344	-0.234677	-0.0111689	-0.0184488	-0.00647572	-0.0115725	0.0200975	-0.287028	-0.031233	-0.0145567	0.0445796	0.0129128	1.0647	0.398143	-0.103577	0.0853647	-0.0117624	0.127982	-0.144671
PRAD-20p	-0.129096	0.0736352	0.0420748	-0.0117712	-0.0685281	-0.00364457	-0.0328902	0.0271292	-0.406247	-0.0298576	-0.00649944	0.0396789	0.0118265	1.20609	0.298274	-0.00545575	0.0130056	0.0207174	-0.316368	0.0612547
SKCM-20p	0.0948932	-0.00389546	-0.0435854	0.00575669	0.105486	0.00209823	-0.0159231	0.0271903	0.109767	-0.0276287	-0.0207915	0.0497501	0.0138782	1.24413	0.534047	0.0208854	0.0218833	-0.00644451	0.00694841	0.0690985
STAD-20p	-0.129096	0.0183971	0.046646	0.0451259	0.0158446	-0.00643657	-0.0242017	0.0271292	0.0870967	-0.0212708	-0.0313104	0.0411661	0.0138782	1.2974	0.53358	-0.0203391	0.0142415	0.0182576	-0.136958	0.0824649
TGCT-20p	0.0823416	-0.0404561	-0.143721	-0.248462	0.044974	-0.00178861	-0.0125504	-0.333334	0.103745	-0.0319031	-0.137825	-0.385297	-0.00131659	0.957564	0.429004	-0.428468	0.0153231	0.015285	-0.108197	-0.12628
THYM-20p	0.0258242	0.00288147	0.0322644	0.0456314	-0.146791	0.00185913	-0.0357716	0.0271292	-0.394481	-0.0422177	-0.0191516	0.0540416	0.0138782	0.963012	0.326252	0.0326871	-0.474045	0.0252598	-0.253472	0.0646458
UCEC-20p	-0.116515	0.839616	0.178169	0.00710101	-0.0186634	0.0309131	0.469778	0.0155523	0.0603277	-0.0418297	-0.034919	0.0499073	0.0118265	1.24577	0.433094	0.0102026	-0.191241	-0.0185621	0.140431	0.324118
UCS-20p	-0.116515	0.860262	0.180318	-0.00357224	-0.0157366	0.0309131	0.277529	0.0155523	0.0776505	-0.0464757	-0.044437	0.0660543	0.0119355	1.1532	0.417709	0.0368862	-0.200496	-0.0476927	0.136555	0.493178
ACC-21q	0.0404758	-0.0028458	-0.0258933	-0.00716195	0.0289021	0.00477892	-0.0171383	0.0233284	0.0279873	0.0212813	-0.0625632	-0.00402943	0.00655219	-1.07771	0.594435	-0.0221977	0.00505479	-0.153497	0.130053	0.102218
BLCA-21q	-0.567243	-0.785336	0.118067	-0.00969812	0.01331	-0.11561	-0.0851486	0.0303601	-0.158295	0.948362	-0.0530431	-0.00331211	-0.000128673	-0.950809	0.34578	-0.0297476	-0.00506017	-0.155944	-0.096189	-0.430562
BRCA-21q	-0.0147572	0.0521101	0.109663	0.00509561	-0.0423785	-0.0319625	-0.0193144	0.0304213	-0.0511468	-0.0417261	-0.0648054	0.000172866	0.00599286	-1.1477	0.535314	0.0109485	-0.0571756	-0.151212	-0.0613923	0.119506
CESC-21q	-0.520785	0.0586249	0.166751	0.000822642	0.0285668	0.0172488	-0.0351556	0.0304213	0.0296698	0.0187381	-0.0648054	0.00179456	0.00655219	-1.20334	0.392749	0.150373	0.00539133	-0.159149	-0.0247483	0.106888
GBM-21q	0.0404758	-0.0160263	-0.0415581	-0.00264373	0.0270784	0.0172488	-0.20856	0.0343403	0.0232151	0.0125466	-0.119609	-0.103752	0.0110673	-0.893236	0.594182	0.0598772	0.0444613	-0.190419	-0.000165111	0.341459
KIRC-21q	0.0540141	0.00980837	-0.0689289	-0.0057785	0.0271062	-0.0291649	-0.0350329	0.00677862	0.0239993	-0.0593657	-0.431793	-0.000356569	0.0013637	-1.17406	0.616753	0.0028739	-0.0695374	-0.149708	0.00239311	-0.172639
KIRP-21q	0.0540141	0.00980837	-0.0670298	-0.0057785	0.0253179	-0.0291649	-0.0396114	0.00677862	0.025708	-0.0593657	-0.278236	-0.000356569	0.0013637	-1.14796	0.279762	0.0028739	-0.0695374	-0.165805	0.00239311	-0.457703
LAML-21q	0.0522295	0.155959	0.198734	0.128616	0.0497854	0.00760633	0.166701	0.0288189	0.175775	0.0119606	-0.017433	-0.0107422	0.0027049	-0.901914	0.635674	0.040699	0.151827	-0.161249	-0.0497185	0.0956147
LGG-21q	0.0402911	-0.00144675	-0.0729553	0.00082091	0.0205778	-0.00373797	-0.204399	0.0343403	0.0256778	0.0129737	-0.128495	-0.118878	0.00192303	-0.98321	0.267875	0.00946286	0.00596323	-0.162626	-0.000166429	-0.666974
OV-21q	-0.367164	-0.00883192	0.0536385	-0.00605579	-0.0407665	0.0172488	-0.0211223	-0.341499	0.0302081	0.018484	0.524565	0.0094319	0.0107319	-1.1387	0.472122	0.0155542	0.00281352	-0.150557	-0.0254571	0.0681531
PRAD-21q	0.33281	0.127133	-0.0250668	0.00847149	-0.039994	-0.0319625	-0.0693443	0.0304213	-0.18285	0.00607866	-0.0504934	0.0137027	0.00815517	-0.863976	0.590655	-0.0991722	0.0519639	-0.202257	0.129667	0.22074
SKCM-21q	0.198313	-0.0173837	-0.0138379	-0.00732125	0.0617388	0.0175167	0.0200591	0.0304213	0.0450177	-0.0593657	-0.0738884	-0.0131749	0.00214557	-1.13896	0.263796	0.0263819	-0.127294	-0.178917	-0.00314628	-0.464498
TGCT-21q	0.255313	-0.0196566	1.08235	-0.00621521	0.0445378	0.0046467	0.417596	-0.0216889	0.0435309	0.0111684	0.228036	-0.00903164	-0.0115641	-0.572682	0.623316	-0.0215394	0.0576302	-0.016322	0.107365	-0.0594669
THYM-21q	-0.323786	0.0337504	-0.0602272	2.65356e-05	0.0129531	-0.0521769	-0.060712	0.0304213	-0.0532075	0.021036	-0.0765933	-0.00793708	0.00192303	-0.973854	0.0135494	-0.0183477	-0.0584261	-0.159831	-0.0760981	-0.455601
UCEC-21q	-0.50974	0.0656527	0.103474	-0.0109635	-0.162941	-0.0291649	-0.0423665	0.0211055	0.0457271	0.0203532	-0.0872308	-0.00103318	0.00192303	-0.928147	0.422279	-0.0443568	-0.304246	-0.151181	-0.129838	-0.147879
UCS-21q	-0.50974	0.0656527	0.0994373	-0.0109635	-0.164729	-0.0292781	-0.0423665	0.0211055	0.0474358	0.0203532	-0.0942582	-0.0139604	0.00192303	-0.9354	0.0853282	-0.0443568	-0.304246	-0.15983	-0.129838	-0.416445

## Sheet: Loss model - SHAP val
Table S3B. SHAP value per feature of each instance of chromosome-arm and tumor type in the loss model.
Low SHAP values drive neutrality; High SHAP values drive arm loss
Instance	Num PPIs	Num elevated PPIs	Num tissue-specific PPIs	Differential PPIs	Gene eQTL	Paralogs compensation	Process activity	Development variations	Essentiality score (CRISPR)	RNAi essentiality score	Fetus development	Childhood development	Young development	Tumor suppressor gene density	Oncogene density	Tissue-specific gene density	CRISPR essential gene density	Essential gene density (Nichols)	Normal tissue expression	TCGA expression
KICH-20q	-0.0415095	-0.306809	-0.163189	-0.319157	-0.244539	-0.806935	-0.0692149	-0.198205	-0.0598993	-0.15208	-0.154299	-0.0127826	-0.058982	-0.453224	-1.53432	-0.101142	0.200885	-0.517295	0.255748	-0.87816
LAML-20q	-0.459169	-1.19158	0.207312	0.0522585	-0.320417	-0.253334	-1.33413	-0.0158824	0.0520368	-0.187261	-0.112328	0.0654244	-0.0814452	0.27771	-0.978162	-0.1582	-0.105325	-0.810779	0.150027	-1.31612
LGG-20q	-0.100285	0.0209885	0.163164	0.0615626	0.0638715	0.0225029	-0.290658	-0.0195199	-0.0376525	-0.154205	-0.147061	0.0743757	0.0211591	0.178072	-2.67674	0.159766	-0.00974465	-1.15962	-0.0932252	-0.271651
PRAD-20q	-0.204662	-0.194793	-0.212092	-0.247916	0.0654371	0.268746	0.0897657	-0.00995454	-0.0559458	0.336942	-0.0846315	-0.00130111	-0.1028	-0.396041	-2.31273	-0.903187	0.54537	-0.745203	0.110836	-0.234763
TGCT-20q	0.543603	-0.180988	0.340083	0.115766	-0.101624	-0.754147	0.0413316	-0.160497	-0.0572287	-0.16961	-0.145012	-0.253701	0.0369563	0.205671	-2.16568	-0.0519038	-0.0920331	-1.43738	-0.00231789	0.158094
THYM-20q	-0.318095	-0.542209	-0.045696	-0.0615851	-0.630305	-0.480763	-0.166679	-0.00290613	0.0144718	-0.146352	-0.124293	-0.0075104	-0.0370314	0.0459622	-1.38362	-0.87884	0.137474	-0.725036	-0.10673	-0.997593
ACC-1q	-0.117333	-0.662458	-0.108401	-0.324829	-0.216723	-0.637324	-0.154796	0.0281272	-0.128133	-0.130676	-0.166054	-0.0676754	-0.0937948	-1.17278	-0.385545	0.0584089	-0.0490165	-0.0972679	-0.0904613	0.139332
KICH-1q	0.133119	0.0300302	-0.364413	-0.258998	-0.104227	0.441129	-0.0438707	0.0984944	0.135049	-0.00206537	0.0122778	0.175298	-0.0281515	-1.05858	0.00918973	0.197904	0.107657	0.153942	-0.349893	2.23061
KIRC-1q	0.0595157	-0.130513	-0.619458	-0.296753	-0.196812	0.29019	-0.0806763	0.0993688	0.0221962	-0.014373	-0.0648963	-0.0169389	-0.0737115	-1.44656	-0.126013	0.0530687	0.0348103	0.0941829	-0.466793	-0.608473
KIRP-1q	0.12834	-0.0397189	-0.373088	-0.309311	-0.13768	0.403788	-0.0742009	0.0984944	0.0989958	-0.00206537	0.0122778	0.175298	-0.0655357	-1.28666	-0.126789	0.151435	0.0505889	0.0846937	-0.368945	0.856121
LAML-1q	-0.0228267	-1.47688	0.279307	0.156408	-0.218661	-0.785145	-1.25043	0.0429219	-0.0992041	-0.271475	-0.124188	-0.00199351	-0.09566	-0.741124	-0.376043	0.29191	0.109781	-0.141488	0.217121	0.472197
LGG-1q	-0.284212	-0.245042	0.164401	0.0606069	-0.0744865	-0.676592	0.316976	-0.361588	-0.0248866	-0.173296	0.122351	-0.0353392	0.309845	-1.35022	-0.608438	0.171318	0.000700573	0.0364861	0.0643061	0.092294
PRAD-1q	-0.392462	0.163069	-0.044354	-0.222728	-0.0646	0.372616	-0.178215	0.0633905	-0.520444	-0.357956	-0.123733	-0.0205838	-0.0927094	-1.56167	-0.64089	-0.125598	0.818774	-0.136865	-0.230567	-0.480017
ACC-1p	0.0056816	-0.29325	0.575065	-0.241316	0.0661319	-0.430357	-0.0971433	0.0618153	-0.175737	-0.00448532	-0.182212	0.00429478	-0.0612665	0.977402	0.612663	0.260281	-0.00468923	0.190384	0.258315	0.898109
BLCA-1p	-0.37409	0.429652	0.259459	-0.12705	-0.149727	-0.421972	-0.0351836	0.0782655	-0.183253	0.517837	-0.162777	-0.0194437	-0.0245308	0.162493	0.174962	-0.160904	-0.204464	-0.264615	0.470981	-2.13734
BRCA-1p	-0.343732	0.434991	0.2651	-0.004167	0.331726	0.735983	-0.0203134	0.085957	-0.130574	0.0468799	-0.12756	0.0264202	-0.0424412	0.641515	0.602314	0.126686	0.0390666	0.135134	-0.168758	0.847112
COAD-1p	0.181981	0.0161742	0.48978	0.602495	0.0862724	0.556612	-0.0721469	0.0889778	0.299459	0.0668134	-0.135634	0.00949584	-0.0224399	0.987242	0.334218	-0.280058	-0.257347	0.136225	0.399247	-0.329361
ESCA-1p	0.24489	-0.205994	-0.290767	0.204673	-0.161073	0.112611	-0.418816	0.0655387	0.0543206	-0.547609	-0.172223	-0.01204	-0.0348856	0.315757	0.113155	-1.36776	-0.167263	-0.0915396	-0.226351	-0.892426
KICH-1p	0.244805	0.250826	-0.651929	-0.0996994	-0.184734	-0.351227	-0.0728336	0.0818056	0.0286211	0.319637	-0.0957589	0.103865	0.0329064	0.783641	0.589708	0.231335	0.0122718	0.129141	0.132043	1.02035
KIRC-1p	0.161729	0.215253	-0.519749	-0.185747	-0.247984	-0.374667	-0.0481538	0.105446	0.0338864	0.24925	-0.120977	0.107622	0.2578	0.734213	0.67677	0.250811	0.116156	0.0767101	0.120707	0.158668
KIRP-1p	0.123979	0.131745	-0.650216	-0.202155	-0.275183	-0.382458	-0.052115	0.0806135	0.0396956	0.2739	-0.107248	0.107622	0.027931	0.721287	0.591918	0.157614	0.0935452	0.0619943	0.0124314	-1.35952
LAML-1p	-0.135699	-2.16346	0.0872648	-0.600302	-0.254248	-0.89275	-1.07973	0.0113254	-0.135667	-0.0602543	-0.185525	0.0224265	-0.0548525	0.343932	0.00635423	-0.14704	-0.132518	0.057916	0.349366	-1.20093
LGG-1p	0.225423	0.26893	0.00333581	0.276438	0.0805295	-0.334457	0.696411	0.0109897	-0.0736108	-0.0420244	0.445728	0.357092	0.122133	0.973058	0.57496	0.131437	0.0239266	0.0975015	0.125572	0.289727
LIHC-1p	-0.0687278	0.0630605	0.37799	0.211941	0.332625	-0.701672	-0.0336998	0.195949	0.22464	0.979774	1.02248	0.232494	0.0520996	0.839775	0.562982	-0.0354876	-0.0719799	0.185801	-0.0166127	-0.569862
LUSC-1p	0.227422	-0.0130891	0.0518804	0.234706	0.31901	0.0193115	0.407127	0.086491	0.775938	-0.270545	-0.0420866	0.0418744	-0.0147806	0.850148	0.365696	-0.0364563	-0.0153658	0.00850725	0.531153	0.499611
PAAD-1p	0.0989365	-0.0602961	0.11197	-0.198969	-0.0774102	-0.899499	0.0357313	0.0589836	0.538984	-0.0945486	-0.145473	-0.0466471	-0.0476596	1.01881	0.531515	0.214263	0.0690558	0.275271	0.795389	0.908995
PRAD-1p	0.0631141	0.072757	0.0275172	-0.0954485	0.258435	0.451877	-0.0298714	0.0897713	-0.664218	0.603697	-0.0889814	0.0124564	-0.0474333	0.979267	0.583527	-0.281524	1.1368	0.0180809	0.203617	0.0562834
SKCM-1p	0.0334756	-0.261679	-0.387248	0.230654	-0.0714396	-1.14829	0.104924	0.045017	-0.269516	-0.47008	-0.163626	-0.0259101	-0.106233	0.272326	0.393124	0.0951339	0.0995352	0.0474587	-0.0836098	-0.292338
STAD-1p	0.27281	-0.0613024	0.430813	-0.231197	-0.0954978	0.0855835	-0.0294521	0.0832213	-0.184713	-0.134809	-0.150817	-0.0184718	-0.0101933	0.884966	0.203219	-1.54317	-0.00771868	-0.123001	-0.619408	-1.03081
TGCT-1p	0.624643	-1.47791	0.0131785	-0.00954705	-0.13405	-0.842307	0.378261	-0.244878	-0.0656155	-0.196282	-0.190986	0.123987	0.0286079	0.095939	0.140307	-0.227791	-0.028644	-0.0919504	0.14001	-1.02795
THYM-1p	-0.216923	0.172172	-0.284081	-0.514526	-0.980629	0.205535	-0.341419	0.0797194	-0.0720878	-0.124736	-0.198328	0.0120817	-0.0577684	0.954117	0.14043	-0.066058	0.328495	-0.0544741	-0.742489	-1.31079
UCEC-1p	-0.129754	0.0286688	-0.116114	-0.18859	-0.565054	0.130242	0.167951	0.0715576	0.0467866	-0.146476	-0.185436	0.00385672	-0.0450286	0.484484	0.19943	-1.96927	-0.0464845	-0.22741	0.000594959	-0.744723
UCS-1p	-0.0686048	0.0222976	-0.102237	-0.151521	-0.59925	0.0960833	0.150553	0.0730359	0.0211776	-0.123618	-0.172245	0.00315379	-0.0248791	0.419016	0.251721	-1.93775	-0.0661312	-0.228763	-0.249625	-0.00949704
ACC-6q	-0.434404	-0.916076	-0.146919	-0.236663	0.0211916	-1.00839	-0.0848098	0.0498129	-0.241323	-0.15537	-0.264795	-0.0245899	-0.101449	0.718932	0.336251	-0.108475	-0.0602998	0.0368874	0.398053	-0.704425
BLCA-6q	-0.0219948	0.119743	0.234251	-0.0503618	-0.00846333	-0.372992	0.0253384	0.0723209	0.774549	1.19926	-0.152087	-0.0164866	-0.0391388	0.486613	0.891295	0.255532	-0.00643949	0.105838	0.153751	-0.0240632
BRCA-6q	0.403197	0.245064	0.352252	-0.145472	0.270254	0.66495	-0.0116522	0.0846593	0.360028	0.1484	-0.104747	0.00954133	-0.0505567	0.733889	0.652641	0.906755	-0.492987	0.0661536	-0.0827689	1.59875
CESC-6q	0.0642701	0.303564	0.605245	-0.0597503	0.0936495	0.745688	-0.0320123	0.0789302	-0.043333	-0.0225645	-0.145353	0.00844379	-0.0396466	0.498704	0.626137	0.266341	0.0253467	0.0324287	-0.0385344	0.429724
COAD-6q	-0.643529	-0.526976	0.0820247	-0.222871	-0.0209156	0.51201	-0.0510096	0.0903593	-0.210424	-0.076098	-0.1802	0.00857361	-0.037544	0.781836	0.230161	-1.40897	0.17852	-0.11098	-0.682648	-0.574952
ESCA-6q	-0.537356	-0.21264	-0.119514	0.0917667	-0.021257	0.141091	-0.0453511	0.0795321	-0.109692	0.0473723	-0.141905	0.00424944	-0.0337666	0.380072	0.303316	-1.42892	-0.489759	-0.0606652	-0.314721	-0.243202
GBM-6q	0.612305	0.0951565	0.508802	-0.177387	0.407276	-0.620616	0.225778	-0.000623236	-0.120155	-0.0645613	0.323591	0.403643	0.10186	1.15353	0.711359	0.323588	0.0188399	0.115347	0.0905397	-0.00835482
KICH-6q	-0.0751043	0.156224	0.43528	-0.13148	-0.00909104	0.220653	-0.0317513	-0.18439	-0.19343	-0.0965434	0.843258	-0.0505034	0.0806604	0.836563	0.441823	0.494317	-0.368545	-0.0351252	-0.196694	0.0897727
KIRC-6q	-0.161916	0.211515	0.474637	-0.241033	-0.0930854	0.162558	-0.00346312	-0.215546	-0.097796	0.0852313	1.3207	-0.215792	-0.028602	0.839175	0.558332	0.235241	-0.224625	-0.0309134	0.320909	0.600006
KIRP-6q	-0.14587	0.081357	0.42917	-0.182455	-0.0944971	0.0987995	-0.038219	-0.161592	-0.11421	-0.102003	1.0907	-0.22546	0.0399166	0.762217	0.330391	0.163362	-0.567389	-0.0447509	-0.364486	-2.1241
LAML-6q	-0.0994177	-2.1477	-0.0538241	-0.501493	-0.321663	-1.13734	-0.505251	0.0142523	-0.191376	-0.149706	-0.147623	0.00922153	-0.0521784	0.347061	-0.177981	0.0427759	-0.0739716	0.1145	0.0106632	0.0559448
LGG-6q	0.586827	0.130243	0.596393	-0.239159	0.479142	-0.58007	0.219706	-0.000623236	-0.0864914	0.0390159	0.323751	0.403643	0.10186	1.06814	0.685197	0.343711	0.0480176	0.0898542	0.116753	0.374878
LIHC-6q	-0.023091	0.117985	-0.200414	-0.531761	0.155456	-0.343913	0.329774	-0.0329884	0.296721	1.06214	1.5442	0.2658	0.0176126	0.746326	0.504025	0.2583	-0.240444	0.193943	0.0437337	-0.12698
LUAD-6q	-0.204394	-0.026442	-0.0125642	0.207817	0.331354	0.0629363	0.0955938	0.0807554	0.775511	-0.512168	-0.0654167	0.0213285	-0.0247605	0.682567	0.549535	0.306746	-0.168785	0.0508032	0.00923579	1.1575
LUSC-6q	-0.370017	-0.134705	-0.255169	0.153735	0.12261	-0.0251622	0.0323736	0.0636735	0.541201	-0.496464	-0.0961677	0.0200784	-0.0247605	0.254438	0.386139	0.0875056	-0.257207	-0.00910903	-0.000365254	-2.04452
OV-6q	0.865946	0.103141	0.280179	0.0747629	0.126755	-0.662644	0.308633	0.090915	0.445967	-0.308845	2.12314	-0.0213148	-0.0431831	0.727075	0.695358	0.2693	0.0800096	0.104643	0.0475796	-0.19867
PAAD-6q	0.0291012	0.0925233	-0.112922	-0.325983	-0.129207	0.56482	0.0860159	0.0800493	0.470786	0.335266	-0.138257	0.0103493	-0.0119078	0.524152	0.595366	0.0737614	0.0770966	0.315553	-0.0964508	0.0483899
PRAD-6q	0.196443	0.268949	0.117993	0.333013	0.406083	0.282129	-0.0566887	0.104841	-0.321227	-0.0955462	-0.059322	0.0137031	-0.0315977	1.12617	0.57964	0.833547	0.707867	-0.0905188	-0.210629	-0.84876
SKCM-6q	0.230885	-0.126876	-0.451167	-0.0834317	0.465789	-0.364397	0.143651	0.0619031	0.20453	-0.292336	-0.0985197	0.00294449	-0.0482239	0.82371	0.439087	0.418135	0.718527	0.339975	0.163497	1.16755
STAD-6q	0.0601095	0.0151848	0.105176	-0.0764667	-0.273207	0.411762	0.00157845	0.0837097	-0.110667	-0.0139842	-0.14448	-0.000325751	-0.0297809	0.399244	0.504478	-0.192396	-0.0379645	-0.0450778	-0.53193	-2.59347
TGCT-6q	0.514386	-1.37895	-0.136805	0.157841	-0.325847	-0.892242	-0.604596	-0.0121343	-0.119504	-0.174758	0.028145	0.0980665	0.101418	0.0802428	0.0292885	-0.224088	-0.104412	-0.0535818	-0.329009	-1.62515
THYM-6q	0.0856752	0.362365	0.236227	-0.633996	-0.0850851	0.237962	-0.0122231	0.0480434	-0.134856	-0.0597555	-0.106872	0.0196273	-0.0429731	1.23367	0.460565	0.397425	1.41492	0.038531	0.232877	0.239821
UCEC-6q	-0.350722	0.62237	-0.185718	-0.189588	-0.522088	0.0081237	-0.194519	0.0531894	-0.29665	-0.26811	-0.172306	-0.00548982	-0.0314242	0.092531	0.579563	-1.58099	-0.118193	-0.297072	0.126938	-0.690566
UCS-6q	-0.181358	0.472127	-0.338174	-0.230137	-0.533841	0.0684181	-0.27531	0.0493236	-0.260426	-0.277615	-0.190718	-0.0159208	-0.0287825	0.0988816	0.510166	-1.44796	-0.0645959	-0.277448	0.246575	0.38703
ACC-6p	-0.436185	-0.457155	-0.458246	-0.169759	-0.110855	-0.662213	-0.0839881	0.0513864	-0.126147	-0.133326	-0.205933	-0.0385756	-0.104277	-1.57366	0.20345	0.113528	-0.0331593	-0.0362173	-0.0352863	0.0281861
BLCA-6p	0.173275	-0.754409	-0.204667	-0.117493	-0.022286	0.00546895	-0.0503572	0.0645664	-0.10878	0.509161	-0.111233	0.0401468	-0.0610235	-1.3928	0.286891	-0.526073	-0.0320796	-0.283092	0.125805	0.357418
BRCA-6p	0.240738	-0.394749	0.117032	0.0169114	0.124282	0.533148	-0.259495	0.0833622	-0.094527	0.0403315	-0.0868645	0.00677814	-0.0784049	-2.10892	-0.0268671	-1.1295	0.120391	-0.297347	-0.202902	0.254284
CESC-6p	0.0388374	1.0104	0.239232	-0.143676	-0.068884	0.222159	-0.0220729	0.0789814	-0.0961611	-0.16932	-0.160391	0.0126647	-0.03841	-1.16153	-0.227646	-1.38986	-0.028381	-0.399315	0.195443	-1.15805
COAD-6p	-0.0414694	-0.286099	-0.669356	0.375679	-0.0345386	0.172628	-0.152805	0.0768035	0.169269	-0.323723	-0.114823	0.00212377	-0.091281	-2.22552	0.186237	-0.243748	-0.253894	0.104914	0.138801	0.106894
ESCA-6p	-0.247718	-0.302238	0.365803	0.275609	-0.0848877	-0.00431413	-0.539028	0.0591902	-0.14408	-0.11861	-0.182382	6.83556e-05	-0.0583098	-1.12425	0.0233789	-0.136603	-0.398224	-0.209126	-0.160545	0.169716
GBM-6p	-0.0610059	0.0478632	0.0624458	0.289818	0.0880792	-0.309121	0.568998	0.0306264	-0.0854931	-0.00895418	-0.0102364	-0.00292582	0.318484	-1.48803	0.169294	0.837425	0.0604109	-0.00505641	-0.116604	1.04778
KICH-6p	0.182311	0.20372	-0.284415	-0.121878	-0.101741	0.51151	-0.0283203	-0.128111	0.261864	0.914594	0.306601	0.0603796	0.233562	-0.979425	0.344776	0.442692	-0.30681	0.123025	0.205283	2.11671
KIRC-6p	0.27885	0.0712249	-0.408006	-0.156255	-0.0909165	0.525179	-0.0267502	-0.188901	0.174262	0.834145	0.227598	-0.0292734	0.231309	-1.05819	0.425689	0.398352	0.0665486	0.0396382	0.0995719	1.85644
KIRP-6p	-0.0572347	0.0396328	-0.447906	-0.230859	-0.193379	0.472791	-0.0472052	-0.232643	0.15888	0.811951	-0.013971	-0.157873	0.120782	-1.39971	0.22571	0.392368	-0.000892171	-0.0338702	-0.254361	-1.84766
LAML-6p	-0.144402	-1.81935	0.167834	0.0345077	-0.0759461	-0.58065	-1.09753	0.0474147	0.0405129	-0.201743	-0.13706	0.0517923	-0.0981526	-0.980778	0.104046	0.0376808	-0.144104	0.163536	0.233927	-0.931089
LGG-6p	-0.0743616	-0.127048	0.101877	0.156346	0.0798679	-0.382668	0.282141	0.0319755	-0.044269	-0.0343554	-0.112222	0.0111296	0.317152	-1.79686	0.132299	0.795027	0.0567229	-0.0314072	-0.187811	-0.117138
LUAD-6p	-0.261976	-0.108263	-0.568809	0.324822	0.247075	0.233799	-0.222395	0.0714826	-0.0478405	0.120349	-0.0821728	0.0379397	-0.0514035	-1.40858	-0.0923854	-0.0832639	-0.147121	-0.0188271	-0.17965	-1.77322
LUSC-6p	0.0419964	-0.110593	-0.43604	0.231538	0.123714	0.364128	-0.184787	0.0834423	-0.0800618	0.0325624	-0.115212	0.0416615	-0.103809	-1.81546	-0.0767619	0.00645426	-0.34598	0.0650093	-0.109818	-0.649624
OV-6p	1.22678	0.0495647	0.383979	0.324622	0.251999	-0.572693	0.697984	0.00730995	0.294532	0.203464	2.32082	-0.00844237	-0.081976	-1.13547	0.472305	0.512173	0.100446	0.104526	-0.108241	0.180837
PAAD-6p	0.0713574	-0.0714835	1.09213	-0.233288	0.178823	-0.180691	-0.0161949	0.0770255	0.00404045	1.24511	-0.0724564	0.170442	-0.0650145	-1.09759	0.475536	0.338385	0.040091	0.119567	0.253774	0.267829
PRAD-6p	0.0979195	-0.135796	0.00622967	-0.375855	0.202579	0.0497597	0.031068	0.0669317	-0.48144	-0.166644	-0.11709	0.0189476	-0.0596819	-1.94632	0.139217	0.173695	0.479372	-0.0592419	0.315945	-1.76686
STAD-6p	-0.344494	-0.0404256	-0.553592	0.38626	-0.135187	0.1584	-0.0298413	0.0455324	-0.0898402	0.00721246	-0.136979	0.0173514	-0.066204	-1.38418	0.110012	0.152878	0.0310518	-0.100292	0.0286537	-1.86137
TGCT-6p	0.536518	-1.27919	0.122361	0.394915	-0.189585	-0.182669	-1.32088	-0.00936542	-0.0283118	-0.126388	-0.131739	-0.072204	0.0231989	-0.438532	0.242289	-0.0158563	-0.0225729	-0.00825677	0.26363	-1.3881
THYM-6p	1.05215	0.38429	0.619779	0.722883	-0.121514	0.470816	-0.0747136	0.0811308	-0.0140911	-0.0084078	-0.106675	0.0192371	-0.0214449	-0.563859	0.511326	0.695909	0.100179	-0.0139126	-0.0499819	-0.680222
UCS-6p	-0.254043	0.455407	-0.164508	-0.278536	-0.538532	0.0886938	0.262257	0.0472634	-0.213568	-0.0369699	-0.152136	0.00188661	-0.038587	-1.35703	0.0473695	-0.759604	-0.115387	-0.43967	0.186243	-0.560472
ACC-3p	-0.0653292	-0.516801	-0.378886	-0.251298	-0.280662	-1.48652	-0.0505937	0.043995	-0.0506398	-0.208287	-0.145719	-0.0501702	-0.0687334	0.0946512	-1.24187	-0.112715	-0.126427	0.294048	0.177832	-0.131131
BRCA-3p	0.135478	-0.365313	-0.294978	-0.137942	-0.21576	0.752194	-0.138929	0.0875961	0.0353018	0.0514234	-0.0716766	0.0014362	-0.0229654	0.289862	-1.85155	-1.14084	-0.115222	0.0849563	-0.114785	-0.30071
CESC-3p	-0.121954	1.33046	0.419639	-0.106773	0.135156	0.698769	0.0301564	0.0633299	0.00633927	-0.117058	-0.108721	-0.0482287	-0.0291625	0.404757	-1.35957	-0.398221	0.11394	0.721043	0.335133	1.20774
COAD-3p	-0.428411	-0.159274	-0.225999	0.45046	-0.0186095	0.623453	-0.116924	0.083092	0.0438801	0.0409034	-0.103159	-0.00645789	-0.0373606	0.223606	-1.46762	-1.42382	-0.0825107	0.352353	-0.18054	-0.409498
ESCA-3p	0.462467	-0.00371186	0.0927327	0.617201	-0.0274683	0.583019	-0.120125	0.0845609	0.247871	0.726219	-0.0659904	0.00122707	-0.03284	0.379085	-0.769139	0.428131	-0.104956	0.761811	0.0871052	0.21749
GBM-3p	0.0164843	-0.118097	-0.109454	-0.257352	-0.0462542	-0.787886	0.194285	-0.0818152	-0.0856706	-0.0830755	-0.193129	-0.0599355	-0.0603899	-0.057768	-1.64433	0.171036	-0.108853	0.0224847	-0.503354	-0.190428
KICH-3p	-0.165483	0.0649857	-0.384043	-0.327793	-0.205806	0.557535	-0.0512411	-0.564893	-0.171474	-0.292027	-0.107739	-0.0711642	-0.0262426	0.188643	-0.686492	0.152378	0.248912	0.445989	-0.139504	-1.3955
KIRC-3p	0.217346	0.148106	-0.124407	-0.171271	0.0103116	0.676542	0.00561916	-0.326149	-0.126469	-0.1904	-0.0302086	0.228281	0.0962916	0.22621	-0.419205	0.601649	0.716071	0.569439	0.034109	2.52555
LAML-3p	0.133589	-1.48358	0.155675	0.0676331	-0.133747	-0.907349	-1.09254	0.0438575	-0.13983	-0.2749	-0.101275	-0.00530832	-0.0448844	-0.049161	-0.504661	0.039253	0.169149	0.379201	0.531501	-0.350395
LGG-3p	0.0357269	-0.130419	-0.0778125	-0.346576	-0.0109259	-0.791136	0.125392	-0.0846789	-0.0825544	-0.110332	-0.133005	-0.0685018	-0.0603899	-0.0336988	-1.35106	0.216265	-0.0529919	0.0160766	-0.572525	-0.822913
LIHC-3p	-0.410191	-1.05809	-0.206285	0.000880611	-0.144083	-0.800801	0.0103057	-0.0683719	-0.21096	0.641602	0.755986	-0.0470134	0.0805112	0.103607	-0.874905	0.121211	-0.0533214	0.103752	-0.299518	-0.653088
LUAD-3p	-0.161725	0.0738204	0.0104277	0.2318	0.597064	0.37058	1.00293	0.0631699	0.511848	0.230753	-0.0666435	0.0210106	-0.0241602	0.180844	-0.716612	0.200615	-0.260162	0.668297	-0.000749358	0.177718
LUSC-3p	-0.0634108	0.126614	0.0569148	0.119156	0.518724	0.401746	1.29232	0.048155	0.195877	0.255671	-0.0777129	-0.00572675	-0.0291771	0.20968	-0.514965	0.630814	-0.277007	0.9083	0.108289	1.32876
OV-3p	-0.503598	0.067487	-0.151247	-0.31466	-0.19701	0.188013	-0.0786198	-0.318044	0.0958154	0.00989544	-0.160239	-0.0576724	-0.0536667	-0.0688044	-1.72676	0.261481	0.0409626	-0.0454487	0.156955	-1.28323
PAAD-3p	0.11904	0.0957517	-0.0437826	-0.17254	0.0529825	0.615503	0.0452257	0.0742977	0.237508	-0.0136929	-0.0934922	0.00434757	-0.0112158	0.130701	-0.415616	0.507	0.385311	0.630887	0.0974275	0.551233
SKCM-3p	-0.165767	-0.305741	-0.0183441	-0.29552	0.138545	-1.12655	-0.52816	0.0354056	-0.0591492	-0.253408	-0.158012	-0.0680394	-0.0475354	0.126614	-1.38329	-0.105453	-0.0408013	0.365	0.0745339	0.28257
STAD-3p	0.393855	0.109183	0.27861	0.107297	0.0450909	1.07598	-0.0271163	0.0834377	0.0254746	0.076431	-0.0444822	-0.0252252	-0.0379558	0.430864	-0.887222	0.00921744	0.0220461	0.57964	0.00327054	0.496147
TGCT-3p	0.479914	0.0498788	0.537185	0.111841	0.143479	-1.00035	-1.36657	0.0486462	0.0233181	-0.174652	0.0104683	0.0711936	0.188334	-0.0860501	-1.66852	-0.0989806	-0.0724695	0.319032	0.107478	-0.648082
THYM-3p	-0.0731004	-0.0840834	0.13406	0.758706	0.257424	0.239078	-0.0258883	0.0602705	0.265695	-0.1777	-0.0767014	-0.0114209	-0.0367314	0.27267	-0.475378	0.559068	-0.124686	0.740897	-0.0558199	0.394031
UCEC-3p	-0.255726	0.625719	0.0657198	-0.502403	-0.802155	0.0897884	-0.206295	0.0503515	-0.0847787	-0.170155	-0.114154	0.000123024	-0.0385123	0.105192	-1.69734	0.0132947	-0.545088	0.0194803	0.0592775	-0.69791
UCS-3p	-0.184959	0.639797	0.169138	-0.410159	-0.727937	0.0970785	-0.371995	0.0441337	0.00345103	-0.27323	-0.106861	-0.021032	-0.0308798	0.190422	-1.49954	0.301084	-0.709464	0.270945	0.0480161	-0.389617
CESC-7q	-0.135241	-0.434541	0.121085	-0.378805	-0.0990551	-1.04333	-0.0876943	0.032384	0.00915741	-0.157076	-0.157021	-0.0181127	-0.0448891	-0.137093	-1.28268	-0.89708	0.0186899	-0.119282	0.00720317	0.376013
KICH-7q	-0.219874	-0.333371	-0.167825	-0.494265	-0.304564	0.302218	-0.130012	0.0332489	-0.30358	-0.175628	-0.305416	-0.0663501	0.00902966	-0.364123	-1.25379	-0.0970446	0.206902	0.0565905	0.00108964	-1.1761
LAML-7q	0.778421	-0.89164	0.602765	0.631145	0.412315	-0.564527	0.296616	0.0628102	0.0961161	0.0344559	-0.111155	0.0438368	-0.0496025	0.0054827	0.233299	0.124248	0.43836	0.233804	0.230929	0.457139
UCEC-7q	-0.00432264	0.344002	-0.175379	-0.396778	-0.435677	0.203028	0.0197429	0.0463975	-0.298343	-0.0744207	-0.166182	0.0103281	-0.0390329	-0.121173	-2.13528	-0.10648	-0.14622	-0.38018	-0.275195	0.613189
UCS-7q	0.145769	0.329137	-0.0861191	-0.332059	-0.502537	0.19164	-0.00470002	0.0478757	-0.339874	-0.0719072	-0.160906	0.0170032	-0.0188834	-0.290423	-1.96401	-0.0154091	-0.12047	-0.399304	-0.278778	-0.271815
BLCA-12p	-0.373975	0.313254	-0.146515	-0.344343	0.0245879	-0.377715	0.0906304	0.0279554	-0.3352	0.625406	-0.15033	-0.0220885	-0.055936	-0.0593613	-2.94203	-0.409332	-0.0641497	-0.504299	0.0256861	0.489191
BRCA-12p	0.123764	-0.673247	-0.0563309	-0.188738	0.0668495	0.744856	-0.392267	0.0482464	-0.180781	-0.0323323	-0.0963438	-0.00120867	-0.0421544	-0.183041	-2.32296	-0.597446	0.00352068	-0.728611	-0.323089	-0.0978797
CESC-12p	-0.167275	0.785675	0.260092	-0.247836	0.0628631	-0.923533	-0.0388687	0.0223958	0.0244771	-0.0498967	-0.161625	-0.0465321	-0.0601818	-0.143251	-2.38199	-0.445949	-0.0590471	-0.669816	-0.0648716	-0.827177
COAD-12p	-0.236459	-0.119138	-0.4686	0.297191	-0.227793	0.670228	-0.041785	0.0550879	0.143834	0.0239146	-0.0833319	-0.00208865	-0.0403288	-0.148883	-1.81339	0.1941	0.284675	-0.766499	-0.135209	-0.877343
ESCA-12p	0.224267	-0.234725	-0.251675	0.268795	-0.212254	0.646756	-0.372225	0.0378424	-0.291381	-0.0907676	-0.0860329	0.00772508	-0.0425178	-0.130298	-1.72425	-1.1486	-0.0484791	-0.664901	-0.247579	0.310343
GBM-12p	-0.12854	-0.232024	-0.212797	0.717701	0.00312197	-0.585773	0.196193	-0.252913	-0.0543453	-0.0775264	-0.122993	0.108218	-0.0525915	-0.276545	-1.69296	0.0478872	-0.0241523	-0.979641	-0.348673	-0.733333
KICH-12p	-0.669135	-0.266839	-0.420179	-0.571943	-0.224194	0.471887	-0.112298	-0.524363	-0.31853	0.0634675	-0.121297	-0.22139	-0.0334143	0.000938134	-1.7677	0.039597	-0.0123919	-0.411641	-0.0627903	-0.309259
LAML-12p	-0.399227	-1.11311	0.214465	0.256954	-0.288371	-0.938365	-1.10644	0.0300808	0.0657117	-0.212547	-0.102709	0.0104465	-0.0622322	-0.222281	-1.24617	-0.0293067	-0.130949	-0.442217	0.230467	-0.240917
LGG-12p	-0.0854552	-0.229005	-0.0349341	0.516567	0.0364473	-0.513789	0.177448	-0.249373	-0.0378322	-0.0293265	-0.113352	0.145112	-0.0594175	-0.35546	-1.37927	0.0839249	0.0225249	-0.692596	-0.320486	-1.14646
LIHC-12p	-0.153577	-0.987257	0.137198	-0.136252	-0.0892093	-0.957046	0.175527	-0.31927	0.20201	-0.313402	0.765923	-0.110274	0.41385	-0.144233	-1.78279	-0.0436136	0.35776	-0.464891	0.0218743	-0.379954
LUAD-12p	-0.11028	-0.213307	-0.283379	0.0878605	0.223906	0.226663	0.434966	0.0407711	0.407883	-0.0650806	-0.0926485	0.00121455	-0.0507673	-0.193163	-1.447	0.189549	0.289463	-0.921805	-0.627178	-1.08589
PAAD-12p	-0.625059	-0.0190159	-0.319439	-0.523515	-0.218159	0.278985	-0.0542188	0.111611	-0.234397	-0.312438	-0.115719	-0.0251105	-0.02148	-0.0384933	-1.87602	-0.150063	0.185077	-0.488319	0.293659	-0.184256
PRAD-12p	0.076512	0.680859	0.310856	0.38707	0.229327	0.480877	0.180094	0.0485987	-0.282687	0.167952	-0.0988542	-0.00856384	-0.0305752	0.0501729	-1.08838	-0.0275098	1.17613	-0.215768	0.232837	1.00462
SKCM-12p	0.445211	-0.130725	-0.247618	0.16589	0.116868	-0.348167	0.06449	0.035508	-0.0862767	-0.203266	-0.0613845	-0.016837	-0.0497136	-0.121996	-1.53131	0.154625	0.294033	-0.543862	-0.153405	-1.35027
STAD-12p	-0.0231491	-0.269922	-0.45026	-0.0645668	-0.210281	0.704958	-0.042327	0.0491096	0.0694294	0.0812397	-0.122154	0.007685	-0.0369888	-0.0383245	-1.58041	0.085752	0.0337517	-0.585974	-0.379487	-0.994035
THYM-12p	0.117463	-0.507908	-0.418313	0.46122	-0.878353	0.0838072	-0.106389	0.0671312	-0.323557	0.0375178	-0.0922477	0.0176421	-0.0646349	-0.338272	-1.62355	-0.163075	0.562768	-0.662519	0.44719	0.0729768
UCEC-12p	-0.171795	0.174034	-0.285651	-0.328151	-0.572001	0.216119	-0.177703	0.0186303	-0.319169	-0.177991	-0.156467	-0.0144937	-0.0366039	-0.0490361	-2.34139	-1.07644	0.0362901	-0.601364	0.0571153	0.351868
UCS-12p	-0.171459	0.163546	-0.285651	-0.328151	-0.571417	0.216119	-0.177252	0.0186303	-0.319169	-0.177991	-0.156467	-0.0144937	-0.0366039	-0.0649671	-2.34139	-1.0825	0.0362901	-0.602537	0.0571153	0.38414
ACC-11q	-0.208183	-0.500278	-0.579525	-0.215048	-0.303884	-0.583787	-0.160276	0.0592364	-0.0856651	-0.256653	-0.109534	-0.0185762	-0.0835889	-1.43294	0.354601	0.017405	0.00686429	0.160465	0.151504	-0.0251763
BLCA-11q	0.00628825	1.20555	0.695356	-0.0934092	0.0148877	0.174556	-0.0703158	0.0757317	0.188352	0.582484	-0.0982113	0.0399399	-0.0554293	-0.93017	0.699339	0.490678	0.0197239	0.361695	0.346088	-0.14561
BRCA-11q	0.458757	0.371296	0.212477	0.27456	0.241365	0.560332	-0.0236296	0.0943727	0.575473	0.290577	-0.0982605	0.000583133	-0.0596934	-1.46595	0.44608	0.436908	-0.0127414	0.305768	0.034977	1.03214
CESC-11q	0.179056	1.57337	0.727878	-0.0403645	0.0244776	0.476147	-0.039289	0.0740414	-0.0600447	-0.0553867	-0.152366	-0.0091784	-0.0463403	-0.411466	0.445536	-0.291935	0.040293	0.442893	0.169626	-0.0191598
COAD-11q	-0.276643	-0.196931	-0.643358	0.130783	-0.0829998	0.174135	0.153711	0.0739523	-0.117126	-0.338434	-0.117002	0.00575423	-0.0689556	-2.1533	0.18854	0.142855	-0.111052	0.122772	0.120829	-0.337145
ESCA-11q	0.306715	-0.168848	0.65267	0.353306	0.256537	0.587875	-0.339517	0.0797545	0.24501	0.0806758	-0.123408	-0.000206157	-0.0430742	-0.77332	0.278556	-0.766233	0.494309	0.492538	0.0773103	1.5457
GBM-11q	0.093005	-0.118456	-0.0415399	0.367013	0.28681	-0.358278	0.687075	0.0306041	-0.0470873	-0.0471083	0.518121	0.154339	0.274969	-1.12476	1.16844	0.159246	0.0456122	0.312326	-0.0233159	0.181158
KICH-11q	-0.0629369	-0.107944	-0.561425	-0.243221	-0.133529	0.157366	-0.0967019	-0.577129	-0.0124505	0.356423	-0.156477	-0.0962278	-0.0707976	-1.82233	0.292216	-0.104903	-0.291552	-0.0730289	-0.312318	-0.138578
KIRC-11q	-0.0952593	-0.067124	-0.496181	-0.251718	-0.14756	0.125055	-0.122198	-0.540542	0.0138212	0.401964	-0.147899	-0.26809	-0.022114	-1.86167	0.284656	-0.106364	-0.366246	0.0258593	-0.240687	-0.272598
KIRP-11q	-0.419825	-0.0646929	-0.613113	-0.16591	-0.14222	0.0305366	-0.101363	-0.421183	-0.0430601	0.567468	-0.20398	-0.238404	0.00936154	-1.99618	0.140332	-0.0157038	-0.361592	0.0295568	-0.202755	0.407552
LIHC-11q	-0.508307	0.00132253	0.233431	-0.0740065	-0.043642	-0.705958	-0.210894	-0.695609	0.048654	0.963982	0.293487	-0.220304	-0.0703115	-1.69052	0.417672	-2.29324e-05	-0.156453	0.121708	0.0675106	-0.745113
LUAD-11q	-0.355958	-0.217112	-0.36611	0.371685	0.0551447	-0.110721	0.0612242	0.0713976	-0.192442	-0.286038	-0.0603828	0.042061	-0.0678137	-1.74788	-0.0754721	-0.16855	0.0497936	0.119393	-0.154236	0.094693
LUSC-11q	-0.131154	-0.246483	-0.30042	0.551453	-0.00158054	-0.0801289	-0.00887169	0.0838593	0.250432	-0.234898	-0.0402227	0.019761	-0.0468841	-1.85047	0.000706661	-0.31433	-0.007345	-0.00598597	-0.15269	0.257719
OV-11q	-0.428617	-0.368678	0.0897175	0.324455	0.0699782	-0.401198	-0.325693	-0.297925	0.0746732	0.0738331	-0.172648	-0.0584601	-0.092812	-1.8776	0.324095	0.170048	-0.21459	0.0966458	-0.15842	0.0955665
PAAD-11q	-0.0321756	-0.417033	-0.324145	-0.31596	-0.171114	-0.871995	-0.0735884	0.0546702	-0.129464	-0.392581	-0.135801	-0.0272699	-0.0658773	-1.19736	0.266012	0.147633	-0.044876	0.125936	0.775894	-0.649591
SKCM-11q	1.3078	-0.022389	0.953934	0.461607	0.871571	-0.0637636	0.369166	0.0598487	0.0703112	-0.0390904	-0.0616149	0.0796286	-0.0467187	-0.805317	0.372498	0.622425	-0.0901779	0.152185	0.193073	-0.019181
STAD-11q	-0.0267466	-0.108826	0.0514678	0.0337573	0.071909	0.510154	-0.0547585	0.0980455	-0.0614343	0.0426487	-0.0808071	0.0161316	-0.0842896	-1.96601	0.172658	-0.229723	0.000167593	0.0605396	-0.118026	-1.23407
TGCT-11q	0.784057	-0.189862	0.394274	0.395911	0.460445	0.321308	0.626459	-0.0511465	0.0316732	-0.0599691	-0.0301671	-0.00321199	0.0973973	-0.418151	0.345082	0.327624	0.029315	0.133264	0.184565	1.47355
THYM-11q	-0.356513	-0.490283	-0.217415	0.0429169	-0.664379	0.0533941	-0.290981	0.0921468	-0.0436791	0.0174911	-0.116441	0.0111392	-0.0854974	-1.50363	0.244033	-0.0646818	0.246049	0.261698	-0.211724	-0.181837
UCEC-11q	-0.116047	1.26625	0.017732	-0.0431195	0.230748	0.239638	0.358005	0.0807333	-0.0735041	0.0225367	-0.11824	-0.00170948	-0.0578509	-0.903991	0.689277	-0.952591	0.21478	0.426726	0.417298	1.03882
UCS-11q	-0.133227	0.852797	-0.169023	-0.149717	0.0653396	0.197141	-0.203279	0.0659383	-0.100309	-0.222641	-0.118474	-0.00486177	-0.0351222	-1.05453	0.481411	-1.10098	-0.23902	0.355378	0.212991	-0.278377
BLCA-4p	-0.122508	0.815809	0.284841	-0.0649039	0.0949896	-0.208628	0.00275562	0.0629139	-0.0850233	1.13695	-0.13138	-0.00269513	-0.0412502	0.4419	0.714431	0.136693	0.237698	0.302611	0.085269	1.17507
BRCA-4p	0.43669	0.382473	0.531285	-0.156555	0.0453012	0.676105	-0.0800761	0.0946104	0.271109	0.0958487	-0.0931735	0.0125871	-0.0256273	0.460609	0.464132	0.798818	0.454722	0.180423	-0.466186	0.0814049
CESC-4p	-0.111229	1.03777	0.553509	-0.00472931	0.264962	0.410067	-0.00703961	0.0695855	-0.0110291	-0.077562	-0.163805	-0.025247	-0.0331849	0.389582	0.549252	0.468187	0.104601	0.595372	0.624455	0.6714
COAD-4p	0.338253	0.168371	-0.119874	-0.0613779	-0.0165067	0.592703	-0.00557399	0.0964961	-0.00325684	-0.0234083	-0.116241	-0.00649165	-0.0507604	0.648738	0.415484	0.331544	-0.105534	0.179051	0.656175	0.333436
ESCA-4p	0.335152	-0.0744977	0.385474	-0.235878	0.178132	0.252073	-0.364252	0.0999998	0.27861	0.75638	-0.109897	-0.00523838	-0.0300926	0.437719	0.554543	0.36091	-0.557636	0.52954	0.53929	0.6546
GBM-4p	-0.0994773	-0.111988	0.36758	-0.0285162	0.369506	0.0608339	-0.828942	-0.0226482	-0.0636818	-0.147088	-0.144582	0.0890266	-0.0150349	0.243599	0.179961	-0.0746429	0.0240669	0.240792	0.142926	-1.30939
KICH-4p	-0.043275	-0.33657	-0.826778	-0.324375	-0.300723	0.292878	-0.0880751	-0.683445	0.0962234	-0.117114	-0.17682	-0.334285	-0.0490302	0.155547	0.15428	-0.0876635	-0.258566	-0.0811958	-0.561023	-0.959862
KIRC-4p	0.0108512	-0.33189	-0.897907	-0.201961	-0.235293	0.538812	-0.128414	-0.707754	0.0468074	-0.239821	-0.127032	-0.231304	-0.078995	0.289344	0.21244	-0.155981	-0.357159	-0.086671	-0.269182	0.0742279
KIRP-4p	0.000724879	-0.364828	-0.840766	-0.322255	-0.234932	0.389732	-0.0997345	-0.806226	0.0307687	-0.137331	-0.163517	-0.333419	-0.0490302	0.25523	0.215402	-0.211416	-0.180216	-0.148055	-0.667564	-0.474008
LAML-4p	-0.0336278	-2.37643	0.203692	0.0308053	-0.0730741	-0.919496	-0.88596	0.0368811	-0.141706	-0.456277	-0.150094	-0.0196699	-0.0441501	0.205338	-0.0579356	-0.0483878	0.132998	0.242634	-0.1549	0.651262
LGG-4p	-0.0823248	-0.105087	0.53662	0.117276	0.351112	0.20036	-0.693668	-0.0226482	-0.040721	-0.139734	-0.0730007	0.0895531	-0.00919647	0.291271	0.214391	0.238863	0.0762438	0.547214	0.23997	0.274852
LIHC-4p	0.622716	-0.127287	0.664967	-0.37394	-0.140887	-0.563496	0.221964	0.104772	0.383549	0.94261	0.930435	0.210231	0.01216	0.598823	0.459021	0.39254	0.0876955	0.13903	-0.12172	0.00717925
LUAD-4p	0.119744	-0.175865	-0.682785	0.212241	0.346917	0.596778	0.457458	0.0858782	0.249578	-0.32757	-0.068081	0.0516667	-0.042316	0.321315	0.286099	0.309922	-0.950951	0.143097	-0.194074	-1.95554
LUSC-4p	0.147969	-0.066978	-0.537806	0.186124	0.302533	0.617611	0.471681	0.0875766	0.293997	-0.243952	-0.089224	0.0606768	-0.0491384	0.326604	0.367112	0.360529	-0.833375	0.133861	0.235454	0.0753919
OV-4p	0.428733	0.135797	0.554731	0.0518977	0.214926	0.46833	0.968687	-0.0662183	0.111591	-0.129797	1.63347	-0.0332149	-0.0129152	0.532947	0.647827	0.560594	-0.21944	0.158323	0.635822	0.0987282
PAAD-4p	-0.508699	-0.387476	-0.280924	-0.328991	-0.0657116	0.261514	-0.0557092	0.0738711	-0.0845382	-0.299193	-0.148868	-0.00682814	-0.0267347	0.346254	0.368595	-0.188129	-0.985878	-0.168273	-0.287649	-0.242698
PRAD-4p	-0.286061	-0.663178	0.19984	-0.224544	0.242732	0.0912423	-0.189362	0.0622632	-0.923279	-0.107133	-0.156054	0.0248775	-0.0742504	0.16448	0.155257	-0.035667	0.267489	-0.128107	-0.787142	-0.41659
SKCM-4p	-0.205522	-0.271919	-0.251574	0.0918419	0.0458454	-0.899165	-0.515696	0.0422181	0.0850179	-0.401733	-0.177002	-0.0847208	-0.0344878	0.143132	-0.014963	-0.176723	0.185743	0.0669488	-0.367033	0.157246
STAD-4p	-0.198394	0.0287732	0.0597174	-0.134756	0.234629	0.736357	-0.0714916	0.0828335	0.0526559	-0.0572198	-0.133223	-0.00737407	-0.0344447	0.625876	0.384474	0.635672	0.142551	0.502508	0.375171	0.97509
TGCT-4p	1.42727	-1.12332	0.429653	0.503527	0.378637	-0.628082	0.830419	-0.0444203	0.0507335	-0.0201988	0.371164	0.0424509	0.0575415	0.193447	0.28592	0.411281	0.040716	0.404938	-0.571132	1.13782
THYM-4p	-0.0628082	-0.243451	0.0468312	0.320668	-1.03612	0.345371	-0.117773	0.0820378	-0.158784	0.00474737	-0.148737	0.0181226	-0.0691488	0.043488	0.110311	-0.541076	-0.0215689	-0.0522861	-0.675295	-0.46525
UCEC-4p	-0.154663	0.783782	0.218877	0.125921	-0.421562	0.347492	0.554506	0.0706844	0.238941	-0.123187	-0.171425	0.00514943	-0.0292963	0.286997	0.454902	0.442881	0.300701	0.38323	0.777425	-0.395933
UCS-4p	-0.0864484	0.846168	0.320587	0.150329	-0.426074	0.347137	0.567096	0.0721626	0.234068	-0.123187	-0.166773	-0.000169042	-0.00914677	0.283888	0.606349	0.466605	0.30508	0.375299	0.813129	0.0738866
CESC-7p	-0.152677	-0.0969242	0.100694	-0.31113	-0.0428176	-0.686039	0.0152226	0.0196367	0.0921687	-0.123277	-0.157021	-0.0297928	-0.0383222	-0.675493	-1.2072	-0.913644	0.106435	-0.571476	-0.000213538	1.67093
KICH-7p	-0.0237692	-0.0692444	-0.241378	-0.394358	-0.236963	0.0226963	-0.0477058	-0.014474	-0.258233	-0.251313	0.749939	-0.0678153	0.220154	-0.910262	-0.985333	-0.0451337	0.154776	-0.484958	-0.154289	-0.876184
LAML-7p	1.30063	-1.02444	0.377934	0.344172	-0.0659065	-0.508852	1.20889	0.0204503	0.0506543	-0.00686914	-0.0461822	0.0295309	-0.0496145	-0.230916	0.182048	0.557062	-0.0523477	-0.0492882	0.070315	0.411339
OV-7p	-0.445295	-0.413456	0.0307316	-0.36327	-0.0614014	-0.609024	-0.361365	-0.115402	-0.136433	-0.135587	0.100416	0.000927225	-0.0741698	-0.917745	-1.51555	0.089017	-0.0701989	-0.436635	-0.272232	0.720158
UCEC-7p	-0.225518	-0.0350268	-0.214474	0.0622997	-0.126119	-0.675466	-0.452727	0.010786	0.245719	-0.187713	-0.144856	-0.0131286	-0.0589652	-0.798677	-1.37033	-1.22154	0.0113942	-0.465757	0.0897294	0.0662326
UCS-7p	-0.24985	-0.0867885	-0.320983	-0.0587966	-0.196072	-0.681795	-0.22384	0.0233158	0.13435	-0.117418	-0.169294	-0.0106012	-0.0800777	-0.902072	-1.47333	-1.43714	0.0519063	-0.630853	0.382465	-0.764928
ACC-17q	0.104737	-0.352633	-0.135099	-0.205181	-0.182595	-0.101085	-0.135337	0.00820799	-0.100919	-0.125461	-0.117891	-0.0581294	-0.105106	0.300863	-0.789209	-0.0521517	-0.0405994	-1.48194	-0.00401646	-0.242111
BRCA-17q	0.434182	0.24538	0.28153	0.221472	0.299655	0.766259	0.0402787	0.020151	0.0377001	0.387693	-0.0691972	-0.0191356	-0.0587326	0.316494	-0.164603	-0.449072	0.647734	-0.585726	0.167554	0.401506
CESC-17q	-0.0560488	0.787015	0.241241	-0.0837777	-0.0598701	-0.680516	-0.0564331	0.0179784	-0.162957	-0.163838	-0.177914	-0.0984273	-0.110362	-0.0655838	-0.76251	-1.2173	-0.0871862	-1.12535	-0.258862	-0.496681
ESCA-17q	0.310993	-0.444857	-0.0881476	0.253517	-0.310232	0.0626208	0.00154821	0.0233648	0.0670333	-0.140283	-0.0963599	-0.0368378	-0.0614994	0.09113	-0.844001	-1.4139	-0.412918	-1.11822	-0.0265266	-0.360556
GBM-17q	-0.0838571	-0.00430623	0.124653	0.0451027	-0.137166	-0.513425	0.17752	-0.357612	-0.0588166	-0.148459	-0.0697658	-0.0658809	0.198328	0.313833	-0.905286	0.139283	-0.0525542	-1.529	-0.0401441	-0.446438
KICH-17q	0.150835	0.187635	-0.0773833	-0.0936535	-0.102125	-0.398322	0.0162526	0.206648	0.101325	0.21885	-0.0848418	0.231631	0.165088	0.51507	-0.433551	0.174915	-0.0619085	-0.66445	-0.0230335	1.30615
KIRC-17q	0.133604	0.134833	-0.489422	-0.141543	-0.174201	-0.442197	-0.0290563	0.207523	0.0659506	0.131455	-0.121122	0.239688	0.158293	0.380912	-0.369346	0.179006	-0.0700055	-0.714768	-0.0119151	0.0790433
LAML-17q	0.728892	-0.724215	0.281839	0.208974	0.22542	0.0419956	-0.531977	0.0263476	0.00329146	1.04244	-0.10952	0.0157469	-0.0971934	0.303465	-0.0432382	0.0843978	0.228235	-0.435615	0.945157	0.382645
LGG-17q	0.0996023	-0.107082	0.269007	0.297986	-0.115244	-0.564507	0.0381931	-0.322837	-0.147701	-0.0500806	-0.111662	-0.0519764	-0.0364678	0.416814	-1.03356	0.205893	-0.0490123	-1.23839	-0.184396	-0.989807
LUSC-17q	-0.302967	-0.0452883	-0.203551	0.296614	0.050302	0.364924	-0.347388	0.0262788	0.224458	-0.220637	-0.0749508	-0.0115459	-0.0407814	0.1059	-0.440741	-0.0631722	-0.238017	-1.27752	-0.100732	0.210932
OV-17q	0.893994	0.0278297	0.241103	0.126227	0.27002	-0.226767	0.657861	0.208824	0.146751	0.0111014	1.76293	-0.0163777	-0.0610996	0.425344	-0.498172	0.759666	-0.185095	-0.509611	-0.0914464	0.0113682
PAAD-17q	0.0885009	-0.456827	-0.375467	-0.154017	-0.172218	0.0941046	-0.098373	0.00750529	0.115667	0.0600688	-0.104626	-0.0301509	-0.0960069	0.207051	-0.679154	0.0150203	-0.0988165	-1.19807	-0.086547	-0.0625993
PRAD-17q	0.0632514	-0.396666	-0.223816	-0.320528	0.208074	0.362487	-0.057194	0.019057	-0.638838	0.324682	-0.069071	-0.027282	-0.108062	0.380883	-0.763189	-0.677037	0.938519	-1.03275	0.00995957	-0.214582
SKCM-17q	-0.407867	-0.333287	-0.152072	0.139016	0.323432	-1.1913	0.174621	-0.00668657	-0.222694	-0.237716	-0.153644	-0.0952232	-0.0897156	-0.0588524	-0.733217	0.0247262	0.0286163	-1.35479	0.0343288	-0.692152
STAD-17q	-0.364312	-0.305808	-0.0762276	-0.395902	0.165557	0.77543	-0.0669981	0.00736173	-0.0753261	-0.110146	-0.0862294	-0.0458532	-0.111827	0.454092	-0.637956	0.113163	-0.0252811	-1.43587	-0.130087	-0.099524
TGCT-17q	0.480427	-0.188561	0.0863005	0.101035	-0.239321	-0.92543	0.0885342	-0.205125	-0.092613	-0.227432	-0.103949	-0.0542792	0.0646684	0.00584766	-0.745913	-0.0918452	-0.0805668	-1.72083	0.0241225	-0.794784
THYM-17q	-0.480108	-0.725529	-0.30455	0.20488	-0.857364	0.294338	-0.354656	0.0298065	-0.155627	-0.0500481	-0.10917	-0.0176697	-0.0450263	0.286451	-0.453296	0.100908	-0.468765	-0.993448	-0.116241	0.334252
UCEC-17q	0.170995	0.586628	0.113092	0.234295	0.140678	0.18041	0.0388128	0.0467944	-0.0500802	0.162492	-0.116003	-0.00686072	-0.0315121	0.287294	-0.115354	-0.25591	0.0454021	-0.394722	0.282516	1.65942
UCS-17q	0.0034119	0.303155	0.214012	0.15077	-0.256458	-0.0506342	0.0723229	0.0247989	0.0423866	0.0531544	-0.113757	-0.000191357	-0.0507772	0.108166	-0.582664	-0.341334	-0.175926	-0.596761	0.0243956	-1.13208
ACC-2p	-0.0188727	-0.153763	0.262754	-0.390342	-0.203538	-0.577554	-0.0611505	0.0149515	-0.138154	-0.0987924	-0.169594	-0.107555	-0.0419351	0.0192761	-2.41119	0.320089	-0.0879951	-0.980483	-0.163418	0.104473
BLCA-2p	-0.270564	0.566635	-0.0158485	-0.148239	0.0231825	0.333876	-0.0533389	0.00321816	-0.0251879	0.197746	-0.0984413	-0.065525	-0.0885215	-0.0206698	-2.42374	-0.760541	-0.236466	-1.15035	-0.254622	-0.378613
BRCA-2p	-0.377591	0.535739	0.106848	-0.258383	0.154256	0.71357	-0.0311888	0.0106362	0.252366	-0.0680642	-0.116378	-0.0551634	-0.0826124	-0.0243246	-2.47249	-0.334093	-0.166152	-1.14209	-0.101494	-0.589734
CESC-2p	0.0662928	0.27523	-0.0390254	-0.178222	-0.00954317	-0.724695	-0.0610348	0.0368236	-0.232475	-0.107191	-0.173451	-0.120314	-0.0938425	-0.133283	-2.2565	-0.374557	-0.273745	-0.641856	-0.544418	0.547058
COAD-2p	-0.0498472	-0.243913	-0.380858	0.18466	-0.116999	0.320578	-0.224041	0.0388901	-0.0833483	0.00848278	-0.101559	-0.0695752	-0.0343036	0.170362	-2.08619	-0.228328	-0.136096	-1.13624	-0.370038	-0.0821103
ESCA-2p	-0.546476	-0.0754505	-0.0344954	0.362506	-0.00360344	-0.495786	-0.00220831	0.017368	-0.0290757	-0.155528	-0.134344	-0.0805606	-0.087621	-0.0358834	-2.43568	0.393324	-0.282528	-0.898013	0.0518566	-0.578228
GBM-2p	-0.014062	-0.129433	0.213122	0.259666	-0.0249865	-0.43677	0.100253	-0.01896	-0.0435465	-0.116511	-0.110896	0.216029	0.0839571	0.215301	-2.24238	0.077368	-0.0531012	-1.08426	-0.187553	0.789573
KICH-2p	-0.254723	0.165417	-0.230811	-0.0804876	-0.0564938	0.531729	-0.032697	0.213144	0.118776	-0.198301	-0.0928151	0.388956	0.180356	0.438264	-0.906934	0.422096	0.782847	-0.23904	0.165266	1.26034
KIRP-2p	-0.237436	0.132498	-0.338417	-0.234	-0.172989	0.43703	-0.0434161	0.050627	-0.0327198	-0.310268	-0.102032	0.325961	-0.00892718	0.477376	-1.30871	0.125928	0.244996	-0.495838	0.199409	-1.08177
LAML-2p	-0.291403	-1.28822	0.241101	0.227391	-0.201555	-1.08014	0.541626	-0.0167609	0.155149	-0.109465	-0.086862	-0.0232894	-0.100785	0.0876309	-0.864282	0.00398792	0.00948035	-1.34355	-0.00090618	-0.232113
LGG-2p	-0.0829613	-0.144594	0.218215	0.272278	0.028019	-0.471843	0.167297	-0.0203536	-0.0189652	-0.141861	-0.0804604	0.195657	0.162761	0.217079	-2.20895	0.0162427	-0.0648229	-1.38849	-0.138704	-0.101501
LIHC-2p	-0.197566	0.0810678	-0.17959	0.3299	0.171424	-0.9111	-0.0611313	-0.354259	0.0584408	-0.213307	0.485322	0.0390985	0.240287	0.131339	-2.2057	-0.029782	-0.0425242	-0.801857	-0.12021	-0.230279
LUAD-2p	-0.153952	0.0221578	0.0436128	0.315488	-0.184254	0.455022	0.0286941	0.0253935	-0.038429	0.00931863	-0.0807965	-0.0114542	-0.0550039	0.0472253	-1.75721	0.0444779	-0.0496801	-1.19904	-0.219845	-1.58451
OV-2p	0.544742	0.0429775	0.075345	-0.254386	0.173143	-0.946477	0.0615679	0.164365	0.105113	-0.0353382	1.74209	-0.0659098	-0.126237	-0.11934	-2.64652	0.122443	-0.451936	-0.536239	-0.539847	-0.999055
PAAD-2p	-0.106268	-0.255502	-0.279989	-0.194032	-0.128332	-0.957584	-0.0165468	0.018072	-0.0532548	-0.240384	-0.144635	-0.0963297	-0.0552244	0.0884811	-1.92853	0.0549165	-0.211093	-0.756876	0.328551	-0.0510993
PRAD-2p	-0.147561	0.129272	-0.346994	0.412652	0.464628	0.336011	-0.117379	0.0408249	-0.319811	-0.0832313	-0.0781337	-0.0544395	-0.0423083	0.135156	-2.06883	-0.0539399	-0.148979	-1.08854	-0.149986	-0.390265
SKCM-2p	-0.0843031	-0.183006	-0.117599	-0.116379	0.290812	-0.707882	-0.198258	0.0212427	-0.0457141	-0.0713408	-0.156946	-0.0917542	-0.0706569	0.0311837	-2.26507	0.0181968	-0.0678386	-0.89299	0.0458516	0.0472659
STAD-2p	0.0162098	-0.219706	0.19433	-0.233746	0.195941	0.602465	-0.0113376	0.0483791	-0.121188	0.0758803	-0.0993088	-0.050673	-0.0398362	0.223125	-2.13758	-0.125679	-0.125771	-1.09743	-0.39851	-0.351636
TGCT-2p	0.395473	0.196076	0.278798	0.126609	0.136507	-0.0203896	0.070423	-0.0384586	-0.0454357	-0.159669	-0.106361	0.0762922	0.017881	-0.0653187	-1.99552	-0.158151	-0.135271	-1.20029	-0.0534804	-1.24791
THYM-2p	0.0692537	-0.308673	0.087384	-0.0071555	-0.251709	-0.58819	0.343057	-0.0155177	0.0155214	-0.154871	-0.110494	-0.0947011	-0.0646354	0.0293382	-1.65065	0.231408	0.162996	-0.845703	-0.0299198	-0.162181
UCS-2p	0.0652016	0.648764	-0.0522988	-0.275153	-0.379882	-0.839871	0.439912	0.0474552	0.101244	-0.132517	-0.163762	-0.0970581	-0.0352376	-0.0418529	-2.64531	0.120048	-0.0555521	-0.433693	0.503943	0.0937945
BLCA-16q	-0.413889	0.579911	-0.0687853	-0.086592	-0.183775	-0.340399	-0.0929455	0.0576268	-0.115431	0.646258	-0.13355	-0.00310993	-0.0682578	-0.0253693	0.307548	-0.480658	-0.238892	-0.476315	-0.405119	-0.471849
BRCA-16q	0.44681	0.0060928	0.689525	0.0314304	0.340585	0.960677	-0.120751	0.0826425	-0.0926079	-0.0829461	-0.0955256	0.00638771	-0.0623387	0.970785	0.371809	0.240619	0.422655	-0.301872	-0.0324137	0.23275
CESC-16q	-0.58978	0.456928	-0.111983	-0.110288	-0.206116	-1.2387	-0.0727088	0.0534233	-0.207208	-0.0388936	-0.229889	-0.00140312	-0.117956	0.215239	0.29903	-0.243469	-0.174301	-0.374755	-0.0294153	-0.0144548
COAD-16q	-0.288948	-0.146295	-0.0934342	-0.392533	-0.260727	0.0224148	-0.0537219	0.0320144	0.00712898	-0.168028	-0.184923	0.00552287	-0.0284466	1.05608	0.0606005	-0.469055	-0.375431	-0.653674	0.20182	-0.413665
ESCA-16q	0.113972	-0.234487	0.326232	-0.363441	-0.15817	0.193621	-0.321112	0.0278664	0.167969	-0.361573	-0.17022	0.0314841	-0.0576907	0.469609	-0.181596	-1.34168	-0.360797	-0.566436	0.00629788	-0.815386
GBM-16q	0.0338429	-0.0117374	0.568594	0.158987	0.316515	-0.394261	0.236667	0.0228504	-0.0417708	-0.194079	-0.110752	0.224216	0.216291	0.976695	0.415356	0.320593	0.0110175	-0.575933	-0.112415	0.0576467
KICH-16q	-0.0955309	-0.210289	-0.645839	-0.29036	-0.278671	-0.511399	-0.118534	0.0750902	-0.067994	-0.332578	-0.182393	-0.0460565	-0.0324943	0.700394	0.311092	-0.14715	0.17026	-0.353802	-0.35316	-0.529278
LAML-16q	0.217159	-1.83149	-0.0543461	-0.643422	-0.219788	-0.796868	0.464707	0.000740474	0.0792898	0.059233	-0.172948	0.0127847	-0.0903106	0.383443	-0.152858	0.029775	0.104767	-0.642038	0.408445	-0.53701
LGG-16q	-0.159074	-0.0264402	-0.0990704	-0.0634414	0.176835	-0.405092	0.213171	0.0189846	-0.0889346	-0.202346	-0.15572	0.195495	0.215466	0.770225	0.407804	0.145659	-0.0458589	-0.582932	-0.15704	-1.42755
LIHC-16q	-0.263633	-0.0585594	-0.0508812	0.106734	0.146398	0.147848	0.0584976	-0.223445	0.0484254	1.07864	0.897729	-0.0966588	0.228907	0.602947	0.710123	0.0226244	-0.0765869	-0.121159	0.47722	1.33193
LUAD-16q	0.268702	-0.0169468	0.184224	-0.0256731	-0.0669482	0.340021	0.0205067	0.0825185	0.151572	-0.249614	-0.0602041	0.0360355	-0.0645332	0.639282	0.107727	-0.517595	-0.479721	-0.592874	0.225171	-1.25352
LUSC-16q	0.239637	0.126584	0.27144	0.0876243	-0.0845339	0.38215	0.108466	0.0901067	0.301142	-0.255481	-0.0612784	0.0558838	-0.0645332	0.687849	0.398604	0.235498	-0.373793	-0.382028	0.172266	-0.256316
OV-16q	0.947874	0.0841928	0.463703	0.163923	0.23778	-0.572253	-0.0908353	-0.0907564	0.27329	-0.0834218	1.72719	-0.0302148	-0.0704536	0.65453	0.315481	0.49573	-0.164219	-0.373168	0.0965272	0.312849
PAAD-16q	-0.398584	-0.23219	-0.18126	-0.300619	-0.283766	-0.720921	-0.0598404	0.0516962	0.0522361	-0.29174	-0.179247	-0.0477591	-0.0507027	0.513189	0.465362	0.0429239	-0.176046	-0.578198	0.469536	-0.715871
PRAD-16q	0.0478366	-0.0138593	0.178605	0.415263	0.351686	0.216408	-0.039117	0.0779662	-0.312753	0.706131	-0.151295	0.0303744	-0.0942878	1.25567	0.653727	-0.181128	0.795413	-0.0895599	0.626155	0.471968
SKCM-16q	1.30372	0.277016	0.789873	0.177613	0.527778	-0.618717	-0.0354485	0.0445712	0.0471255	-0.0697724	-0.12227	0.132051	-0.0816099	0.285772	0.482717	0.221993	0.144429	-0.311803	-0.204533	1.59246
STAD-16q	-0.163819	0.0849981	0.626161	0.493292	0.262797	-0.524178	-0.0393446	0.0619273	-0.132079	-0.101903	-0.175772	-0.0396787	-0.0280869	1.22016	0.482617	0.727879	0.0426603	-0.291487	0.42282	0.422798
TGCT-16q	0.441055	-0.606006	0.0598023	0.0892629	-0.328984	-0.958247	0.064633	-0.219036	-0.0883339	-0.256392	-0.122303	0.0880284	-0.0237966	0.142818	0.364129	-0.118171	-0.0825603	-1.11455	0.125634	-0.802305
THYM-16q	-0.231903	0.241955	-0.201693	0.360027	-0.135524	0.267833	0.293957	0.0718863	-0.00820854	-0.165476	-0.16015	-0.00178865	-0.0536017	1.02497	0.629115	0.658128	-0.00974105	-0.133349	0.344406	1.17306
UCEC-16q	-0.322531	0.297884	0.123063	0.209077	0.331249	-0.523574	0.349521	0.110536	0.139941	0.227894	-0.151845	-0.000996451	-0.0276885	0.6967	0.616136	0.478912	1.07157	0.041636	0.231295	0.462883
UCS-16q	-0.352166	0.31364	0.201277	0.0542926	0.211598	-0.354703	0.391037	0.0706631	0.19736	0.107446	-0.151777	0.0130735	-0.0472984	0.841257	0.626117	0.595889	1.10279	0.164811	0.0584422	0.79296
ACC-2q	0.0924379	-0.268288	-0.287006	-0.259804	0.0501057	-0.960314	-0.0331411	0.0224977	0.00128206	-0.146097	-0.117528	-0.085053	-0.0793681	0.2342	-1.86421	0.333159	-0.0336352	-0.484795	0.0653589	-0.00387209
BLCA-2q	-0.216948	0.872966	0.118326	-0.218952	0.0154545	0.219595	0.00157395	0.0359007	0.0269171	0.481334	-0.089903	-0.0457864	-0.0512409	0.0512789	-2.12774	-0.204303	-0.135822	-0.718701	0.0358233	-0.50058
BRCA-2q	0.00914348	-0.00497851	-0.255855	-0.0458816	0.204458	0.724452	-0.161314	0.0331057	-0.177972	-0.182022	-0.112836	-0.0486942	-0.0713667	0.0416005	-1.93127	0.0597215	-0.20535	-0.891435	-0.577237	0.00518881
CESC-2q	-0.126003	0.589934	0.262544	-0.191704	0.0679942	0.208811	-0.0176038	0.0366293	-0.0885574	-0.0934767	-0.0968663	-0.062157	-0.0489728	0.0841797	-1.77028	-0.970513	-0.0941431	-0.726127	-0.027407	-0.222992
COAD-2q	-0.00178597	0.147555	-0.180731	-0.373593	-0.0891738	0.294283	-0.0852045	0.0491474	-0.0276562	-0.0242366	-0.116014	-0.0784826	-0.0275464	-0.0550991	-1.97829	0.147276	-0.0160674	-0.647589	-0.309381	-0.836638
ESCA-2q	0.278699	-0.162729	-0.108441	0.424758	-0.143522	0.137851	-0.0724354	0.0497602	-0.00876776	-0.0260796	-0.130279	-0.0502329	-0.0539752	0.160338	-1.70589	-0.31506	-0.0718623	-0.846011	-0.00269705	-0.360087
GBM-2q	-0.188789	-0.157233	0.0675313	-0.310173	-0.0235905	-0.840067	0.161696	-0.0526407	-0.102631	-0.144659	0.0774531	0.0628681	0.0448685	0.221062	-2.36382	0.0826686	-0.207063	-0.794854	-0.035272	0.594148
KICH-2q	0.00542354	0.0128287	-0.282841	-0.123961	-0.113827	-0.166754	0.0160562	0.339443	0.112154	0.237049	1.81802	0.358234	0.238593	0.354699	-0.623084	0.206056	0.316896	-0.156335	-0.0814414	-0.0331139
LAML-2q	0.0587887	-1.15841	0.0618228	0.742273	-0.157616	-1.03333	-1.20791	0.0233205	0.0915711	-0.199357	-0.105779	-0.0546097	-0.0558502	0.0541335	-1.14389	-0.0919148	-0.122905	-0.56642	0.102902	-0.340935
LGG-2q	-0.0811993	-0.16832	-0.0251293	-0.335093	0.0788028	-0.741797	0.145787	-0.0454498	-0.103759	-0.119787	0.0727202	0.052499	-0.0428301	0.424347	-2.03135	0.114925	-0.0335299	-0.674163	-0.0762787	-0.377912
LIHC-2q	-0.182714	-0.103289	-0.364648	0.165786	0.0617379	-0.982893	0.0833101	-0.493811	0.087544	-0.141951	0.0402196	-0.0146356	0.0738453	0.176345	-1.49606	-0.0637361	0.143906	-0.667022	0.138902	-0.590821
LUAD-2q	-0.367216	-0.13023	-0.628315	0.212152	0.0459984	0.546149	-0.137562	0.0521879	0.156988	-0.268264	-0.0760052	-0.028196	-0.0432248	0.201481	-1.76688	0.0279025	0.00378696	-0.61729	-0.0554807	-0.406654
LUSC-2q	-0.367216	-0.13023	-0.628315	0.212152	0.0567215	0.542286	-0.137562	0.0521879	0.156988	-0.270132	-0.0763648	-0.028196	-0.0432248	0.201481	-1.76677	0.033342	0.00378696	-0.61729	-0.0561562	-0.416166
OV-2q	0.61414	-0.123109	-0.0960393	-0.183791	0.0821941	-0.884624	0.27085	-0.0143532	0.0544994	-0.188796	0.074462	-0.142735	-0.086888	0.183256	-1.98921	0.141017	0.0186543	-0.653121	-0.151317	-0.46892
PAAD-2q	-0.106633	-0.301571	-0.363398	-0.343363	-0.142364	-0.665535	-0.0142309	0.020863	0.0900414	-0.0546902	-0.146233	-0.105912	-0.05982	0.104766	-1.50763	-0.128853	-0.0722395	-0.648542	0.0386611	-1.70406
PRAD-2q	-0.208544	-0.323343	-0.434152	-0.285153	0.0852724	0.226538	-0.0727918	0.0283044	-0.526027	0.164728	-0.100686	-0.0224114	-0.0813355	0.273404	-1.89538	-0.249771	-0.399654	-0.779125	-0.108678	0.639671
SKCM-2q	0.138993	-0.313164	-0.295259	-0.113757	0.27517	-0.00374152	-0.144212	0.043608	-0.138412	-0.014516	-0.0741442	-0.0514954	-0.0576521	0.043994	-1.51176	-0.365775	0.382764	-0.905964	0.0390106	0.454942
STAD-2q	0.0287534	-0.259467	0.0546528	-0.309045	-0.133593	-0.103969	-0.03446	0.0373757	-0.0770582	-0.0251814	-0.101782	-0.0680466	-0.023181	-0.14839	-1.7809	-0.22353	-0.0955754	-0.61078	-0.373325	-2.32837
TGCT-2q	0.72242	-1.05054	0.148486	0.1411	-0.20514	-1.00568	0.332193	-0.0836606	0.0146857	-0.124774	-0.0725488	0.0559393	0.0380918	0.0703417	-1.40807	-0.156485	-0.135151	-0.195875	-0.230972	-0.205192
THYM-2q	0.558171	-0.352307	0.118614	0.476906	-0.24084	-0.6181	-0.339532	0.06825	0.075848	-0.0621406	-0.128695	-0.105422	-0.0513962	0.0521627	-1.75427	-1.15474	0.591143	-0.702337	-0.212404	-0.819777
UCS-2q	-0.172099	0.148286	0.000161133	-0.196124	-0.640889	0.218763	0.208459	0.0238397	-0.0644238	0.277493	-0.0994786	-0.0514528	-0.0472443	0.0247285	-1.66453	-0.498996	0.220896	-0.831269	0.0541298	-0.568445
ACC-8p	-0.470988	-0.552888	-0.337069	-0.33332	-0.201479	0.240591	-0.0924731	0.0443926	-0.072526	-0.200338	-0.112243	0.0383464	-0.0815022	-0.253575	0.202093	-0.244877	0.0120375	0.304767	0.0313249	-0.121408
BLCA-8p	0.25772	0.307664	-0.131951	-0.110566	0.0280125	0.594639	-0.0311548	0.0545142	0.763662	0.753769	-0.120249	0.0875698	-0.0351225	0.663917	0.352592	0.103229	0.163259	1.0545	0.175993	0.478937
BRCA-8p	0.0843257	1.15295	0.271718	0.20577	0.101559	0.573313	-0.100105	0.0619002	-0.0774263	0.270731	-0.0913151	0.0609905	-0.0388275	0.801045	0.290951	-0.175801	0.0623154	0.967575	0.141342	-0.171308
CESC-8p	-0.106066	1.15775	0.608281	-0.157565	0.0867791	0.536987	-0.105681	0.0602609	-0.053631	-0.143744	-0.139525	0.0659027	-0.0458389	0.397318	0.132226	-0.442098	0.153905	1.0979	-0.0172814	1.00154
COAD-8p	-0.274694	0.323609	0.097385	0.0126369	0.00500576	0.718843	-0.158342	0.069629	0.180129	0.164194	-0.0980254	0.109265	-0.0462037	0.614007	0.352383	1.37267	-0.552612	0.987457	-0.0186513	-0.390105
ESCA-8p	0.26916	0.520952	0.240515	0.108668	0.12775	0.684233	-0.0467208	0.0717815	0.0552052	0.125872	-0.0907786	0.106803	-0.0491954	0.62388	0.315502	0.299813	0.0831022	1.12782	0.336444	0.00950354
GBM-8p	-0.169147	-0.475811	-0.132238	-0.0653714	-0.0761323	-0.551745	0.077066	-0.378668	-0.129484	-0.231458	-0.223981	0.217804	-0.0389612	-0.437495	0.144243	-0.203368	-0.013425	0.426708	0.0675257	-0.228182
KICH-8p	-0.401749	0.286391	-0.300689	-0.216527	-0.200491	0.0363842	-0.108878	-0.330595	-0.0919569	-0.187042	-0.139874	-0.35562	0.0974794	0.116457	0.319472	-0.376673	-0.374591	0.760382	-0.704876	-0.283563
KIRC-8p	0.0473046	0.306092	-0.154931	-0.156639	-0.144637	0.0958988	-0.0833267	-0.302417	-0.0458954	-0.0833382	-0.0813854	-0.106126	0.131386	0.230729	0.499564	-0.417261	-0.159968	0.941702	-0.180194	2.15292
KIRP-8p	-0.118208	0.283035	-0.32778	-0.213693	-0.207404	-0.0369661	-0.10063	-0.331989	-0.00620366	-0.197299	-0.0709186	-0.252943	0.0882609	-0.0262676	0.270115	-0.422909	-0.332089	0.757424	-0.832498	-0.627146
LGG-8p	-0.20025	-0.476125	-0.163988	-0.0402426	-0.0675118	-0.556847	0.077066	-0.34551	-0.130162	-0.241543	-0.184716	0.217804	0.0694341	-0.502438	0.155334	-0.203368	-0.0119566	0.444402	0.0617984	-0.637041
LIHC-8p	0.247096	-0.316236	0.294868	-0.530536	0.246298	-0.255261	0.348024	-0.0444021	0.0498336	0.798278	1.06759	0.161792	0.0210266	0.65676	0.888603	-0.0410633	0.233211	0.33126	-0.030965	-0.551809
LUAD-8p	-0.286309	-0.0168047	-0.106262	0.886919	0.456648	0.592273	1.04849	0.0731268	0.133684	0.000136141	-0.0549004	0.0652503	-0.0236081	0.553801	0.258107	0.130538	0.155122	0.801532	-0.0289671	0.48093
LUSC-8p	-0.200549	-0.084252	-0.233351	0.661203	0.228345	0.584241	1.01988	0.0673749	0.0702118	-0.104502	-0.11322	0.0646593	-0.0654658	0.852341	0.278538	0.181111	0.0925135	0.646028	0.0398516	0.913103
OV-8p	0.642303	0.278475	0.326364	0.445534	0.250445	-0.981715	0.121707	-0.172095	0.0532174	0.106574	-0.220322	0.0359746	-0.048143	0.634777	0.44517	0.503051	0.115484	1.09612	0.0320654	0.508144
PAAD-8p	0.0777726	-0.482015	0.204624	-0.252382	0.116365	0.268114	-0.0420197	0.063486	0.135533	0.847117	-0.121199	0.0397608	-0.0738038	0.165702	0.438494	0.210494	0.0228695	0.58852	0.196427	1.09913
PRAD-8p	0.592675	0.510777	-0.147201	-0.223266	0.191126	0.620601	-0.30737	0.0795891	-0.272736	0.102159	-0.114029	0.0828383	-0.028159	0.600648	0.53061	-0.020506	-0.00206212	1.3197	0.118048	-0.139178
UCS-8p	0.321367	0.764876	0.293626	0.365861	0.0293261	0.437473	0.429079	0.0597632	-0.160843	0.22955	-0.126089	0.0721983	-0.025438	0.786507	0.216261	-0.172636	0.000463913	0.904613	0.0962954	0.455887
ACC-3q	0.00339403	-0.261269	-0.0104982	-0.460967	-0.223955	-0.690043	-0.131604	0.0410992	-0.0935921	-0.108591	-0.189189	-0.0370656	-0.110953	-1.88541	0.397269	0.213312	0.0221489	-0.380506	-0.51489	-0.470259
BRCA-3q	0.0541368	0.17643	0.013839	-0.169494	0.109592	0.510128	-0.368649	0.0580944	-0.14642	-0.130694	-0.122485	0.0324894	-0.113968	-1.93083	0.311743	0.282716	-0.599078	-0.490671	-0.176772	-0.00616593
COAD-3q	0.0342126	-0.25796	-0.301476	-0.444672	-0.0887649	0.0151458	-0.0785107	0.107824	-0.166236	0.0937186	-0.148595	-0.0181489	-0.0678275	-1.64444	0.291261	-0.100078	0.138299	-0.479187	0.0579768	-0.364885
GBM-3q	-0.0263998	-0.333786	-0.0122383	0.218831	-0.14112	-0.446522	0.156714	-0.308529	-0.132703	0.0209778	-0.145671	0.104919	0.118427	-1.76199	0.337031	0.0842085	0.0266819	-0.408708	-0.420456	0.014932
KICH-3q	-0.0225896	0.0758237	-0.253298	-0.292737	-0.104144	0.393505	-0.06308	0.151883	0.121694	0.217549	-0.0551717	-0.115267	0.210039	-1.67966	0.215088	0.0613884	0.0390339	0.122562	0.0484216	-1.06275
KIRC-3q	0.175188	0.137252	-0.24173	-0.281506	-0.0976889	0.442419	-0.06308	0.151883	0.179455	0.242465	-0.0330398	0.00821392	0.210039	-1.4259	0.425418	0.179244	0.0083791	0.0875398	0.244081	1.80011
LAML-3q	0.325765	-1.53894	0.248864	-0.57047	-0.0518356	-0.96616	-0.417593	0.0041934	-0.0359026	-0.16397	-0.154845	0.0270644	-0.0961546	-0.974295	-0.254722	0.130459	-0.375021	-0.260384	0.0663753	-0.367423
LGG-3q	0.017169	-0.345697	-0.170843	0.313293	-0.227435	-0.430776	0.147048	-0.31809	-0.111844	-0.112319	-0.163002	0.126588	0.257488	-1.70061	0.297282	0.066943	0.0120379	-0.663121	-0.320917	-0.249639
LIHC-3q	-0.822095	-0.10221	0.186914	-0.202275	-0.536667	-0.766557	-0.105089	-0.0203619	-0.0984493	-0.187774	0.911993	-0.153317	0.0765226	-1.72414	0.26552	0.237539	0.0502132	-0.40177	0.39274	-0.720506
LUAD-3q	-0.00746777	-0.0159391	-0.0780154	0.845617	0.759595	0.5474	0.295557	0.122146	0.498116	0.244398	-0.0472646	0.0353489	-0.0310301	-0.804537	0.379107	0.209345	0.287366	-0.074118	0.0165511	0.597888
PAAD-3q	-0.315575	-0.406211	-0.338257	-0.457061	-0.164392	-0.860706	-0.0473717	0.0424991	-0.0772715	0.0704	-0.191698	-0.0327766	-0.0968897	-1.28206	0.227869	0.164791	0.0326724	-0.476432	0.0129944	-1.49942
SKCM-3q	-0.565542	-0.22304	0.140814	-0.281662	0.476279	-0.749999	-0.108223	0.0402764	-0.0903925	0.101714	-0.146236	-0.0383308	-0.117266	-1.3652	0.278406	0.256563	-0.242681	-0.336414	-0.396051	-0.905
STAD-3q	0.030569	-0.0879552	-0.0655143	-0.129497	-0.0472407	-0.0990497	0.00464078	0.077851	-0.0936093	-0.103611	-0.0989626	-0.0100452	-0.0611518	-2.34897	0.196672	-0.286421	0.00249702	-0.364399	-0.00426995	-0.207804
TGCT-3q	0.475439	0.0398888	0.288138	0.559429	0.0692965	-0.284809	-1.12332	0.0063788	0.0663113	-0.162094	0.0174019	-0.217815	0.0363396	-0.844702	0.304279	0.0992809	-0.0130202	-0.218652	0.134984	-0.307642
THYM-3q	-0.549848	-0.225332	-0.031766	-0.822453	-1.0755	0.374915	-0.485928	0.0339785	-0.0615255	-0.0498709	-0.148364	0.00160228	-0.0802732	-1.92418	-0.0130578	0.0744634	0.0492105	-0.0814443	0.217163	0.452052
UCS-3q	-0.124673	0.0880942	0.0551303	-0.109759	-0.602415	-0.120853	-0.268256	0.0433765	0.192473	-0.0907102	-0.15593	-0.00886866	-0.0369457	-1.31964	0.15434	-0.914324	-0.36958	-0.633692	-0.26165	-0.0485573
ACC-17p	-0.166886	-0.888093	-0.303236	-0.173807	-0.301472	-0.711819	-0.053177	0.0597951	-0.175882	-0.218512	-0.176459	-0.0779124	-0.060379	0.623329	0.455031	-0.208789	-0.0628115	0.281983	-0.221274	-0.171174
BLCA-17p	-0.269051	0.734876	0.424278	-0.114991	0.0501917	0.29845	-0.0369474	0.0943177	-0.12792	0.96889	-0.138913	0.0307986	-0.0479751	0.72808	0.837462	0.177354	0.549556	0.562269	0.335546	-1.01198
BRCA-17p	0.36993	0.302326	0.524612	-0.143287	0.179472	0.667902	-0.204029	0.114004	0.0887094	-0.047017	-0.0629319	-0.00432476	-0.0536834	1.16861	0.732614	0.321524	1.03741	0.51245	-0.0716946	0.432831
CESC-17p	0.282109	0.960857	0.540813	-0.138246	0.090207	-0.95553	-0.0223739	0.0650313	-0.153441	-0.155252	-0.215983	-0.0559667	-0.0279179	0.838638	0.899354	0.120953	0.0167059	0.305407	0.91547	-0.290702
COAD-17p	0.337329	0.103234	0.335747	0.511772	0.0550532	0.67319	-0.0503626	0.0905414	-0.0673202	0.0171276	-0.134507	0.00562558	-0.049904	1.17194	0.608592	0.533148	-0.0542976	0.378436	0.29445	0.816913
ESCA-17p	1.12527	0.044275	0.518175	0.460162	0.142568	0.522078	0.090369	0.0742705	0.399465	-0.149295	-0.143309	0.0214545	-0.00861817	0.683708	0.554246	0.503346	-0.20541	0.55339	0.248046	-0.989872
GBM-17p	-0.370653	-0.801074	0.147904	-0.412172	-0.152415	-0.710285	0.0513219	-0.0257494	-0.165042	-0.147433	-0.320258	-0.0457587	-0.156594	0.882395	0.285392	0.087226	-0.0239445	0.192924	-0.359291	-0.289761
KICH-17p	0.241705	-0.107745	-0.342091	-0.095632	-0.0533148	0.238604	0.0317384	0.0584891	0.102013	-0.0403842	-0.0401073	-0.0281329	-0.0981344	0.852533	0.572761	0.530466	-0.234821	0.445643	-0.0519433	1.3602
KIRC-17p	0.193254	-0.414858	-0.854145	-0.204498	-0.256682	0.194896	-0.0466475	0.0595143	0.0643114	-0.145133	-0.215454	-0.296779	-0.0395434	0.686397	0.411512	0.10685	-0.362042	0.315785	-0.225209	-1.60531
LAML-17p	0.57106	-1.59131	0.315673	-0.4451	0.382665	-0.789913	0.734865	0.0593508	-0.0196914	1.46606	-0.142077	0.0497468	-0.0522784	0.489107	0.408728	-0.0180487	-0.0108616	0.444649	0.712108	0.695871
LGG-17p	-0.18344	-0.811558	-0.248797	-0.974129	-0.181093	-0.630262	0.271623	-0.0712472	-0.0938022	-0.198773	-0.217942	-0.1046	-0.0811373	0.641468	0.239258	-0.0895606	-0.0576945	0.279772	-0.200259	0.0209407
LIHC-17p	-0.146963	-0.231398	0.380704	-0.335346	0.0921674	-0.90654	-0.0814559	0.115068	0.244892	0.0459299	1.51649	0.0470461	0.264796	0.874889	0.591232	0.082775	-0.072019	0.200626	0.23554	0.629197
LUAD-17p	0.19027	0.0189608	0.0728995	0.261376	0.34526	0.607542	0.316117	0.0968796	0.425833	0.128412	-0.0958968	0.0571691	-0.0188086	0.866493	0.620433	0.133153	-0.131223	0.430822	0.197095	1.0764
LUSC-17p	0.210567	0.0149013	0.0118094	0.225827	0.375943	0.601119	0.322866	0.0968796	0.425833	0.0704461	-0.0965456	0.0582666	-0.0188086	0.884359	0.636836	0.129066	-0.131223	0.435284	0.186906	0.696043
OV-17p	0.684754	0.131185	0.294213	0.130287	0.077785	0.156568	0.537181	-0.0161419	0.210754	0.0623651	2.13509	0.0147582	-0.0437691	0.860784	0.964013	0.365005	0.302456	0.0128144	0.134861	0.557944
PAAD-17p	0.159456	-0.312924	0.00326289	-0.0849652	0.0493693	0.477263	0.0471109	0.1225	-0.0914895	0.71928	-0.108309	-0.00299553	-0.0363853	1.04893	0.71065	0.620682	-0.0269183	0.496926	-0.21375	1.14894
PRAD-17p	0.39564	0.361173	-0.173614	0.386049	0.0118188	0.400142	-0.126402	0.114111	-0.304659	0.702779	-0.103205	-0.00140991	-0.0528161	1.13376	0.706064	0.454461	0.821441	0.475078	0.143924	0.644469
SKCM-17p	0.100883	-0.0135095	-0.227964	0.0415366	0.245674	-0.894381	0.228973	0.0597367	0.627831	-0.173038	-0.131256	-0.0264652	-0.0504425	0.73896	0.591575	0.218513	-0.0462013	0.516291	0.108411	0.809054
STAD-17p	0.0962904	0.332576	0.396829	0.266137	0.0759457	0.730168	-0.0292048	0.100792	-0.11928	0.0728013	-0.0513738	0.00601957	-0.0188527	1.02291	0.599194	0.354098	0.0659599	0.44021	-0.298614	0.248674
TGCT-17p	0.0112265	-1.20241	0.0164679	0.0832357	0.114259	-0.536016	-1.76715	0.0331219	-0.11344	-0.135111	0.0937741	-0.0695553	0.115759	0.274785	0.145633	-0.00769675	-0.0389492	0.254411	0.478584	-0.0176975
THYM-17p	-0.113287	-0.11727	-0.245035	-0.278267	0.0729344	0.398019	0.302906	0.0918665	0.000746439	0.0586942	-0.137533	0.034705	-0.0232408	1.45569	0.575627	0.235414	0.60769	0.369585	0.188929	0.436948
UCEC-17p	-0.204743	0.859419	0.345555	0.076245	0.197698	0.522222	0.577964	0.0842365	0.409109	-0.0254649	-0.191939	-0.0077708	-0.0508856	0.57575	0.979995	0.0603435	-0.0265994	0.116747	0.0102503	-0.12296
UCS-17p	-0.199271	0.859181	0.347539	0.0704759	0.237039	0.515527	0.575169	0.0838976	0.41089	-0.0315865	-0.168781	0.0142645	-0.0508856	0.580214	0.993451	0.132376	-0.0351162	0.118181	0.0102503	-0.138788
BRCA-19q	0.275465	0.0831977	0.207404	-0.231033	0.0281901	0.484414	-0.386414	0.0748689	0.0164012	0.00304949	-0.0805932	-0.00508021	-0.082797	-1.66725	-0.220597	-0.0609421	-1.22699	0.192197	-0.134	-0.46992
CESC-19q	-0.32238	0.73768	-0.113275	-0.217808	0.0131308	0.0771732	-0.0502206	0.0711096	-0.163538	-0.103911	-0.161471	-0.00435187	-0.0910946	-0.877993	-0.232301	-0.398793	-0.15843	-0.0183053	-0.240516	-0.19908
COAD-19q	-0.24574	-0.215558	0.397626	-0.129992	-0.0396053	0.33191	-0.235759	0.056186	-0.189788	-0.0906664	-0.0952144	0.00992149	-0.0690392	-1.43168	-0.0462743	0.0780347	-1.09376	-0.0157912	-0.0924658	-0.228636
ESCA-19q	0.813819	-0.15285	0.527331	0.30294	0.175766	0.184715	0.799	0.0760094	0.23526	-0.0412149	-0.0734461	0.0120257	-0.040973	-0.702689	0.291465	0.0106134	-0.200633	0.358321	-0.00550783	0.754087
KICH-19q	-0.234307	-0.246606	-0.685199	-0.237793	-0.166846	0.100005	-0.115592	-0.424983	-0.137158	-0.0616875	-0.146585	-0.341284	0.105099	-1.31992	0.0364097	0.157897	-0.808956	0.00196076	-0.454038	-0.456555
KIRC-19q	-0.156082	-0.175735	-0.414594	-0.199929	-0.110361	0.165793	-0.143583	-0.41633	-0.273302	-0.125593	-0.0688845	-0.2187	-0.0116976	-1.50739	0.0721765	0.17413	-0.899365	-0.0747823	-0.352158	0.966044
KIRP-19q	-0.149848	-0.156015	-0.414594	-0.199929	-0.0960596	0.165793	-0.13643	-0.41633	-0.273302	-0.125593	-0.0688845	-0.2187	-0.0116976	-1.36015	0.0721765	0.207759	-0.899365	-0.0916531	-0.352158	1.23147
LAML-19q	-0.0980369	-1.90139	0.192267	0.0713642	-0.208078	-0.724664	-0.884174	0.0443216	-0.174328	-0.0939526	-0.12074	0.0466689	-0.12213	-0.422662	0.0794239	0.119635	-0.176301	-0.0699813	0.20292	-0.802508
LGG-19q	0.11716	0.197707	0.179068	0.161276	0.0739879	-0.278044	1.96632	-0.225211	0.079516	0.00239	0.453185	0.153962	0.280095	-0.970054	0.212349	0.144705	0.0834736	0.587735	0.0737556	0.741688
LIHC-19q	-0.503889	-0.170764	0.169896	-0.29767	-0.00108931	-0.908578	0.161637	-0.600585	-0.0145291	0.558633	0.152038	-0.247288	-0.100277	-1.41599	0.205408	0.195342	-0.00959453	0.223776	-0.912019	-0.585099
LUAD-19q	-0.213345	0.149448	-0.0892153	0.556613	0.451334	0.420437	0.689803	0.0728176	0.264319	-0.0344379	-0.0841264	0.0249518	-0.0193777	-1.10335	-0.0305859	0.500213	0.286601	0.409433	-0.433651	1.25751
OV-19q	1.20713	0.099257	0.206325	0.555154	0.0945783	-0.201602	-0.0317562	0.0227782	0.0348171	0.140747	2.1459	-0.0146587	-0.0577165	-0.922093	0.299299	0.601407	0.20259	0.229978	0.296238	0.442428
PAAD-19q	0.0005101	-0.212174	-0.511135	-0.454962	0.0282286	-0.473058	-0.0737391	0.0769997	-0.0890089	-0.159478	-0.139754	-0.0149297	-0.0894768	-1.17325	0.217784	-0.0432236	-0.161629	0.0306367	-0.121927	-0.149038
PRAD-19q	-0.306884	0.30212	-0.23881	-0.386519	-0.0514419	0.0584401	-0.0740352	0.0599066	-0.841814	0.192208	-0.15929	0.0017631	-0.114516	-1.53711	0.0701017	0.0892957	0.147314	-0.0128874	0.227981	-0.774003
SKCM-19q	-0.105603	-0.0647641	-0.143299	0.350045	0.204737	-0.924616	0.112899	0.0420297	-0.302451	-0.470342	-0.142994	-0.0421953	-0.0550219	-0.825443	0.128681	0.321052	-0.92253	-0.106232	-0.105378	0.38256
STAD-19q	0.288907	0.128173	0.629314	0.289754	0.175591	0.615402	-0.0429793	0.0853548	-0.00164176	0.169311	-0.121711	0.00916979	-0.0493801	-0.62825	0.172214	0.451078	0.089238	0.279932	-0.184577	0.822687
TGCT-19q	0.536553	0.0908106	0.542918	0.841621	-0.0308473	-0.195734	-0.919121	0.0853448	0.0644224	0.0419922	-0.00218903	0.095336	0.0910604	-0.0985053	0.410834	0.281764	0.0802337	0.39429	0.372574	0.534222
THYM-19q	-0.00786329	0.0654111	-0.625917	-0.563212	-0.730355	0.349659	-0.132457	0.0341734	-0.0332474	-0.138783	-0.142	0.0167447	-0.0724337	-1.39366	-0.221747	0.214532	-0.211914	0.0940673	0.0757059	-0.922123
UCEC-19q	-0.22475	0.778758	0.138459	0.126906	-0.671244	0.0850102	-0.0566469	0.0617481	-0.0544452	-0.161409	-0.144487	0.0136802	-0.0223119	-1.18237	-0.0927285	-0.528523	-0.155667	-0.15563	-0.335591	0.0380825
BLCA-16p	-0.015673	0.967907	0.480814	-0.101538	0.0172174	-0.442271	-0.0140975	0.0670156	-0.0421104	0.639731	-0.144845	0.0261286	-0.0376672	-0.656896	0.948635	0.206712	0.175061	0.235412	0.843476	0.369626
CESC-16p	-0.161621	0.805299	0.212447	-0.0732388	0.0653239	-0.844184	-0.0451055	0.0505988	-0.157999	-0.0738135	-0.193602	-0.0297215	-0.0993192	-0.914977	0.409018	-0.7165	-0.0437705	-0.267157	-0.10298	-0.181975
ESCA-16p	0.250905	-0.183291	0.214929	0.293374	-0.268708	0.161456	-0.0285848	0.0711546	-0.0719805	-0.153447	-0.130499	0.0267627	-0.0558399	-0.809147	0.149356	0.253912	-0.666258	0.021841	-0.368135	-1.21769
GBM-16p	-0.282462	-0.067847	-0.206939	-0.214402	0.235104	-0.716067	-0.226178	0.0279543	-0.0485817	-0.0331582	-0.280847	0.131729	-0.097609	-1.06044	0.141741	0.205705	-0.130136	-0.00755388	-0.244575	-0.581224
KICH-16p	-0.287501	0.00521573	-0.348769	-0.285584	-0.195056	-0.543225	-0.0284564	0.125744	0.153599	-0.0131246	-0.124098	-0.00280913	-0.0338005	-1.15695	0.420327	-0.0298207	0.041534	-0.154266	-0.183025	-0.620732
LAML-16p	-0.542768	-1.80015	0.158512	0.00907319	-0.00682159	-0.369803	-1.50461	0.049259	-0.0920521	1.03052	-0.116767	0.060867	-0.136161	-0.60847	0.207302	-0.0237886	-0.104789	-0.0306037	0.613831	0.136986
LGG-16p	-0.27917	-0.0753529	-0.159563	-0.217836	0.168234	-0.747664	-0.229858	0.0284518	-0.0305238	-0.0144463	-0.28326	0.145922	-0.0710214	-1.09243	0.141559	0.174094	-0.00899005	-0.067689	-0.378657	-0.843564
LIHC-16p	-0.367701	0.00018051	-0.161476	0.0321094	-0.186617	0.358902	0.265691	0.0441032	0.175717	0.930026	0.96071	0.127013	0.0828081	-0.60287	0.480206	0.273568	0.373025	0.0981169	0.0442695	0.923839
LUAD-16p	0.0268999	-0.0511205	-0.286405	0.19983	0.24153	0.0944269	0.15454	0.0771397	0.150557	-0.414348	-0.087183	0.0376805	-0.0540995	-1.15122	0.0310269	-0.149609	-0.344119	-0.273778	-0.22226	-1.46878
LUSC-16p	0.00152965	0.0751295	-0.432638	0.209778	0.292259	0.0172777	0.204994	0.0702182	0.0649863	-0.409786	-0.0691865	0.0445721	-0.0542805	-1.05604	0.0279466	-0.0856911	-0.484526	-0.208866	-0.012365	-1.33968
OV-16p	1.04335	-0.117625	0.39467	0.403991	0.376051	0.23869	-0.0308043	-0.101466	0.106856	0.0156249	1.7912	0.00302081	-0.0682452	-0.581338	0.544109	0.252191	0.14864	0.146616	-0.201865	-0.164981
PAAD-16p	0.0103641	-0.212779	-0.194384	-0.288612	-0.0169821	0.349256	-0.0603018	0.0762779	-0.0688693	-0.0532423	-0.113693	0.0291735	-0.123943	-0.955745	0.380287	-0.262253	-0.405287	-0.023644	0.143232	-0.411373
PRAD-16p	-0.0650508	-0.792843	-0.540237	-0.0869954	0.0264244	0.0412569	-0.213332	0.0719257	-0.439141	0.21931	-0.129948	0.0206958	-0.0314709	-1.00744	0.634502	-0.543263	-0.0781187	-0.0114261	0.562365	0.126165
SKCM-16p	-0.508369	-0.44285	-0.227281	-0.348476	0.210614	0.124146	-0.248771	0.065574	-0.157526	-0.280538	-0.120833	-0.0026433	-0.0705413	-1.11884	0.2671	0.160122	0.109304	-0.130481	-0.0702436	-0.25255
STAD-16p	0.221061	-0.0172497	0.594066	0.222958	0.0406016	0.609128	0.0036637	0.0847069	-0.0280114	0.122692	-0.110035	0.0158062	-0.0504581	-0.506131	0.528541	0.449123	0.0970241	-0.0391177	0.613781	0.744359
TGCT-16p	0.415979	-1.55505	0.0975415	0.306503	0.234855	-0.934381	-1.23234	-0.00667365	0.0174367	-0.129037	-0.0816532	0.0818693	-0.00594547	-0.360235	0.088039	-0.0697993	-0.0234466	-0.449132	0.0914021	-0.734379
THYM-16p	-0.276201	-0.110887	-0.311291	-0.536359	-0.425429	0.0993449	-0.14277	0.00423574	0.0815079	-0.0627389	-0.139874	0.0213262	-0.0418014	-0.809236	0.270105	-0.270095	-0.0419801	-0.139641	-0.170956	-1.35049
UCEC-16p	0.00879466	1.12128	0.323346	0.319026	-0.152113	0.44665	0.0313028	0.0789923	0.158715	0.120772	-0.119314	0.0269548	-0.0186018	-0.404376	0.836983	0.20797	0.113957	0.244476	0.206548	0.743071
UCS-16p	-0.101995	1.16711	0.362988	0.248365	-0.19707	0.468041	0.0296572	0.0789923	0.223398	0.196091	-0.119314	0.0269548	-0.0186018	-0.485851	0.873505	0.202541	0.105227	0.240329	0.217071	0.473551
BLCA-19p	0.0136133	1.49681	-0.118367	-0.352628	-0.0881577	0.152573	-0.0449391	0.0605191	-0.0268794	0.0977963	-0.115017	0.0162331	-0.0215027	-0.711933	-1.46575	-1.01016	-0.10391	-0.220451	-0.23142	-0.390006
BRCA-19p	-0.0402189	-0.418441	0.122702	-0.460106	0.0301674	0.339902	-0.33834	0.0501353	-0.0850681	0.182244	-0.0890988	0.0296167	-0.0415227	-0.524802	-0.714001	-0.993813	-1.13656	-0.0770106	-0.0895717	0.75185
CESC-19p	0.180379	1.62216	0.286018	-0.284689	0.0185769	0.579882	-0.022884	0.0597393	0.181531	-0.0720672	-0.0976145	0.0317334	-0.0447906	-0.241549	-0.674636	0.513969	0.11457	0.0247591	0.031643	0.508793
COAD-19p	-0.0606516	-0.256534	-0.311604	0.676257	0.0405877	0.394086	-0.306002	0.0496359	0.0514634	-0.35099	-0.0896783	0.0378589	-0.060733	-1.20802	-0.178799	0.116319	-1.05808	0.0218632	0.0864173	-0.216225
ESCA-19p	0.255978	0.105165	-0.106583	0.40527	0.466231	0.140402	-0.457253	0.0353561	-0.122306	0.310847	-0.140706	0.0385175	-0.0343048	-0.0434957	0.21004	0.585652	0.255729	0.0785837	0.0984134	1.65233
KICH-19p	-0.0819258	-0.153989	-0.248818	-0.420716	-0.249886	-0.0177392	-0.0935389	-0.390966	-0.00550695	-0.213932	-0.128494	-0.22422	0.0786181	-0.708761	-0.74443	-0.0459307	-0.788029	-0.0401718	-0.111668	-1.70951
KIRC-19p	-0.0429197	-0.0260487	-0.0750335	-0.347246	-0.122195	-0.0311335	-0.154864	-0.321458	-0.0836943	-0.189515	-0.0562572	-0.250899	0.0113818	-0.547622	-0.730766	-0.0247161	-0.921908	-0.0421352	-0.0578109	1.3709
KIRP-19p	-0.0115412	-0.0675814	-0.0663802	-0.361387	-0.148663	-0.0421859	-0.175371	-0.321458	-0.024047	-0.189515	-0.0562572	-0.250899	0.0154418	-0.74774	-0.818228	-0.0613711	-0.868831	-0.109685	-0.0409653	0.59831
LAML-19p	0.116511	-1.29394	0.426977	-0.309962	0.0945224	-0.658572	-1.09041	0.037306	-0.153334	-0.288884	-0.129074	0.0330709	-0.0573147	-0.385167	-1.11772	0.110873	-0.186636	0.0367173	0.467661	-0.149928
LIHC-19p	-0.246687	-0.118668	0.11266	0.31008	-0.00264873	-0.725067	-0.0772654	-0.968016	-0.102753	0.313681	0.173156	0.103275	0.0378521	-0.587474	-0.844977	0.234365	0.213139	0.140578	0.0536871	-0.793276
LUAD-19p	0.0813854	0.0837643	-0.181801	0.177258	0.606573	0.518779	0.82188	0.0604706	0.223959	0.759883	-0.0659303	0.0596976	-0.0222565	-0.233795	0.0433112	0.510882	-0.679049	0.244949	-0.120177	1.51707
LUSC-19p	0.0849063	0.111943	-0.181801	0.139592	0.593939	0.518779	0.83191	0.0604706	0.223959	0.759883	-0.0659303	0.0596976	-0.0222565	-0.13156	0.0433112	0.498248	-0.732126	0.257907	-0.116125	1.79964
OV-19p	1.23277	-0.141663	0.292105	-0.111622	0.218904	-0.300844	-0.0131147	0.092422	0.370863	0.304665	2.13199	0.00443497	-0.0532462	-0.513565	-1.06816	0.418779	0.174502	0.0741432	0.348305	0.0481775
PAAD-19p	-0.250695	-0.397623	-0.115763	-0.411164	0.0818587	-0.660121	-0.116587	0.0437703	-0.206555	-0.119865	-0.160626	-0.00589857	-0.0427063	-0.383915	-1.28132	0.0993984	-0.146289	0.0378997	0.0716121	0.825653
PRAD-19p	-0.0986191	-0.150183	-0.394452	-0.523915	-0.0277912	0.0516701	-0.262564	0.0475487	-0.691508	0.169008	-0.106471	0.0314914	-0.0763383	-0.87867	-1.24658	-0.993159	0.540386	-0.187853	0.00132091	0.103302
SKCM-19p	-0.406725	-0.242066	0.0120741	-0.278324	0.0182653	-0.859627	0.150767	0.0283971	0.0320364	-0.462822	-0.134651	-0.0197809	-0.0385851	-0.288164	-1.23733	-0.0387832	-0.845872	0.12877	-0.0229049	0.274748
STAD-19p	0.430664	0.2474	0.425242	0.750522	0.229054	0.620361	0.00803425	0.0850346	0.0219007	0.039033	-0.0908604	0.0446501	-0.0203996	-0.748985	0.230917	0.476146	0.0951166	-0.0408862	-0.0264497	0.344162
TGCT-19p	1.1397	0.056718	0.798263	0.0669287	0.0787801	0.332682	0.229059	0.0958794	0.139683	0.0129486	-0.0715501	0.0981345	0.198624	-0.0944898	-0.783536	0.136786	-0.0472907	0.175806	0.0317162	0.99057
THYM-19p	0.0552479	-0.0507759	-0.662219	0.256412	-0.856423	0.251419	-0.344687	0.0889119	-0.235647	-0.0644426	-0.0913858	0.0169407	-0.051052	-1.00488	-0.14702	0.211492	0.150733	-0.0291803	-0.136755	-0.752732
UCEC-19p	0.21251	0.733837	-0.111146	-0.536417	-0.205386	0.135975	-0.139107	0.091273	-0.305392	-0.0131228	-0.142507	0.0125548	-0.0253243	-0.728086	-1.22322	-1.37657	0.260859	-0.398416	-0.328258	0.218529
UCS-19p	-0.106541	0.781419	-0.41111	-0.555462	-0.680831	0.0641301	-0.291372	0.043482	-0.270076	-0.0910726	-0.142869	0.0103366	-0.0359475	-0.716749	-1.21633	-1.37986	0.51004	-0.480257	-0.250635	0.131897
BLCA-4q	0.289971	0.219265	0.63424	-0.168744	0.0410688	0.236427	-0.0188548	0.0525147	-0.056209	-0.0449537	-0.0997032	0.0232724	-0.044802	0.156759	0.244654	1.01175	-0.250145	1.92737	0.246586	-0.79863
BRCA-4q	-0.026666	0.187302	-0.149899	-0.0163232	0.215266	0.73459	-0.0585184	0.074905	0.505299	0.175033	-0.127592	0.0189447	-0.0459678	0.0875345	0.283053	0.539096	-0.0398107	1.56599	0.806652	-0.432443
CESC-4q	0.456754	0.100793	0.0743386	-0.327593	-0.00665147	0.288061	0.007212	0.0626544	-0.101064	0.130721	-0.110258	0.0197826	-0.0281463	0.22317	0.477056	0.597741	-0.00146746	1.83913	-0.0470063	0.418272
COAD-4q	-0.0560521	0.187526	0.0818769	0.384717	-0.103458	0.706905	-0.0962374	0.0579323	-0.0752787	0.0986718	-0.132526	0.0145717	-0.0244214	0.187122	0.613064	0.134978	0.313533	1.9323	0.491367	-1.62771
ESCA-4q	-0.20899	0.101491	0.444131	-0.301879	0.314724	0.297687	-0.0839381	0.104801	-0.0229852	0.26252	-0.11028	0.0231564	-0.0132427	0.268052	0.504673	0.204765	0.574047	1.70722	0.621453	-0.40763
GBM-4q	-0.0884078	-0.298411	-0.00832829	-0.335695	0.176563	-0.883615	0.149076	0.0262286	-0.0620239	-0.0160475	-0.18925	0.190973	-0.00341382	-0.0377075	-0.0790234	0.243959	-0.00623095	1.26773	-0.203136	-1.67456
KICH-4q	-0.681463	-0.36281	-0.764812	-0.449096	-0.316281	-0.459061	-0.115516	-0.352768	-0.232432	-0.231695	-0.42055	-0.292522	0.171626	-0.0709444	-0.0359583	0.0693565	-0.261116	0.376497	-0.141492	-0.396177
KIRC-4q	-0.662899	-0.416935	-0.695976	-0.449332	-0.294947	-0.450875	-0.116009	-0.352768	-0.25678	-0.223347	-0.42055	-0.292522	0.171626	0.027473	-0.0238974	0.108205	-0.259027	0.341426	-0.134302	-0.290951
KIRP-4q	-0.642601	-0.421626	-0.804474	-0.38512	-0.288197	-0.445186	-0.109261	-0.352768	-0.25678	-0.297305	-0.42071	-0.294742	0.171626	-0.00430497	-0.0837654	0.107162	-0.192232	0.286649	-0.145597	-0.64592
LAML-4q	-0.132289	-1.80891	-0.156325	-0.528354	-0.23214	-0.883651	-1.19367	0.0159055	-0.222526	-0.145398	-0.129417	0.0260572	-0.0578202	-0.126509	-0.23874	-0.280709	0.270631	0.436498	-0.119194	-0.79979
LGG-4q	-0.03529	-0.196871	0.228056	-0.329517	0.145496	-0.82272	0.213339	0.0256339	-0.0689651	0.0957634	-0.133774	0.218853	0.0167357	0.0771651	0.225693	0.284784	0.0136551	1.41446	0.0591733	0.558846
LIHC-4q	-0.233321	-0.214206	-0.258073	0.4043	0.126847	0.151352	0.137321	-0.0961951	0.222745	0.321693	1.02048	-0.0639531	0.121501	0.00585284	0.0723932	0.294797	0.387474	1.17517	0.377402	-0.364155
LUAD-4q	-0.31957	-0.332012	-0.689029	0.497635	0.24567	0.415478	0.493931	0.0546308	-0.115252	-0.283196	-0.103665	0.0220629	-0.0276925	0.0424527	-0.0440851	0.0231638	0.111039	1.15375	-0.0251212	-2.20216
LUSC-4q	-0.254404	-0.317663	-0.434648	0.557057	0.305259	0.47266	0.493931	0.0717127	-0.0575122	-0.209803	-0.0729142	0.0220629	-0.0276925	0.168618	0.0967021	0.0813356	0.112625	1.16007	0.00459622	-0.204779
OV-4q	0.868328	-0.136761	0.766713	-0.0140203	0.155022	-0.315796	-0.11476	0.130278	0.306964	-0.192694	1.76921	-0.0110723	-0.0389593	0.0869185	0.200906	0.684478	-0.0644653	1.28944	0.184481	0.0952176
PAAD-4q	-0.11695	-0.276914	-0.688745	-0.45857	-0.174217	-1.07704	-0.0613668	0.0412328	-0.265314	-0.133379	-0.159174	-0.0278229	-0.0353697	-0.0540863	-0.15503	-0.144326	-0.149656	0.844761	-0.249959	0.00221575
PRAD-4q	-0.329249	-0.370048	-0.157621	-0.257889	0.331329	0.223814	-0.0636455	0.0701696	-0.564262	-0.121883	-0.119666	0.0189469	-0.0368601	0.0477681	0.0292554	-0.149806	-0.0666425	1.34618	-0.421674	-1.5345
SKCM-4q	0.236783	-0.11521	-0.52174	-0.304228	0.021895	-0.109212	-0.488605	0.0544952	-0.0693593	-0.0227239	-0.11066	-0.0151706	-0.0363326	0.0461809	-0.237726	0.0778297	-0.245294	-0.0126484	-0.309596	-0.309013
STAD-4q	0.0127852	0.308673	0.23059	0.224134	0.120548	0.617663	0.0483618	0.0714589	-0.0652325	0.265756	-0.0833129	0.0210069	-0.00664294	0.222154	0.382754	0.829258	0.031286	1.6899	-0.0752807	-1.05043
TGCT-4q	0.752057	-0.152143	0.452121	0.306787	0.396999	-0.0431383	0.650717	0.0866193	0.195974	-0.0139278	0.403392	0.137441	0.0459957	-0.0473326	0.00276953	-0.0126979	0.0592303	0.825258	0.29511	1.10864
THYM-4q	-0.336973	0.0477795	0.193551	0.209179	-1.22981	-0.929593	-0.106212	0.0528853	-0.0511126	-0.0848971	-0.161637	-0.0021514	-0.0427504	-0.181078	-0.468491	0.289607	0.0450144	1.38042	-0.653515	-0.684411
UCEC-4q	-0.110624	1.146	0.406727	0.0735154	0.169757	0.338017	-0.238342	0.0498963	0.0034307	0.0863938	-0.127957	-0.00653835	-0.0313144	0.21011	0.547704	0.228607	-0.118647	1.64122	-0.0558619	0.116909
UCS-4q	-0.0904174	1.18986	0.40429	0.108432	0.167672	0.332911	-0.241382	0.0498963	-0.00013907	0.0863938	-0.127957	-0.00653835	-0.0338099	0.224429	0.522626	0.250853	-0.103961	1.78065	-0.0549238	-0.129869
BLCA-12q	-0.330599	0.479214	0.175962	-0.191561	0.0745641	0.0896478	-0.0246517	0.0383485	0.600747	0.333562	-0.133376	-0.0284263	-0.0870732	-0.0455696	-2.98848	0.233247	-0.25589	-0.963315	-0.171645	-0.39223
BRCA-12q	-0.0422893	0.166018	0.0234215	-0.11452	0.235634	-0.083529	-0.0823844	0.0381013	-0.0784287	-0.141508	-0.0751635	-0.0617748	-0.043123	-0.0580476	-2.52315	-0.288411	-0.081579	-1.05177	-0.371371	-0.76279
CESC-12q	0.12096	0.486621	0.259167	-0.247693	0.00845205	0.270717	-0.0276315	0.0521959	-0.187162	0.0443441	-0.13471	-0.0524144	-0.0378597	-0.028311	-2.29782	-0.466863	-0.115818	-0.678094	-0.442356	0.0710578
ESCA-12q	0.129321	-0.0305427	-0.0599358	0.200711	-0.231142	0.604765	-0.328533	0.0374053	0.0701315	-0.163754	-0.102007	-0.0616055	-0.0403054	0.0765577	-2.4216	0.665129	-0.092584	-0.713365	-0.144411	-0.237996
GBM-12q	0.0535508	-0.0714387	0.00834848	0.00753265	0.112033	-0.324777	0.402153	-0.0219541	-0.0429907	-0.0519695	-0.0712737	0.366067	0.0357423	0.325718	-1.75553	0.294857	-0.0366316	-0.257032	0.409468	-0.894694
KICH-12q	-0.0184914	0.129478	-0.529981	-0.227017	-0.0829865	0.364893	-0.0399266	-0.257465	-0.00463181	-0.177333	-0.0961153	0.019133	-0.0381429	0.315143	-1.41866	0.0705874	-0.584881	-0.312796	0.108628	-0.797457
LAML-12q	-0.188642	-1.50057	0.0698302	-0.00110215	0.0609068	-0.955119	-0.627815	0.022806	0.0640515	0.495187	-0.0807153	-0.040623	-0.062699	-0.0199702	-1.31703	-0.0171157	0.0914664	-0.59699	-0.192869	-0.167684
LGG-12q	0.200111	-0.0650372	0.446976	0.253286	0.259693	-0.255783	0.412002	-0.020605	0.00812289	-0.0456121	-0.0279211	0.394788	0.166434	0.370758	-1.71597	0.475694	0.00402915	-0.195911	0.53737	0.820967
LIHC-12q	0.0246942	-0.17401	-0.0791801	0.438971	0.164391	-0.855851	-0.0950229	-0.44328	-0.189418	-0.164191	0.661225	0.0537333	0.258233	0.00753331	-2.18379	0.0284786	0.118472	-0.787934	-0.21675	-0.426045
LUAD-12q	-0.240406	-0.119084	-0.238878	-0.0534528	-0.100023	0.271356	0.291765	0.0444767	0.119123	-0.102039	-0.0935448	-0.000495959	-0.0938981	0.0608269	-2.27134	-0.856753	-0.464021	-0.859491	0.12988	-0.666507
LUSC-12q	-0.425754	-0.195268	-0.371245	0.0643473	-0.043443	0.152584	0.344907	0.0329031	0.0977085	-0.0501067	-0.0857036	-0.0085953	-0.0414929	-0.0490081	-2.09107	-0.682763	-0.295394	-0.652531	0.0630497	-1.65859
OV-12q	0.51175	-0.0725309	-0.191027	-0.195518	0.0663847	-0.920469	-0.236058	0.10266	0.0630826	-0.17527	-0.0895553	-0.108641	-0.0556896	0.105452	-2.78483	0.0668409	-0.175653	-0.848883	-0.202269	0.605374
PAAD-12q	-0.196679	-0.40893	-0.191178	-0.31616	0.0594023	-0.690553	-0.0404743	0.0172406	0.0552409	-0.116775	-0.174619	-0.0975357	-0.0838675	0.0192794	-2.3596	0.0237056	-0.277954	-0.736556	-0.178469	0.6423
PRAD-12q	-0.151217	0.116074	-0.164201	0.180588	0.114596	0.478885	-0.122348	0.0397493	-0.462401	0.173982	-0.065629	-0.057962	-0.0554061	0.0159656	-1.83328	-0.542024	0.772231	-0.572056	0.122469	-0.783165
SKCM-12q	-0.585636	-0.264774	0.0679942	0.0499208	0.394478	-0.988654	0.101078	0.0242729	-0.113176	-0.0942394	-0.150559	-0.0754255	-0.0798899	-0.111403	-2.30654	0.217685	-0.20473	-0.518999	0.263905	-0.391888
STAD-12q	0.0970401	-0.216574	-0.293157	-0.401901	0.00478707	0.608393	-0.0519921	0.0630604	-0.0247001	0.0100266	-0.0515472	-0.0483497	-0.0584702	0.192497	-2.35685	0.227058	-0.0396886	-0.856578	-0.24715	-0.0414922
THYM-12q	-0.0662198	-0.0615757	-0.26212	0.0952499	-0.955411	-0.519816	-0.170077	0.0560229	-0.00305056	-0.0616267	-0.134858	-0.0822684	-0.05962	0.0663598	-1.28123	0.140195	0.654291	-0.659259	-0.76157	-0.0456176
UCEC-12q	-0.10214	0.316809	0.0334137	-0.181854	-0.69249	-0.0275016	0.482067	0.0230754	-0.0808928	-0.0577529	-0.113568	-0.055897	-0.0500735	-0.13633	-2.58948	-0.533556	-0.103508	-1.03679	-0.314946	-0.693896
UCS-12q	-0.0952958	0.254289	0.0787427	-0.126107	-0.687217	0.0062871	0.459802	0.029603	-0.122421	-0.0459114	-0.117081	-0.0354236	-0.049439	-0.190284	-2.73939	-0.227398	-0.0828533	-1.0846	-0.265816	-0.80816
ACC-9p	-0.761165	-0.739784	-0.368888	-0.195553	-0.209121	-0.821423	-0.133532	0.0510043	-0.137013	-0.163509	-0.149619	0.0255443	-0.0249472	0.263669	1.18372	-0.11585	-0.0237332	0.0404437	-0.16127	1.227
BLCA-9p	-0.227732	0.342686	0.0301592	-0.0336139	0.031661	0.324033	-0.0182252	0.0786136	0.831266	0.768364	-0.128264	0.137633	-0.0645297	0.411161	1.36651	0.733424	0.100227	-0.0105786	0.651198	0.112964
BRCA-9p	0.402442	-0.143143	0.462236	0.212896	0.278029	-0.135051	-0.0388044	0.0968038	0.138126	-0.0725106	-0.0796305	0.125805	-0.0163007	0.50802	1.86529	-0.409517	0.178698	-0.102059	0.871839	-0.186399
CESC-9p	-0.270208	0.466756	-0.0784104	-0.223725	-0.0915491	0.200368	-0.0484456	0.0887948	-0.316115	0.0876482	-0.154066	0.0619171	-0.0281559	0.200251	0.112278	-0.767532	-0.0599297	-0.270916	-0.0149628	-0.644599
COAD-9p	-0.0292848	-0.334423	-0.220317	-0.106238	-0.0222978	0.334566	-0.179739	0.124796	-0.278058	-0.286437	-0.157974	0.0392696	-0.0245765	0.163574	0.433442	-0.84399	0.113058	-0.168598	0.168424	-1.10224
ESCA-9p	0.367625	0.02097	0.00919533	0.00432456	0.281922	-0.175781	-0.0532258	0.0547429	0.264204	-0.152958	-0.115607	0.106363	-0.0262201	0.393884	1.6587	0.421949	-0.024623	0.0451367	0.287596	1.30726
GBM-9p	-0.0652878	0.241233	0.476948	0.721101	0.0337546	0.211576	0.933414	0.0562714	-0.0182663	-0.00190259	-0.0780036	0.152673	-0.149002	0.385532	1.14771	0.377741	0.0744025	-0.0979478	-0.592735	0.424
KICH-9p	-0.0744849	0.112542	-0.566359	-0.383508	-0.250895	0.139202	-0.0823086	-0.480361	-0.0550118	-0.0345505	-0.193547	-0.0601493	-0.00252203	0.177627	0.282096	0.138936	0.0418661	-0.063693	-0.130741	-1.16859
KIRC-9p	-0.056471	0.186727	-0.444179	-0.210944	-0.163662	0.161018	-0.0497451	-0.40919	0.0611262	0.141262	-0.207516	-0.205237	-0.0226716	0.319645	0.661138	0.276873	0.200914	-0.0290865	-0.0514625	1.2626
KIRP-9p	-0.0833706	0.097909	-0.501323	-0.217106	-0.181604	0.161018	-0.0792103	-0.40919	0.0667658	0.123805	-0.21289	-0.205237	-0.0443797	0.222097	0.636287	0.219951	0.169383	-0.0210054	-0.123513	-0.219444
LAML-9p	-0.580788	-2.08048	0.205246	-0.609948	-0.202755	-0.349924	0.29814	0.0240044	-0.0851167	0.777241	-0.166149	0.133226	-0.042829	0.0280181	0.658426	-0.0744213	-0.0520671	-0.118142	-0.354422	-1.13071
LGG-9p	-0.00436115	0.258608	0.157465	0.633934	0.0638509	0.232828	1.20823	0.0416356	-0.00283618	-0.00087967	-0.126424	0.123386	-0.151874	0.427692	1.07576	0.671215	0.0989129	-0.109089	-0.640764	1.06326
LIHC-9p	0.162111	-0.0359256	0.126332	0.167248	-0.0641104	-0.479794	-0.124949	-0.355692	0.078815	-0.0244102	1.07727	0.170624	0.151904	0.358565	1.08711	0.135114	0.1015	0.152516	0.131251	1.44842
LUAD-9p	0.238542	-0.028041	-0.0102789	0.525471	0.38967	0.284504	0.367786	0.0955859	0.362343	0.221838	-0.0589655	0.0737973	-0.0138712	0.532459	0.788619	0.18967	0.0403441	0.0707884	0.477087	0.292887
LUSC-9p	0.294951	-0.0910371	-0.029399	0.489921	0.463592	0.308742	0.367	0.0955859	0.507225	0.171389	-0.0593251	0.0737973	-0.0138712	0.690562	0.786299	0.182979	0.0363293	0.100768	0.455311	0.166963
OV-9p	0.137252	-0.0885204	0.444678	0.189638	-0.0567152	-0.339718	-0.176293	0.0983096	0.221168	0.186591	1.9559	0.0790369	-0.0317188	0.48164	1.37401	0.391636	0.141882	-0.0624225	0.267979	-0.276625
PAAD-9p	-0.0971813	-0.149563	0.181123	-0.105417	0.0299673	-0.653675	0.0174171	0.0592368	-0.087381	-0.0201768	-0.115146	0.0744854	-0.024025	0.314108	1.41401	-0.0791323	0.00495906	0.121117	0.186872	1.43917
PRAD-9p	-0.683815	-0.351265	0.225261	-0.318454	0.0347072	0.0891252	-0.00819464	0.0779846	-0.683751	-0.00645145	-0.124816	0.0759652	-0.0223752	0.163248	0.872854	-1.39191	-0.440308	-0.137729	-0.299432	0.250002
SKCM-9p	0.101897	-0.360568	-0.198444	0.128284	-0.0640471	-0.146519	0.636534	0.0704971	-0.191269	0.18852	-0.101246	0.108714	-0.0238632	0.491748	1.70953	0.46128	-0.109318	0.174461	0.138615	0.753196
STAD-9p	0.438937	0.164531	0.492262	0.172171	-0.0850093	0.530515	-0.0228261	0.0994376	-0.111224	-0.00307279	-0.0846316	0.13094	-0.0166348	0.508647	1.36238	0.0345634	0.0455759	0.109952	0.106903	-0.668891
TGCT-9p	0.550584	0.102429	0.389903	0.331436	0.28573	-0.127345	-0.441902	0.00861976	-0.0212357	-0.14523	0.0313655	-0.12541	0.146647	0.0519804	1.66669	0.116067	0.00474801	0.134158	0.145255	0.0298907
THYM-9p	-0.719499	0.057816	-0.317612	-0.58385	-0.241736	0.185163	-0.0927466	0.0377773	-0.149566	-0.0211922	-0.144892	0.0426343	-0.029219	0.0411301	0.401679	0.20442	0.0721225	0.0133667	-0.393965	-1.06356
UCEC-9p	-0.132967	0.461375	-0.138441	0.284833	-0.303158	-0.156473	0.0509729	0.100108	0.00897487	0.872438	-0.162597	0.0596268	-0.020756	0.530902	1.52284	0.891709	0.371248	-0.129424	0.370885	0.550998
UCS-9p	-0.120953	0.384505	-0.0435335	0.28259	-0.393899	-0.0658844	0.49595	0.087486	-0.0614908	0.626601	-0.154314	0.0835079	-0.0367388	0.504908	1.79279	0.663678	0.212524	-0.14182	0.83178	-0.348063
ACC-11p	-0.190681	-0.606062	-0.39221	-0.355338	-0.180894	-0.641722	-0.144655	0.0506259	-0.126818	-0.0784632	-0.175494	-0.0508369	-0.102112	-1.39474	0.319718	-0.151917	-0.0323647	-0.0926523	-0.069944	0.0461284
BLCA-11p	-0.0272958	0.765151	0.678552	-0.111581	0.0944897	0.319947	-0.0361048	0.0741496	-0.115615	0.6588	-0.103678	0.0290354	-0.0571286	-0.690538	0.8444	0.0338704	-0.0255045	-0.128615	0.616255	0.352447
BRCA-11p	0.573745	0.498059	0.933019	0.111741	0.221638	0.612918	0.0102073	0.0867718	0.459657	0.244834	-0.111946	0.0237382	-0.0676635	-0.739114	0.616466	0.470852	0.0991424	-0.249674	-0.00693456	0.0565352
CESC-11p	0.0865557	1.14984	0.873142	-0.0409096	0.119001	0.215237	-0.0211232	0.0738944	-0.0161778	-0.0497	-0.136993	-0.00537338	-0.0483591	-0.372551	0.79109	0.427045	0.0697133	0.140537	0.0934659	0.424925
COAD-11p	-0.394718	-0.203618	-0.561634	0.159645	-0.275591	0.390174	-0.218107	0.0427912	-0.062754	-0.0168745	-0.136764	-0.00678052	-0.0549771	-1.24321	0.348116	0.166595	0.017318	-0.245172	-0.0795037	-1.84239
ESCA-11p	-0.306424	-0.182398	-0.237084	0.351439	-0.0367827	0.349013	-0.132532	0.0593275	-0.100183	-0.0881322	-0.127707	0.030033	-0.0804307	-0.926721	0.445339	-1.13118	-0.0694877	-0.0523641	-0.168649	-0.500687
GBM-11p	0.0103936	0.159968	0.0624403	0.413356	0.00671403	0.404057	1.85726	0.0496859	0.0860147	-0.0349804	-0.0518827	0.0875255	0.0229642	-0.598265	0.50377	0.149294	0.0797404	0.235769	0.217995	0.315667
KICH-11p	-0.687278	-0.401716	-0.390278	-0.494478	-0.303971	-0.481945	-0.15872	0.027801	0.0287189	-0.289067	-0.604537	-0.184231	0.100961	-0.975286	0.300324	0.0411946	-0.213889	-0.202632	-0.139333	-0.463598
KIRC-11p	-0.325589	-0.409158	-0.657307	-0.270903	-0.206949	-0.426517	-0.1255	0.0650443	-0.00372503	-0.200399	-0.275516	-0.032432	-0.0168696	-1.10608	0.38448	0.432051	-0.30962	-0.0174946	-0.154085	0.441737
KIRP-11p	-0.317896	-0.401633	-0.435813	-0.336521	-0.245242	-0.397241	-0.153668	0.0317564	0.144632	-0.304577	-0.219223	-0.23411	0.0751546	-1.10539	0.361336	0.100438	-0.468508	-0.198597	-0.228008	-0.155449
LAML-11p	0.161677	-1.6643	0.0594807	-0.918046	-0.00207606	-0.422763	-1.18465	0.0066595	-0.125768	0.28516	-0.156961	0.00921734	-0.0906716	-0.577478	-0.092625	0.179392	-0.0265371	-0.280005	0.351393	-1.23993
LGG-11p	0.0455402	0.168479	-0.00478078	0.377841	0.00742965	0.386571	1.87784	0.0496859	0.0865173	-0.0248561	-0.0577043	0.0728598	0.0247444	-0.553042	0.45714	0.108702	0.0404938	0.250666	0.199401	0.332823
LIHC-11p	-0.241188	-0.119911	-0.427097	-0.211581	-0.0526875	-1.10591	-0.414744	-0.582132	-0.00933409	0.625309	0.491592	0.0206186	-0.0277639	-1.18065	0.404764	0.146658	-0.00120434	-0.0857065	0.0671905	-0.740234
LUAD-11p	0.0124407	-0.00746516	-0.349273	0.179305	0.174033	0.330585	0.365072	0.0606933	0.0577023	-0.588592	-0.0889279	0.0196344	-0.0258914	-1.45577	0.124537	-1.07305	0.103542	0.0151378	-0.721704	0.641974
LUSC-11p	-0.036082	-0.103556	-0.423857	0.294497	-0.102143	0.368653	0.0198229	0.0719674	0.185325	-0.715882	-0.0824625	0.0490312	-0.0500716	-1.43914	0.206921	-0.48471	0.0557471	-0.171779	-0.602376	-0.0325888
OV-11p	-0.672564	-0.299975	-0.0248475	0.0192293	-0.0171557	0.453434	-0.0410093	-0.585949	-0.0466755	0.0139934	-0.224558	-0.0988628	-0.0914276	-1.50106	0.272669	0.0644521	0.402135	-0.294554	-0.191331	-0.426337
PAAD-11p	-0.0107417	-0.228791	-0.411124	-0.437966	0.108994	-1.00662	-0.0537014	0.0525212	-0.115651	-0.130588	-0.171723	-0.0464717	-0.088874	-0.970655	0.537056	-0.00921152	-0.0327336	-0.223244	0.298741	-0.386098
PRAD-11p	-0.217955	-0.524045	-0.66631	-0.233532	0.0828767	0.117865	-0.0720468	0.0682215	-0.629153	0.708073	-0.134332	-0.00344437	-0.0440032	-1.57154	0.561879	-0.226528	-0.245924	-0.22652	-0.237869	-1.272
SKCM-11p	0.16936	-0.026623	-0.103207	0.685459	0.722136	0.395379	0.148367	0.0848873	0.291747	0.245581	-0.0635453	0.0248933	-0.0561205	-0.715331	0.541674	0.670799	0.332253	0.125838	0.50307	-0.859528
STAD-11p	-0.448387	0.100291	-0.663742	-0.369914	-0.252736	0.489172	-0.0728496	0.0616548	-0.0580918	0.00322618	-0.0878344	-0.010537	-0.0517541	-0.922125	0.408293	0.0572294	0.0198545	-0.196278	0.125084	-2.37253
TGCT-11p	0.923964	-0.0196165	0.409927	0.615135	0.341429	0.166688	0.722703	-0.0261766	0.0572404	-0.0424542	0.0246394	-0.229574	0.0507125	-0.433237	0.518507	0.198278	-0.00044535	0.146723	0.308974	0.664732
THYM-11p	-0.540854	-0.222184	-0.679872	0.178847	-0.953937	0.32838	-0.381458	0.0706082	0.0992523	-0.110549	-0.104966	-8.96498e-05	-0.0639002	-1.18661	0.378874	0.306111	-0.451728	-0.0243011	0.151096	-0.157384
UCEC-11p	-0.270298	0.350974	0.207212	0.290956	-0.112471	0.492318	-0.216994	0.0549529	0.0494737	0.0665392	-0.137154	0.00293998	-0.0372338	-0.741003	0.618819	0.302998	-0.143533	-0.030395	0.450812	0.813455
UCS-11p	-0.598308	0.336958	0.115326	0.104922	-0.36189	0.43441	-0.0838638	0.0607582	-0.0798973	0.111266	-0.176802	0.00308814	-0.0563257	-0.794125	0.566575	-0.0997564	-0.37259	-0.313291	0.262195	-0.384222
ACC-13q	0.152954	0.0876845	0.432998	-0.396339	0.0961999	0.498928	-0.048811	0.0593372	0.180765	-0.00160773	-0.116781	-0.0160691	-0.0352741	1.11862	-0.439463	0.784654	0.120238	0.808391	-0.0277266	0.579049
BLCA-13q	-0.396647	0.0753722	0.110025	-0.50345	-0.0536826	0.408757	-0.0379009	0.0579762	-0.31536	0.0832643	-0.112689	-0.00266411	-0.0613598	0.876578	-1.41007	-0.809488	-0.123756	0.538731	-0.439654	-0.112647
BRCA-13q	0.0437862	0.221494	0.677527	0.632123	0.226015	0.692055	-0.0893434	0.0534565	0.762583	0.122662	-0.107327	-0.00200199	-0.0535054	1.01234	-0.439688	0.899547	-0.598852	0.913023	0.246497	0.640105
CESC-13q	0.100108	0.378608	0.53906	-0.294104	0.110353	0.70985	-0.00396408	0.0580377	0.113961	0.114217	-0.102043	0.0192526	-0.0440447	0.92026	-0.561164	0.22808	0.016438	0.904261	0.351549	0.798332
ESCA-13q	-0.441577	-0.125215	0.379973	0.630857	0.104827	0.297525	-0.129307	0.0676876	-0.104868	0.0882589	-0.112174	-0.00121171	-0.0192387	1.25045	0.0641058	0.00835216	0.396547	0.825516	0.28865	0.0110304
GBM-13q	0.157315	0.233187	0.261607	0.849971	0.466365	-0.321171	0.1262	0.0415806	0.0927321	0.00481835	-0.102449	0.318493	0.0547348	1.40676	0.0729106	0.194898	0.0669617	1.08607	0.103297	-0.994146
KICH-13q	0.186298	0.376815	-0.660252	-0.425892	-0.105812	0.262808	-0.0293812	0.109761	-0.0011766	-0.036429	-0.111084	-0.0121522	0.240801	0.78522	-0.595785	0.0450555	-0.232547	0.335225	-0.124263	1.06094
KIRC-13q	0.253233	0.236548	-0.733138	-0.473457	-0.089711	0.263507	-0.0486883	0.11234	0.0391467	-0.0275917	-0.0993268	-0.0255427	0.208546	0.613463	-1.26967	0.00485369	-0.369105	0.0878412	-0.149517	0.00968
KIRP-13q	0.12359	0.30233	-0.770854	-0.44159	-0.113575	0.25485	-0.0321983	0.109761	-0.00329862	-0.036429	-0.112545	-0.017615	0.131395	0.769424	-0.630948	0.0365684	-0.239098	0.318245	-0.135475	-0.270528
LAML-13q	-0.573303	-1.22868	-0.275967	0.36254	-0.0457489	-1.10779	-0.624951	0.0318865	0.00730434	-0.169103	-0.115578	0.0188862	-0.052802	0.373024	0.00306448	-0.132195	-0.306351	0.0218655	-0.0959094	-1.1924
LGG-13q	0.233174	0.308375	0.061188	0.810654	0.194799	-0.398036	0.152158	0.0451578	0.0595034	0.0197003	-0.096923	0.327485	0.0547348	1.56825	-0.15889	0.202376	0.0753014	1.07132	0.0847198	0.0706851
LIHC-13q	0.78555	0.0177582	0.0260876	0.316892	0.130517	-0.0944894	0.394294	0.0867455	0.0413085	0.911107	0.272835	-0.142483	-0.0330699	0.774868	-0.267718	0.503157	-0.00254198	0.680475	-0.0127032	0.162672
LUAD-13q	0.172588	0.179339	0.154634	0.1825	-0.0953787	0.643846	0.299047	0.0728338	0.348603	0.0683848	-0.0633718	0.0411759	-0.0422609	0.886016	-0.38169	0.24178	0.703852	0.952389	0.215151	-0.995217
LUSC-13q	0.10188	-0.00225702	0.186239	0.302104	0.113723	0.572354	0.36109	0.0809595	0.565637	0.25418	-0.0614363	0.0395156	-0.0262167	0.865935	-0.429788	0.116852	0.550182	1.09472	0.193247	0.262265
OV-13q	0.528839	0.103616	0.66112	-0.0620305	0.15064	0.364311	0.258694	0.0363011	0.358506	-0.0854115	1.4157	-0.0343107	-0.0320124	1.04836	-0.672867	0.804122	0.736188	0.915462	0.130639	0.50107
PAAD-13q	-0.0129062	-0.530816	-0.550486	-0.398319	-0.0712271	-1.34103	-0.030442	0.0354696	-0.128223	-0.0901397	-0.189553	-0.0643467	-0.0838749	0.62171	-1.25493	0.0291998	-0.369173	0.379661	0.228343	0.708831
PRAD-13q	-0.195523	0.157248	0.349197	0.528737	0.334295	0.362683	-0.0774445	0.0659224	-0.729808	0.0660897	-0.0738302	-0.00414809	-0.0615426	1.33091	-0.144755	-0.625257	1.42875	0.802264	-0.0337242	0.268803
SKCM-13q	-0.219472	-0.220903	-0.671881	-0.313964	0.136975	-1.36228	-0.558585	0.0242092	-0.0503037	-0.43164	-0.141786	-0.0629198	-0.0377813	0.612855	-1.21502	0.0491413	-0.414856	0.20758	-0.0158906	-0.446983
TGCT-13q	0.784853	-0.142326	0.483391	0.199532	0.145163	-0.447711	0.59479	0.0140417	0.350392	-0.063627	0.354141	0.0733372	0.0449342	0.460957	-0.668522	-0.0205528	0.0122205	1.04503	0.313599	0.682325
THYM-13q	-0.71036	0.0289335	0.0833534	0.614257	-0.604543	0.381261	0.295863	0.0470655	-0.272103	-0.0155512	-0.110181	-0.0107815	-0.0470877	1.32626	0.572619	0.329864	0.600238	0.702112	-0.0139594	0.72357
UCEC-13q	-0.115702	0.147673	0.54508	-0.186144	0.173292	0.694544	0.0112348	0.0570907	0.268518	0.152169	-0.0934646	-0.00401147	-0.0318616	0.991304	-0.341583	-0.0571167	0.584183	1.22699	0.204438	0.362634
UCS-13q	0.014059	0.12656	0.570298	-0.21649	0.0803497	0.634171	-0.00775053	0.0515343	0.251142	0.114748	-0.0991897	-0.012068	-0.0318616	1.01478	-0.354897	-0.110348	0.625764	1.21242	0.304516	-0.00202443
ACC-14q	-0.128656	-0.137669	-0.113023	-0.272306	-0.132792	-0.915832	-0.118089	0.0514662	-0.123008	-0.139262	-0.254175	-0.0179151	-0.121215	0.552891	0.447933	-0.0523774	-0.0488547	0.0737568	-0.457037	-0.669279
BLCA-14q	-0.287837	1.02704	0.166372	0.0610425	0.0383296	-0.316467	0.0329007	0.0726785	0.248144	1.23083	-0.178625	-0.0347208	-0.0350975	0.430225	0.256933	0.194393	-0.0123315	-0.131946	0.6102	0.0983934
BRCA-14q	0.528184	0.0449719	0.427101	0.207933	0.3593	0.834034	-0.0969064	0.10216	0.298106	0.00435668	-0.117443	0.00439129	-0.0605631	0.696976	0.430546	-0.218084	-0.0368497	0.166057	-0.418717	1.33042
CESC-14q	-0.430704	0.276706	0.265894	-0.242013	-0.0737833	-0.717933	-0.0287251	0.0655957	-0.158132	-0.190811	-0.21808	-0.0442154	-0.0531555	0.487577	0.165441	-0.350729	-0.0738452	-0.185896	-0.397946	-1.35136
COAD-14q	0.089566	0.150565	0.274188	0.309677	0.0538011	0.605216	0.301236	0.0815637	0.317313	-0.174701	-0.113698	0.00683117	-0.0411004	0.841558	0.357075	0.0993271	-0.456005	0.197231	0.127078	0.276069
ESCA-14q	-0.435976	-0.00432512	-0.150263	0.236701	0.0933616	-0.557225	-0.449727	0.0631971	0.00460606	-0.202996	-0.161737	-0.0402312	-0.0421941	0.426887	0.113772	0.0896243	-0.944137	-0.0396396	-0.124218	-0.386264
GBM-14q	-0.0400496	0.177894	0.0565449	0.979656	0.291067	-0.286309	0.221583	0.0767089	-0.0785069	-0.114504	0.334575	0.24872	0.168359	0.946115	0.668317	0.195849	0.0467381	0.115539	0.442483	-0.478107
KICH-14q	-0.14295	0.106287	-0.557304	-0.347774	-0.376187	0.241402	-0.0412502	-0.030199	-0.0972394	0.0499829	-0.0997955	-0.0656016	-0.0159436	0.401759	0.433619	0.308053	-0.00231518	-0.116816	-0.0995979	-2.06423
KIRC-14q	0.363164	0.23655	-0.579345	-0.115384	-0.182612	0.460081	-0.0348509	0.111378	-0.0815287	0.791295	-0.0626878	0.00664846	0.135296	0.713453	0.395584	0.618641	0.431784	0.0350089	-0.0740544	0.775668
KIRP-14q	0.324144	0.250921	-0.58436	-0.111758	-0.175448	0.391646	-0.0209347	0.111378	-0.0490802	0.791295	-0.0626878	0.00664846	0.10051	0.703083	0.377325	0.676057	0.441354	0.0550669	-0.0534324	1.28502
LAML-14q	-0.525536	-2.30211	0.118246	-0.68429	-0.230335	-0.469094	0.297862	0.0167632	0.265544	1.21357	-0.174293	0.0518068	-0.0558369	0.206719	-0.015478	-0.1503	0.0332612	-0.103678	-0.105453	-0.977349
LGG-14q	-0.0400496	0.177894	0.0565449	0.979656	0.291067	-0.286309	0.221583	0.0767089	-0.0785069	-0.114504	0.334575	0.24872	0.168359	0.946115	0.668317	0.195849	0.0467381	0.115539	0.442483	-0.478107
LIHC-14q	0.301571	-0.164151	-0.039554	-0.154588	0.223084	-0.491949	0.209051	-0.0870908	0.146108	1.05102	1.62229	0.0136978	0.0636876	0.829713	0.388291	0.122439	-0.331387	0.129047	-0.168232	-0.0603496
LUAD-14q	-0.0642707	-0.0199628	-0.613233	-0.117629	0.284961	0.0597605	0.189308	0.0653626	-0.198877	-0.475461	-0.0886107	0.0326494	-0.0355137	0.585421	0.031001	0.266216	-0.36491	-0.0130188	-0.352621	-1.47468
LUSC-14q	-0.00375921	0.066535	-0.376802	0.0652715	0.483614	0.156853	0.284479	0.0792178	0.347371	-0.379578	-0.0615628	0.0487742	-0.010569	0.745247	0.214231	0.0570461	-0.12619	-0.032072	0.318538	1.30883
OV-14q	0.751732	0.0504115	0.260246	-0.069004	0.109827	-0.203933	0.628873	-0.246692	0.309626	-0.133346	0.363701	-0.0503978	-0.0481755	0.718883	0.64529	0.592753	-0.237344	0.321679	0.0238127	1.00246
PAAD-14q	0.0940254	-0.422124	-0.475153	-0.253875	-0.160327	-0.676048	-0.0478363	0.0575121	0.257949	-0.297187	-0.186682	-0.0279432	-0.0966427	0.308583	0.332985	-0.174652	-0.122676	0.24229	-0.403736	-0.623987
PRAD-14q	-0.1104	-0.0588025	-0.283075	-0.244512	0.0374142	0.184316	-0.0353736	0.083238	-0.553724	0.190358	-0.167585	0.00930529	-0.0488294	0.750844	0.314083	-0.232595	-0.238432	-0.0417334	-0.752928	-1.38965
SKCM-14q	1.16445	0.121121	-0.0972818	0.10258	0.704178	-0.42986	-0.0732345	0.0573367	-0.0789759	-0.167775	-0.0702719	-0.0104922	-0.040616	0.304505	0.430139	0.489061	0.184338	0.198086	-0.0824703	-0.127096
STAD-14q	0.402378	0.0623652	0.51411	0.14433	0.0256803	0.291069	-0.0156896	0.0885501	-0.0910073	-0.130416	-0.0895362	0.00822955	-0.0399068	0.715606	0.384887	-0.0234661	0.0478696	0.092043	-0.0292115	1.27465
UCEC-14q	-0.606641	-0.238545	-0.102803	-0.154287	-0.53005	0.106034	-0.199164	0.0602786	-0.273671	-0.341863	-0.157462	0.0174365	-0.0325852	0.323638	0.476792	-0.277058	-0.59372	-0.119624	-0.176628	0.52628
UCS-14q	-0.680408	-0.24078	-0.127496	-0.135279	-0.416693	0.219719	-0.302168	0.0597525	-0.296662	-0.242832	-0.171347	-0.00327216	-0.0320627	0.367066	0.479416	-0.0947403	-0.576982	-0.185487	-0.165467	-0.142298
BLCA-5q	-0.121421	0.204312	0.547076	-0.0443055	0.0551122	0.472699	-0.00622982	0.0791275	-0.0186649	0.777898	-0.108832	0.00757077	-0.035436	0.501079	0.948326	-0.690641	-0.0185743	0.0477975	0.657097	0.548099
BRCA-5q	0.139908	-0.111083	0.330103	-0.226647	0.187301	0.647027	-0.0104635	0.0906916	0.564237	0.11812	-0.118599	0.0192174	-0.029089	0.376934	0.804851	0.312009	0.0731836	0.265165	0.182002	0.300656
CESC-5q	0.0572583	-0.872893	0.0346011	-0.0547662	0.0193764	0.17404	-0.0175768	0.0676975	-0.157368	-0.161341	-0.157436	-0.0123498	-0.0375162	0.347729	0.552199	-1.0961	0.022662	0.0186028	-0.240705	-0.190277
COAD-5q	0.139119	0.0113522	0.390855	0.366606	-0.0687703	0.617809	0.00357744	0.0960462	0.181394	-0.155238	-0.118236	0.0236716	-0.022889	0.455426	0.662925	0.360672	0.00652572	0.124122	-0.239084	0.137901
ESCA-5q	-0.2308	-0.0817903	0.374013	0.277895	0.182171	0.42687	-0.296123	0.0753189	0.202932	-0.140223	-0.140812	-0.00678452	-0.0287547	0.348978	0.554084	0.700207	-0.307003	0.289289	-0.0928292	1.07724
GBM-5q	-0.258613	-0.154481	-0.0381678	-0.367178	0.0412386	-0.94296	-0.666435	0.0156758	-0.142269	-0.0569664	-0.016854	0.135566	-0.0553688	-0.299251	0.28622	0.0351948	-0.0323549	0.135603	-0.425427	-0.405782
KICH-5q	-0.4794	-0.286832	-0.645254	-0.334419	-0.331967	0.31639	-0.0992225	-0.779038	-0.116118	-0.338671	-0.163647	-0.383028	-0.00725375	0.0818749	0.349573	0.114475	0.00405455	-0.0441195	-0.252813	-0.630377
KIRP-5q	-0.487656	-0.271942	-0.726229	-0.145906	-0.21726	0.251563	-0.0994948	-0.57241	-0.104723	-0.202564	-0.207655	-0.417574	-0.0307434	0.120678	0.25603	0.299229	0.308476	0.109649	-0.495472	0.425822
LAML-5q	-0.501674	-1.83392	0.107894	-0.845297	0.191927	-0.409962	-1.10876	0.0184775	0.0115622	1.18084	-0.146631	0.0775729	-0.0496557	0.0869618	0.0546289	-0.168077	0.111878	0.116367	0.540798	-0.824292
LGG-5q	-0.265151	-0.123997	0.01408	-0.367178	0.113013	-0.9254	-0.672508	0.0156758	-0.113429	-0.0133549	-0.016854	0.135566	-0.0553688	-0.334605	0.311462	0.053178	-0.00317728	0.109129	-0.410897	-0.278073
LUAD-5q	0.064113	0.0764483	-0.314479	0.334953	0.666349	0.570705	0.42367	0.102833	0.223166	0.0469156	-0.0845724	0.0669766	-0.0250982	0.315566	0.349606	0.189323	-0.153082	0.336058	-0.0216301	-0.519005
LUSC-5q	0.122802	0.0190197	-0.203748	0.356179	0.465311	0.596546	0.567538	0.0897205	0.232775	-0.0484016	-0.0835354	0.0244429	-0.0268728	0.295795	0.330594	0.62107	-0.149842	0.367531	0.167975	1.06643
OV-5q	0.544888	-0.0345534	0.397667	0.0129722	0.190463	0.445956	0.543708	-0.114912	0.368418	-0.134268	1.69108	0.00104073	-0.0650181	0.0337153	0.745136	0.289729	0.195189	0.310992	0.175092	-0.139786
PAAD-5q	-0.0209036	-0.486066	-0.258296	-0.295716	-0.15707	-0.727028	-0.00701113	0.104164	-0.186277	-0.12153	-0.130134	-0.00933787	-0.0615363	-0.0592583	0.433674	-0.00101332	0.141165	0.103604	-0.565715	-0.608256
PRAD-5q	-0.122822	-0.313798	-0.38178	0.00972927	0.134344	0.273154	-0.148544	0.0740768	-0.829456	-0.15076	-0.0874207	0.0340746	-0.0379489	-0.137386	0.195497	-0.3283	0.488715	-0.116366	-0.711899	-0.663241
SKCM-5q	0.0895138	0.199874	0.134243	-0.111583	0.712714	-0.410669	0.0478417	0.0674934	0.0445589	-0.028249	-0.0722289	0.015015	-0.0338741	0.197944	0.435145	0.543152	0.553495	0.212472	0.0185745	0.314574
STAD-5q	0.285559	0.178728	0.0664203	0.0719857	-0.0741043	0.592145	0.0286481	0.103694	-0.11286	0.164351	-0.0630757	0.0448361	-0.0336946	0.577513	0.699773	0.380058	0.0340091	0.0968248	0.141855	0.360809
TGCT-5q	0.723049	0.08929	0.656322	0.310113	0.124491	-0.0404651	0.430423	0.0833071	-0.00841789	-0.108966	0.233493	0.174782	0.0435611	0.202818	0.48103	0.0313733	-0.00842238	-0.0395604	0.196591	0.870019
THYM-5q	-0.122522	-0.0925019	-0.0779922	-0.708	-1.15019	0.0566106	-0.115328	0.0410455	0.00823476	-0.0746012	-0.137919	0.0459306	-0.0364325	0.320982	0.082496	-0.172891	-0.219264	-0.00220771	-0.141975	-1.41678
UCEC-5q	-0.0690507	0.267397	0.228395	-0.29031	-0.608486	0.11431	0.315004	0.0657391	0.118568	-0.0184471	-0.103883	0.022086	-0.0317466	0.144515	0.780943	-0.202599	-0.00870971	0.182574	0.218882	0.884115
UCS-5q	-0.189977	0.265319	-0.000980505	-0.288046	-0.557668	0.0310149	-0.163199	0.0621122	0.031513	-0.0921471	-0.126187	0.000587565	-0.0313046	0.170147	0.73779	-0.548524	-0.114725	0.0328142	0.14861	-0.702319
GBM-8q	-0.229279	-0.166582	0.000733398	-0.126561	0.0829383	-0.626454	-0.0150663	-0.0440627	-0.0818857	-0.104719	-0.237818	-0.00141554	-0.0602452	-1.0226	-1.8212	0.221489	-0.143533	-0.864091	-0.297473	-0.183475
KICH-8q	-0.153016	0.0236039	-0.156908	-0.269444	-0.191209	-0.130083	-0.0226987	0.167915	0.0804874	-0.367139	1.237	0.124722	0.00363081	-1.34915	-0.956885	0.118749	0.239388	-0.4644	0.0758727	-0.649136
KIRC-8q	0.120802	0.0361588	-0.102518	-0.0609142	-0.086607	-0.0764274	-0.00337267	0.280647	0.184323	-0.140316	1.44796	0.104475	0.045842	-0.992116	-0.843625	0.210844	0.465728	-0.383001	0.164899	2.17023
KIRP-8q	-0.0687791	0.0067041	-0.342585	-0.154889	-0.175871	-0.176081	-0.0237438	0.253922	-0.0383351	-0.0616057	0.793103	0.0720686	-0.0955517	-1.3691	-0.829259	0.28105	0.684773	-0.541005	0.0109464	-0.559423
THYM-8q	-0.285424	0.134381	-0.317261	-0.0769059	-0.514564	0.271499	-0.259442	0.00646324	0.0374007	-0.0801384	-0.124564	-0.0363132	-0.0615238	-1.13789	-1.58789	0.252388	0.212934	-0.901677	-0.138762	-0.390702
UCS-8q	0.111492	0.136327	0.0256116	-0.312516	-0.377966	-0.167868	0.348207	0.0370154	-0.0566874	0.055039	-0.149798	-0.000838763	-0.0654983	-0.978221	-1.58358	-0.305242	-0.0744853	-0.405045	-0.49532	-0.818416
ACC-22q	0.0362135	-0.124467	0.703784	-0.148361	-0.0288941	-0.240962	-0.108688	0.0506954	-0.0295274	-0.11297	-0.146487	0.12238	-0.0432533	0.699776	1.46592	0.49858	0.0649543	0.240883	-0.0957548	1.3478
BLCA-22q	-0.326896	1.15518	0.0744095	-0.0332647	-0.00773987	0.0806731	-0.0504471	0.0814788	-0.0217623	0.748692	-0.125524	0.0366482	-0.0214716	0.510439	0.701791	0.0722403	0.127909	0.266689	0.362619	0.206131
BRCA-22q	0.268076	0.335987	0.531866	-0.0152784	0.188775	0.519722	-0.134256	0.0999493	0.140186	0.116755	-0.0932808	0.127375	-0.0291404	0.497158	1.33414	0.0705574	0.925458	0.240822	0.0616075	1.31172
CESC-22q	-0.306777	1.06741	0.410567	-0.054588	-0.0194196	-0.250947	-0.0330003	0.0640184	-0.176003	0.0293953	-0.183707	0.121636	-0.0457071	0.613246	1.76479	-0.192148	-0.0866172	0.191062	-0.0468014	-0.313455
COAD-22q	0.279883	0.0223608	0.553575	0.25947	0.169281	0.314284	0.54227	0.0923474	-0.0940677	0.0850312	-0.0459809	0.144173	-0.0235083	0.699409	1.54816	-0.522203	0.218808	0.263933	-0.0181501	1.60002
ESCA-22q	0.128849	0.342813	0.318916	0.529661	-0.288535	0.37241	-0.205103	0.0670371	0.10282	-0.129933	-0.129993	0.0959235	-0.0324858	0.259734	1.34426	0.325003	0.290186	0.0321605	-0.0516796	0.44753
GBM-22q	-0.0429817	0.145156	0.0359673	0.0747299	0.114625	-0.449494	0.485941	0.0217355	-0.0209848	-0.133006	0.411528	0.327029	-0.0594708	0.659397	1.73209	0.106829	0.0331413	-0.0462605	-0.155368	0.797999
KICH-22q	-0.0144759	-0.219509	-0.684738	-0.203396	-0.277653	0.0761373	-0.0761384	-0.195459	0.456658	-0.149179	0.010482	0.0874382	0.00133339	0.604207	0.620123	-0.165397	-0.143217	0.0478777	-0.0747962	-0.857118
KIRC-22q	-0.0368294	-0.119711	-0.772974	-0.233061	-0.283152	0.09125	-0.122038	-0.181785	0.135528	-0.208898	-0.0571041	-0.276671	0.0701557	0.443315	0.771749	-0.190997	-0.251118	0.0764169	0.0675391	-1.67476
KIRP-22q	0.0402172	-0.187701	-0.610872	-0.170182	-0.281977	0.0905864	-0.0761384	-0.195459	0.744778	-0.101579	0.0372518	0.0874382	0.00133339	0.598158	0.725326	-0.137682	-0.0125793	0.0695184	0.219195	0.785844
LGG-22q	0.0583466	0.0648306	0.102804	-0.0682431	0.136247	-0.381106	0.270953	0.023453	0.00471409	-0.146705	0.441691	0.376122	-0.032483	0.707857	1.73396	0.141081	0.0361796	0.285389	-0.132168	1.36261
LIHC-22q	-0.80092	-0.179017	0.0722711	-0.0577818	-0.28507	-0.638336	-0.168888	-0.525705	-0.0188847	-0.446843	0.358197	-0.219651	-0.0216418	0.330993	0.695949	0.02533	-0.08468	-0.0407556	0.0653242	-0.10784
LUAD-22q	-0.217841	-0.044699	-0.243641	0.468774	0.414461	-0.236658	0.43893	0.0486248	0.342993	-0.12768	-0.111773	0.0847053	-0.0479231	0.684155	1.40095	0.487118	0.0863338	-0.264903	0.243153	0.669915
OV-22q	0.33754	0.00717325	0.500757	0.216361	0.149427	-0.373644	0.483249	0.0848904	0.112709	-0.0444001	2.06986	0.105771	-0.0241619	0.474121	1.44599	0.0876534	-0.183878	0.163508	-0.346781	-1.09785
PAAD-22q	0.147527	-0.198743	-0.499499	-0.0532051	-0.0430513	-0.185336	-0.0703785	0.097677	0.0588532	1.87782	-0.105609	0.107631	-0.0470034	0.488441	1.40469	-0.0731941	-0.023663	0.142004	0.0501216	1.41224
PRAD-22q	0.178695	-0.0935617	0.3637	0.0816603	0.211985	-0.0978388	0.0061247	0.0659665	-0.359721	0.563624	-0.135142	0.105825	-0.0311576	0.818874	1.57421	0.354791	0.131745	0.117901	0.877244	0.363311
STAD-22q	0.569295	0.0549984	0.0980969	0.169314	0.0324966	0.391432	-0.0236717	0.0906376	-0.112597	0.0700632	-0.1091	0.114673	-0.0786167	0.635621	1.12721	0.0569719	-0.061387	0.0104582	0.154672	1.32325
TGCT-22q	0.332349	-2.10587	0.324753	0.197283	-0.134101	-0.330081	-0.900635	0.0263121	-0.080169	-0.156912	0.0140691	-0.166412	0.0104521	0.00363166	1.1313	-0.228495	-0.0291969	-0.366914	0.124872	0.0630194
THYM-22q	0.092757	-0.0687234	0.480651	0.349022	-0.0804718	0.261997	0.0939193	0.112602	0.0443905	0.0448923	-0.113392	0.0284461	-0.0265672	0.508722	0.935076	0.151877	0.63946	0.03462	0.434138	-0.628225
UCEC-22q	0.448155	1.17058	0.39069	0.262885	0.341027	0.286596	0.498324	0.0639744	-0.149375	0.196439	-0.133801	0.0337431	-0.0223792	0.16358	0.626933	0.00710638	0.165935	0.400978	-0.178502	-0.369808
UCS-22q	0.0990204	1.03906	-0.0849182	0.177246	-0.0908147	0.278515	0.17675	0.0492639	-0.0602202	0.109849	-0.142695	0.0941841	-0.0229468	0.316172	1.18017	-0.168878	-0.199217	0.357691	0.0755688	0.104249
ACC-9q	-0.262284	-0.279956	-0.285927	-0.496899	-0.428814	-0.830273	-0.0722075	0.0189934	-0.172339	-0.236292	-0.119602	-0.0139927	-0.0808416	-0.198844	0.430165	-0.0704105	-0.0457968	0.0094798	-0.370847	-0.941188
BLCA-9q	0.0960092	1.23868	0.0483423	-0.122372	0.00709379	0.204077	0.0349685	0.076551	0.224859	1.04891	-0.0982353	0.05649	-0.0641424	-0.162151	0.73445	0.281897	0.177031	0.191754	0.222374	0.449564
BRCA-9q	0.330124	0.480424	0.228208	-0.197249	0.0545231	0.559574	-0.0204803	0.0858908	0.364316	0.281551	-0.124784	0.0702118	-0.0796852	0.362067	0.58488	0.192586	0.429643	-0.124077	0.232696	1.05384
CESC-9q	0.200705	-0.79728	0.387373	-0.342828	-0.0659847	-0.803893	-0.0699627	0.0286147	-0.1011	-0.31028	-0.162694	0.0292111	-0.0704377	-0.0513372	0.469415	-0.252037	-0.0326463	0.064253	-0.0657231	-1.11248
COAD-9q	-0.301723	-0.223202	-0.855841	-0.4078	-0.0861909	0.23961	-0.0620829	0.0310142	-0.0956337	-0.109139	-0.135577	0.00362852	-0.0564617	-0.552794	0.454777	0.379524	0.0413375	-0.0677583	0.0620797	-0.581994
ESCA-9q	0.431023	0.0752223	0.136498	0.262293	0.276446	0.26959	-0.0450506	0.0309223	0.2047	-0.0963313	-0.0915791	0.078184	-0.0656144	0.0918479	0.319339	0.688718	-0.488015	0.259175	0.256878	0.876946
GBM-9q	0.0370669	0.276524	0.111054	0.291459	0.0872374	-0.364383	1.92629	0.178937	0.0376545	-0.168446	0.47068	0.207782	0.109865	-0.0223956	0.525523	0.152495	0.0616986	0.180845	0.203121	0.106497
KICH-9q	0.00093173	0.0670239	0.0736495	-0.337249	-0.176487	0.234885	-0.038811	-0.447421	-0.0392595	-0.00218244	-0.234865	-0.549158	0.022109	-0.134855	0.40975	0.226016	0.00606735	-0.0262853	-0.166396	-0.47427
KIRC-9q	-0.0136465	0.0667145	0.134499	-0.221875	-0.190283	0.248714	0.00764315	-0.363096	0.0420214	0.0902322	-0.151241	-0.395145	-0.0655664	-0.299538	0.460841	0.546813	0.0816878	0.177532	-0.0953165	1.1116
KIRP-9q	-0.122431	0.0238839	0.0181817	-0.289652	-0.19689	0.162138	-0.0474779	-0.363096	-0.0297575	0.0902322	-0.151241	-0.404408	-0.03078	-0.462177	0.44754	0.438991	0.0777968	0.10881	-0.173223	0.0130122
LAML-9q	-0.239196	-1.66173	0.530671	-0.422333	0.112701	-1.09263	0.122393	0.00567616	0.0241008	0.654339	-0.0956343	0.0607806	-0.0600498	-0.101968	0.172229	0.166019	-0.0924523	-0.0383225	-0.175713	-0.54128
LGG-9q	0.115419	0.359123	0.311545	0.458284	0.202472	-0.453544	1.73456	0.188394	-0.000322605	-0.152373	0.476462	0.220282	0.0619704	0.241142	0.492316	0.154524	0.0581835	0.126464	0.100696	-0.20059
LIHC-9q	0.745773	-0.819925	0.413164	-0.430136	0.100165	-0.456776	0.119306	-0.141637	-0.0140219	1.10323	0.75377	0.155588	0.0889975	0.317526	0.579113	0.377577	0.00742803	0.271659	0.0582513	0.760651
LUAD-9q	0.659339	0.0613031	-0.136111	0.450975	0.684354	0.743623	0.495047	0.0513752	0.0669925	-0.0865566	-0.070954	0.0764213	-0.0340454	0.702562	0.275584	-0.55843	0.0553972	0.422412	0.065574	0.0932842
LUSC-9q	0.744157	0.0488015	-0.0314112	0.617903	0.724395	0.693741	0.428727	0.0661927	0.0369153	-0.0681794	-0.0581377	0.0705017	-0.0203635	0.675238	0.403278	-0.749989	0.0277048	0.276256	0.303196	0.0988946
OV-9q	-0.161293	0.140566	-0.29846	0.478222	0.231573	0.390604	0.58507	-0.00101699	0.0774903	0.0783725	2.01817	0.0496321	-0.0441526	0.23939	0.74106	0.425586	0.107304	0.0482707	-0.106733	0.0183135
PAAD-9q	0.113405	-0.268769	0.0858834	-0.238442	0.0990317	0.729772	-0.00663105	0.034354	0.314511	1.22376	-0.0802911	0.071846	-0.081349	-0.0300298	0.624487	0.458918	-0.135167	0.195207	0.351798	-0.194402
SKCM-9q	0.0907186	-0.170439	0.267408	-0.130277	0.996796	-0.651486	0.271951	0.0228975	0.094592	0.0747419	-0.100632	0.0430255	-0.0521466	0.75196	0.576311	0.156254	-0.0470479	0.270114	0.157071	0.531543
STAD-9q	0.191116	0.209532	0.129097	0.238224	0.161895	0.287135	0.0760792	0.0517165	-0.0736639	-0.0959354	-0.110062	0.034589	-0.0136128	-0.0251983	0.588367	0.326765	0.104548	0.0796676	0.665131	0.170883
TGCT-9q	0.904562	-0.0494326	0.397832	0.634273	0.249759	-0.330022	0.892343	0.138755	0.127708	-0.111492	-0.040615	-0.00242203	0.0957949	0.711217	0.460211	0.290403	-0.00829418	0.407566	0.253603	-0.00377701
THYM-9q	0.511914	-0.226482	-0.110373	0.170328	-0.728698	-0.853511	-0.363114	0.019008	-0.00240548	-0.237738	-0.135203	0.0131649	-0.0780251	-0.196	0.204634	0.103921	-0.657035	0.0163867	-0.29563	-0.390961
UCEC-9q	0.111431	1.20588	0.118381	0.390223	0.256492	0.43445	-0.0367677	0.11408	0.169625	-0.104484	-0.127864	0.041901	-0.0176316	0.14124	0.968314	0.221736	0.426923	0.176002	-0.229446	-0.115049
UCS-9q	0.033539	1.11512	0.0574619	0.304681	0.286162	0.454609	-0.00608038	0.114675	0.209692	-0.111936	-0.139576	0.0487298	-0.0377811	0.124576	0.851453	0.208386	0.44818	0.195034	0.0429345	0.0592391
ACC-10q	-0.0132541	-0.350973	-0.647126	-0.40236	-0.249133	-1.02245	-0.058881	0.0560273	-0.1888	-0.146464	-0.148854	-0.0435854	-0.0561497	0.0375978	0.231588	0.100696	0.0370619	0.186573	-0.512262	-0.466502
BLCA-10q	0.0942552	0.100443	0.491895	-0.141021	0.0320667	-0.347327	-0.0286125	0.0733413	0.498678	1.12965	-0.11523	-0.00564256	-0.0254467	0.335687	0.758371	0.547732	-0.13034	0.3274	0.82933	0.439029
BRCA-10q	0.192154	-0.0810501	-0.469408	-0.167513	0.330566	0.594118	-0.0861253	0.0948185	-0.217298	0.0479721	-0.0980048	0.0171214	-0.055181	0.0143969	0.108549	-0.0413011	-0.310109	-0.0315224	-0.727325	-1.20757
CESC-10q	-0.238399	0.146387	0.880486	-0.143518	0.0495741	0.216898	-0.0112012	0.0786831	0.0283619	-0.10079	-0.142502	0.0143075	-0.0402424	0.301702	0.464064	0.158878	0.152965	0.562641	0.219107	0.580371
COAD-10q	-0.251952	-0.0721428	-0.45137	0.0902386	-0.263792	0.237705	-0.119892	0.0670067	-0.144841	-0.240435	-0.148996	0.00762423	-0.0258507	-0.0932054	0.251448	0.297285	0.0156049	0.290082	0.366927	-2.3088
ESCA-10q	0.00286525	-0.177239	0.171738	0.131657	-0.633485	0.0172382	-0.406102	0.0627131	-0.180652	-0.280577	-0.184246	-0.00995565	-0.0324353	0.0602166	0.0130026	-0.0335841	-0.442817	0.151775	-0.560946	-0.123042
GBM-10q	0.191053	-0.0259923	0.243345	-0.120028	0.215556	-0.360953	0.393027	-0.0451404	-0.00541973	-0.123467	0.47751	0.357257	0.122318	0.367318	0.433535	0.372818	0.0750306	0.580043	0.443127	0.428578
KICH-10q	0.228017	0.262128	-0.0885748	-0.106357	0.00853579	-0.414526	0.0914394	-0.102416	-0.00415352	-0.101214	0.26149	0.0612153	0.107194	0.318464	0.362326	0.733709	-0.194477	0.267895	0.195088	1.64608
KIRC-10q	0.220662	0.263404	0.030089	-0.162318	0.00611009	-0.576225	0.0114396	-0.159595	0.0471479	-0.229306	0.272501	-0.00999429	-0.0397118	0.193921	0.355697	0.398284	-0.0562613	0.166024	0.0872575	1.13959
KIRP-10q	-0.032926	0.2377	0.00485618	-0.23553	-0.0531079	-0.60309	-0.00559265	-0.191758	0.0160289	-0.23233	-0.174433	-0.0507239	-0.0397118	0.0848296	0.276584	0.339843	-0.0373756	0.196799	-0.0499822	-0.559965
LAML-10q	-0.379481	-2.12945	0.0563566	-0.567251	-0.0766242	-0.962269	0.689142	-0.0011365	-0.147336	-0.0625833	-0.17381	0.000908379	-0.0563852	-0.0738266	-0.0960108	-0.125352	-0.0805083	0.117025	-0.227921	-0.643912
LGG-10q	0.436015	-0.0439736	0.103172	-0.205055	0.366218	-0.460547	0.251984	0.00334211	-0.106032	0.0385701	0.303255	0.413679	0.0324592	0.243155	0.503394	0.412335	0.127947	0.34745	0.539693	0.286946
LIHC-10q	-0.0124835	-0.238301	-0.13568	0.0202582	0.130803	-0.579276	-0.000591707	-0.0466894	0.110388	0.901724	0.967924	0.194877	0.144191	0.311803	0.510623	0.14994	-0.11521	0.104959	0.54503	0.920886
LUAD-10q	-0.00835709	-0.115001	-0.312266	0.235784	0.151885	0.190533	0.217222	0.0797892	0.0988104	-0.271907	-0.0815815	0.0477087	-0.0535685	-0.0727953	0.167293	0.0671648	-0.598761	0.321132	-0.0647025	-0.650555
LUSC-10q	-0.00678917	-0.0911694	-0.220342	0.2598	0.202689	0.190533	0.231638	0.0797892	0.288283	-0.265661	-0.0761566	0.0477087	-0.0318604	0.0384625	0.194902	0.068433	-0.53996	0.395303	0.049993	0.963505
OV-10q	-0.28948	-0.165821	0.378648	-0.206624	0.159835	-0.743426	0.446826	-0.341391	-0.051643	-0.241727	0.122374	-0.0460414	-0.0767463	0.0634679	0.247835	0.0255914	-0.423746	-0.061691	-0.675611	-0.965227
PAAD-10q	-0.141521	-0.263908	-0.141155	-0.364721	-0.104065	-1.19173	-0.0816113	0.0537947	-0.061747	-0.425688	-0.124594	-0.0487643	-0.0478421	0.0640345	0.414893	-0.054889	-1.09527	0.108774	0.389758	-0.224574
PRAD-10q	0.421474	0.166715	0.305067	0.624313	0.248896	0.549896	0.0112505	0.123607	-0.313571	0.128744	-0.0471463	0.031706	-0.0719545	0.206915	0.359209	-0.0209182	0.455266	0.137753	-0.137491	0.119815
SKCM-10q	0.174976	-0.0196484	0.0420898	-0.00866139	0.506422	0.276164	0.225511	0.065294	0.120118	-0.224869	-0.105511	-0.0330075	-0.0329257	0.222841	0.427627	0.425238	0.076228	0.270098	0.403931	0.52686
STAD-10q	0.0179381	-0.491771	-0.556743	-0.463828	-0.050808	0.0181711	-0.0532465	0.0803578	-0.147625	-0.109827	-0.127433	-0.00470091	-0.0162141	0.0563673	0.281535	-0.188049	-0.0256055	0.325012	-0.631054	-0.281556
TGCT-10q	1.29391	-0.109502	0.426294	0.505637	-0.128101	-0.429733	0.149818	-0.0461175	-0.0549223	0.0788677	0.0625043	0.208832	0.288116	0.0460634	0.297396	0.479778	-0.0193069	0.411033	0.257245	0.0339062
THYM-10q	-0.568987	-0.0467439	0.0893571	-0.71574	-1.17868	-0.48721	-0.569384	0.0199092	-0.218783	-0.10858	-0.175009	-0.0212181	-0.0324806	0.124017	-0.0327817	0.148964	0.0113438	0.367934	0.0302513	-0.0713477
UCS-10q	0.106247	-0.542037	0.178337	-0.206811	-0.287332	0.00698765	0.127824	0.0640345	-0.229557	-0.189633	-0.146892	0.0171304	-0.0451833	0.113479	0.151332	-1.64406	-0.281484	0.343063	0.0756254	-0.0121242
ACC-10p	-0.216779	-0.425704	-0.391294	-0.263975	0.0276279	-0.558996	-0.115502	0.0373479	0.00241319	-0.236616	-0.106963	-0.0735549	-0.0629471	0.486721	-1.10007	-0.0190519	-0.12567	-0.0154154	-0.0590332	-0.351172
BLCA-10p	-0.374828	-0.173234	-0.179955	-0.234048	-0.0138119	0.228443	-0.0542249	0.0573273	-0.115921	0.306402	-0.0849324	-0.0457983	-0.0362633	0.372175	-1.56135	-0.654217	-0.442559	-0.252767	0.234321	-0.239288
BRCA-10p	-0.0515338	-0.147879	0.190935	-0.155801	0.444606	-0.574334	-0.228895	0.082782	0.0358322	0.0695214	-0.141446	-0.0938647	-0.0276912	0.46993	-1.6611	-1.35463	0.367882	-0.227466	0.25785	-1.40614
CESC-10p	-0.180532	0.362324	0.317858	-0.172542	0.0537786	0.556595	-0.0544576	0.0654016	-0.0790327	-0.0207337	-0.0874318	-0.0457753	-0.0365232	0.169267	-0.985034	-0.887345	-0.125914	-0.196663	-0.542855	-0.765542
COAD-10p	0.0788416	0.167845	-0.0572499	-0.289337	0.020369	0.157835	-0.316896	0.0506508	-0.0662557	-0.403749	-0.0681801	-0.0811312	-0.0386226	0.478123	-1.75874	-0.0461517	-0.0810905	-0.148838	0.115999	-0.168255
ESCA-10p	-0.158654	-0.248021	-0.325089	0.230871	0.242406	-0.636845	0.0882041	0.043556	0.00556141	0.0591242	-0.111618	-0.0926137	-0.0362018	0.329774	-1.47847	-1.53233	-0.226658	-0.255301	0.262906	-0.282863
GBM-10p	0.0517224	0.00980985	0.00151336	0.87882	0.253692	0.508015	0.147098	0.309422	-0.106729	-0.0119913	-0.0885051	0.444202	-0.0316224	0.937384	-0.168451	0.429905	0.0251745	0.0784045	-0.152787	0.18875
KICH-10p	0.25336	-0.0990775	-0.0999493	-0.175531	-0.0358253	0.287139	-0.0430359	-0.317769	0.00235892	0.451064	-0.0922802	0.105301	0.0325531	0.789821	-0.928752	0.47232	0.67697	-0.0431732	-0.262951	1.50201
KIRC-10p	0.181087	-0.261448	-0.147856	-0.263395	-0.110249	0.214803	-0.0258612	-0.559403	-0.0854593	0.111672	-0.151374	0.0743357	-0.0209953	0.78947	-0.900153	0.173103	0.207887	-0.217304	-0.254707	-1.44502
KIRP-10p	0.167873	-0.254994	-0.212232	-0.326702	-0.144328	0.179021	-0.0572768	-0.560979	-0.0987694	0.0511367	-0.127837	0.0649734	-0.000845757	0.774546	-1.12333	0.196072	0.1537	-0.179889	-0.190165	-1.00355
LAML-10p	-0.263002	-1.48922	0.117075	-0.240616	0.0755932	-1.23726	-0.793324	0.0213011	-0.0295322	-0.206341	-0.116179	-0.0244899	-0.0371744	0.29997	-0.617279	-0.0880154	0.206305	0.00430741	-0.636312	-0.500793
LGG-10p	-0.0966626	-0.00934851	0.0372448	1.04341	0.291277	0.512839	0.177203	0.302234	-0.07973	-0.0458041	-0.0806353	0.451184	0.127588	0.76937	-0.468705	0.382903	-0.00429058	0.183285	0.005341	-0.346981
LIHC-10p	-0.839801	-1.00537	0.0736135	0.173068	0.240204	-0.820723	0.541888	-0.0708246	0.147385	-0.380962	0.482055	0.0830534	0.169565	0.33922	-0.925753	0.0499219	-0.71387	-0.0115254	0.342283	-1.20767
LUAD-10p	-0.142384	0.0155023	-0.255759	0.263198	0.331001	0.549507	0.111628	0.0676946	0.103529	0.199106	-0.084022	-0.0258911	-0.0314151	0.102366	-0.992283	0.223627	-0.0222915	0.0903951	-0.308484	-1.04528
LUSC-10p	-0.094702	-0.00892782	-0.198176	0.186124	0.451721	0.630139	0.174739	0.0676946	0.240212	0.162711	-0.0884954	-0.0242147	-0.0314151	0.587999	-0.512902	0.235421	-0.00113246	0.164675	-0.346116	0.173197
OV-10p	-0.647745	-0.0596824	-0.116919	0.165418	0.0508592	-0.627049	-0.269426	-0.201831	0.0380362	-0.215254	-0.077003	-0.107712	-0.0380047	0.28885	-1.04441	0.313686	-0.986972	-0.142021	-0.375058	0.517149
PAAD-10p	-0.347219	-0.0632887	-0.286844	-0.248976	-0.0698929	-1.05326	-0.106962	0.0599524	0.380745	-0.0336775	-0.169514	-0.0396013	-0.119999	0.438755	-1.28782	0.125189	-0.385713	0.146223	0.0482867	-0.447032
PRAD-10p	-0.163946	-0.506813	-0.105209	-0.292378	-0.0510394	0.357119	0.181376	0.0574912	-0.509951	0.0833298	-0.0798615	-0.0267557	-0.0240195	0.36705	-1.18402	-1.30949	-0.48166	-0.262843	-0.569472	0.03853
SKCM-10p	1.0842	0.0599537	0.938032	0.0693393	0.456619	-0.129226	-0.160368	0.0385238	-0.00653863	0.57952	-0.0997377	0.0599941	-0.0475779	0.297083	-0.674322	0.640815	0.0409925	0.329153	0.0511224	-0.343352
STAD-10p	-0.341549	0.0168081	-0.00129425	-0.0262672	0.0341234	0.592864	-0.0269737	0.0619881	-0.0433993	-0.09786	-0.108474	-0.0641489	-0.0345939	0.38838	-1.45516	-0.920952	-0.0916266	-0.255722	-0.201286	-0.515822
TGCT-10p	1.44278	-0.869407	0.319306	0.19459	0.449418	0.455693	0.588349	-0.0715091	-0.0432786	-0.0942785	0.43023	0.0339434	0.114657	0.261889	-0.498537	0.365445	-0.0668028	0.127259	0.243694	0.316726
THYM-10p	-0.00546053	-0.179504	-0.393286	0.216084	-0.308545	0.240028	-0.247785	0.0597077	-0.0625663	0.0570143	-0.0884163	-0.0256225	-0.0376792	0.316933	-0.969119	0.0282812	-0.208999	-0.014026	0.027718	-1.99095
UCS-10p	-0.00508866	0.620591	0.0420432	0.204361	0.243003	0.577172	0.338826	0.0774031	0.504925	0.18393	-0.113443	-0.0263358	-0.0264259	0.265136	-0.809603	0.148628	0.125997	-0.0525231	-0.00919418	1.00493
ACC-18p	-0.0923754	0.124773	-0.345646	-0.388224	-0.0336453	-0.522485	-0.0812224	0.0163436	-0.210749	-0.178977	-0.090592	0.0240246	-0.0501035	-0.951364	0.906521	-0.0609217	-0.0414482	-0.0391584	-0.124295	-1.21197
BLCA-18p	0.147402	-0.944717	-0.399034	-0.240174	-0.107384	0.253737	-0.0868268	0.0594912	-0.0812028	0.20218	-0.118466	0.0621042	-0.0253356	-0.358995	0.533802	-1.10459	-0.101149	-0.00886893	-0.179165	-1.3567
BRCA-18p	0.0569762	0.391318	-0.0145311	0.587409	-0.0538363	0.493505	0.593122	0.0705825	-0.108966	0.236729	-0.0637345	0.0497596	-0.0262097	0.348417	0.883871	0.36671	0.133718	-0.0365601	0.235582	-0.515775
CESC-18p	-0.250818	0.00300759	-0.244558	-0.356306	-0.235539	0.059861	-0.0705651	0.0401227	-0.118366	-0.258918	-0.151549	0.074234	-0.053588	-0.687558	0.321062	0.218288	0.0477812	-0.0168049	0.0836304	-0.899989
COAD-18p	0.183252	0.26028	-0.0532356	-0.0400316	0.159841	0.635272	-0.10496	0.0815203	0.154524	0.0644239	-0.0841759	0.18133	-0.0219507	0.585414	1.61154	-0.291682	0.717082	0.240247	-0.58019	1.72004
ESCA-18p	0.585707	0.122736	-0.175303	-0.209325	0.205323	0.505278	-0.0218996	0.0992712	0.239213	0.0866245	-0.123333	0.185094	-0.0699752	0.244815	1.30912	0.500397	-0.0444781	-0.0517036	0.0451121	0.914762
GBM-18p	-0.274579	-0.145871	-0.0279371	-0.623291	-0.102385	-0.559512	0.150912	0.143719	-0.0460437	-0.269563	0.713283	-0.0672205	-0.08908	-0.254087	0.937616	-0.00292553	0.0362552	-0.0738285	-0.161914	-0.664242
KICH-18p	-0.424669	0.0654187	-0.127925	-0.275621	-0.201823	-0.498071	-0.0657863	0.0298677	-0.0143581	-0.214663	-0.196554	-0.446906	0.047873	-0.230199	0.953954	0.120884	0.592878	0.0499133	0.0822639	-0.0634147
KIRC-18p	-0.268702	0.0667026	-0.137991	-0.268746	-0.20757	-0.447673	-0.0657863	0.039194	-0.011613	-0.19748	-0.194516	-0.446906	0.0818409	-0.124902	0.928065	0.120884	0.694924	0.0963167	0.167313	0.966107
KIRP-18p	-0.220736	-0.0519226	-0.236282	-0.294014	-0.230694	-0.444823	-0.0800094	0.0356104	-0.0108759	-0.222697	-0.235804	-0.455916	0.0197046	-0.123513	0.984562	0.0975503	0.701966	0.0301835	0.00551893	-1.02324
LAML-18p	-0.217895	-2.29815	0.327561	-0.919846	0.0623905	-0.604109	0.215322	-0.0364514	-0.0397801	-0.430707	-0.182601	0.134558	-0.0508215	-0.162318	0.600089	-0.0272541	-0.0100368	0.0159087	-0.283409	0.180997
LGG-18p	-0.219455	0.0707145	0.0544223	-0.409769	-0.0459406	-0.579997	0.417365	0.143719	-0.0358446	-0.228426	0.713283	-0.0672205	-0.0516958	0.196271	0.856951	0.0952521	0.0841665	0.0102268	-0.175518	1.46009
LIHC-18p	-0.19645	-0.294161	-0.311174	-0.863446	-0.0411405	-0.835355	-0.209913	-0.134767	-0.0279644	0.487694	-0.139653	-0.717745	-0.0913937	-0.291046	0.6339	-0.0736224	0.18674	0.0537546	-0.753717	0.515145
LUAD-18p	0.43654	-0.968697	0.288188	0.250177	0.509576	0.204541	0.190646	0.110643	0.249917	0.163007	-0.0256403	0.0576529	-0.0288117	0.554512	0.586449	-0.055397	0.103787	-0.0546119	-0.24254	-0.0954961
LUSC-18p	0.537555	-1.20701	0.132912	0.106283	0.372955	0.219185	0.16774	0.110643	0.248496	0.0196327	-0.0527697	0.050132	-0.0288117	0.243572	0.235975	-0.0731757	0.0486154	-0.0531887	-0.44653	-1.8427
OV-18p	0.200206	-0.0181449	0.466134	0.362492	-0.0400343	0.224286	0.442997	0.0600136	-0.0462989	0.116926	1.43396	0.158609	-0.0439155	0.311908	1.3246	-0.442299	0.0466997	0.0629454	-0.542024	-0.147477
PAAD-18p	0.412615	0.0802718	0.054263	-0.0592306	0.144716	-0.732757	-0.0143809	0.043488	0.0387413	0.849112	-0.151034	0.156354	-0.0486736	0.0993535	1.43235	0.544377	0.00145165	0.0821824	-0.267348	0.589428
PRAD-18p	-0.435165	-0.0559981	0.0863863	0.261444	0.0427378	0.315719	-0.1209	0.0586041	-0.135985	0.310734	-0.125755	0.143373	-0.0302073	0.0482803	1.38043	-0.304944	0.741961	0.212483	0.214332	1.41787
SKCM-18p	-0.0358205	-0.0132216	-0.0297501	0.525643	0.133528	0.512889	0.21433	0.0614544	0.0537	-0.0343391	-0.106626	0.177113	-0.0457056	0.664884	1.41488	0.390078	0.0772917	-0.178102	0.122532	1.02481
STAD-18p	0.392834	0.209474	0.028191	0.0721428	-0.0481752	0.533189	-0.0311934	0.0637334	-0.0323076	-0.0869185	-0.0590813	0.171138	-0.0220394	0.610527	1.40637	-0.35252	0.0786634	0.101458	-0.579868	1.40748
TGCT-18p	0.15922	0.258056	0.630209	0.605933	0.791769	-0.0778238	-0.130857	0.183097	0.0606882	-0.0561037	0.201507	0.370109	0.0377699	0.54449	1.26781	0.0562286	0.0252947	0.00890854	0.241511	-0.118924
THYM-18p	-0.389931	-0.0967789	0.295701	-0.770423	-0.447765	0.205887	0.27649	0.0250612	0.145324	-0.177523	-0.137859	0.0560641	-0.0610711	-0.265979	0.497188	0.15327	-0.70772	-0.0161022	0.0233663	-1.60708
UCEC-18p	-0.542036	-0.479553	-0.515262	-0.0298044	-0.10136	-0.604847	-0.132335	0.0121748	-0.15154	-0.115837	-0.164445	0.140613	-0.0361826	-0.0424742	1.34026	-1.11982	-0.097448	-0.0117502	-0.534407	0.15501
UCS-18p	-0.530645	-0.479553	-0.515262	-0.0106881	-0.102926	-0.604847	-0.0634609	0.0121748	-0.15292	-0.115837	-0.164445	0.140613	-0.0383818	-0.0424742	1.35207	-1.11982	-0.10374	-0.0117502	-0.534407	0.0552574
ACC-15q	0.0379585	-0.173265	-0.86641	-0.288723	-0.415601	0.0768081	-0.11611	0.083987	-0.117042	-0.155605	-0.125662	0.0479618	-0.0499949	0.577705	0.272891	-0.0193427	-0.0416489	0.105735	0.064412	-0.972527
BLCA-15q	-0.239218	0.225212	-0.115087	-0.0751094	-0.0114955	0.373794	-0.0283876	0.0788788	-0.145706	0.98908	-0.147142	0.0285572	-0.0620641	0.777125	0.476597	0.279329	0.304601	-0.093381	0.583666	0.253982
BRCA-15q	0.215442	-0.0893369	0.393484	-0.114203	0.310127	0.676295	-0.0336917	0.101228	0.184954	0.306418	-0.104399	0.0388076	-0.0598614	0.759003	0.506941	-0.0370481	-0.226345	-0.0186936	-0.014399	1.83525
CESC-15q	-0.441405	-0.683401	-0.120341	-0.294159	-0.149422	-0.746598	-0.0562315	0.0670739	-0.136494	-0.119395	-0.208211	-0.0474433	-0.0292758	0.713752	0.421219	-0.238474	-0.0898718	-0.135513	0.112063	-0.600921
COAD-15q	0.0399531	0.108037	0.172541	0.442231	-0.00235749	0.330081	-0.260103	0.129841	0.0991264	-0.19101	-0.105503	0.0120415	-0.0221982	1.25203	0.487017	0.542339	0.412015	0.0970141	0.59834	0.00764463
ESCA-15q	-0.276531	-0.139509	-0.0975278	0.0874539	0.117862	0.026114	-0.555328	0.0791784	0.0785394	-0.280164	-0.149079	-0.00353641	-0.0373227	0.43503	0.179227	-0.230684	-0.0646066	-0.129607	-0.307221	-0.35596
GBM-15q	0.189618	0.228755	0.324108	-0.128184	0.0812958	-0.33268	1.37332	0.0479379	0.00589597	-0.07147	-0.156497	0.226293	0.143214	0.817745	0.432208	0.251433	0.0392411	0.26684	0.00607674	1.25553
KICH-15q	-0.00678124	-0.380283	-0.733934	-0.27942	-0.274579	0.263895	-0.10782	-0.642083	0.0144119	-0.370537	-0.206319	-0.329812	-0.0263761	0.523469	0.143283	-0.251828	0.0181963	-0.0544334	-0.574777	-0.170889
KIRC-15q	0.0901375	-0.331641	-0.901131	-0.180682	-0.244688	0.192422	-0.0925526	-0.515193	0.0756351	-0.197765	-0.1688	-0.341813	0.0802686	0.507005	0.0606538	0.0539822	-0.276664	-0.011261	-1.10756	-0.253008
KIRP-15q	0.0915344	-0.330503	-0.837436	-0.177857	-0.22533	0.190545	-0.078113	-0.515193	0.0754406	-0.295019	-0.174622	-0.327142	0.080605	0.488976	0.0563749	0.0617578	-0.261293	0.00201945	-1.04783	0.0147009
LAML-15q	-0.296489	-2.05676	0.171834	-0.261225	-0.207159	-0.638145	0.155365	0.0141934	-0.185964	-0.140143	-0.165979	0.0118844	-0.0452547	0.40576	-0.148532	-0.0595449	-0.0503258	0.0400871	-0.150253	0.0870898
LGG-15q	0.120364	0.297433	0.384153	-0.248185	0.268088	-0.36206	1.36202	0.0599286	-0.0442265	-0.0587643	-0.168071	0.225243	0.143214	0.821259	0.480929	0.153413	-0.0156157	0.252501	-0.0174543	-0.347716
LIHC-15q	-0.236842	-0.132476	-0.0517826	-0.407525	-0.0861423	-0.877354	-0.174301	-0.676628	-0.306558	0.0483549	-0.00409746	0.0169627	-0.0319756	0.57368	0.151667	0.0236163	-0.106058	0.120505	-0.137295	0.149214
LUAD-15q	0.150692	-0.000305227	-0.263707	0.113771	0.241594	0.38118	0.317824	0.0770983	0.116498	-0.40875	-0.0813227	0.0332187	-0.0317221	0.713415	0.105921	0.229468	-0.38264	0.0503314	0.157414	1.48663
LUSC-15q	0.03033	-0.187984	-0.691312	0.0664861	0.18123	0.345192	0.150572	0.0896264	0.107266	-0.497082	-0.0899056	0.0268605	-0.0299475	0.566085	0.0451345	-0.245531	-0.405625	-0.0788672	-0.0976286	-1.49567
OV-15q	-0.132273	0.009656	0.173861	-0.064447	0.103175	0.156698	-0.163936	0.0645397	0.232464	0.937456	1.65289	0.0128612	-0.0367282	0.850023	0.592105	0.427387	-0.454319	0.0437828	0.0123472	0.744799
PAAD-15q	0.0276009	-0.320567	-0.485217	-0.228955	-0.177112	-0.820532	-0.0455067	0.0621368	-0.0911208	-0.304626	-0.189402	-0.0515725	-0.104911	0.362753	0.299835	-0.151366	-0.171948	0.0345947	-0.453782	-0.385701
PRAD-15q	-0.0712274	0.227375	-0.124836	-0.174597	0.228376	0.128275	0.00966706	0.0719217	-0.615739	0.311953	-0.149899	-0.00191133	-0.0698684	1.28299	0.593188	0.135198	1.27601	0.045524	-0.329191	0.696716
SKCM-15q	-0.706623	-0.0381711	-0.389489	0.0296739	0.134101	-0.382291	-0.233778	0.05877	-0.0236016	-0.145533	-0.147957	-0.0447794	-0.0673974	0.192803	0.335505	0.1093	-0.126965	0.0318677	-0.372587	-2.17985
STAD-15q	0.344616	-0.293422	-0.606107	-0.0361711	-0.223097	0.234369	0.00676546	0.0925176	-0.0986686	-0.199809	-0.106109	0.0146095	-0.0510097	0.423805	0.21207	-1.12676	-0.0360318	-0.0233286	-0.168874	-1.24976
UCEC-15q	0.0156329	0.775277	-0.0217794	0.00770454	-0.179443	0.46519	0.124857	0.0630591	0.0839402	0.25831	-0.151811	-3.77649e-05	-0.0286089	0.435183	0.620721	0.949412	-0.0458623	-0.183418	0.154638	0.350718
UCS-15q	-0.00325319	0.753172	0.228547	-0.0169071	-0.180076	0.439621	0.365052	0.0661599	0.0316413	0.2315	-0.133572	0.00801877	-0.0283	0.413325	0.561087	0.908685	-0.0471052	-0.168608	0.16614	-0.0223127
BLCA-5p	-0.0232704	0.322016	0.115164	-0.137328	0.0393456	0.0629193	-0.0761036	0.0519434	-0.102421	0.317518	-0.114089	0.00939292	-0.0315628	-1.67856	-0.35987	-0.405537	0.187633	-0.43519	-0.733692	0.588079
COAD-5p	-0.118894	0.358575	-0.132227	0.278201	0.0138087	0.272686	-0.231654	0.0531897	-0.173495	0.0734757	-0.151202	-0.000406535	-0.0771513	-2.21485	-0.311672	-0.468316	0.115031	-0.305421	-0.368373	-1.34338
ESCA-5p	-0.00102104	-0.0745082	-0.474997	0.12381	0.0627379	0.122766	-0.428578	0.0563465	-0.0681021	0.414351	-0.0845402	0.00360201	-0.0873285	-2.18943	-0.194082	-0.799527	-0.319278	-0.242004	-0.188075	-0.2045
GBM-5p	-0.0487206	-0.345705	-0.366356	0.0237964	-0.268396	-0.675546	0.245534	-0.353917	-0.0471868	-0.160571	-0.0801352	0.0760403	0.02155	-1.75197	0.175652	0.159577	-0.0044311	-0.163223	0.00678352	0.0694421
KICH-5p	-0.604544	-0.214799	-0.333086	-0.416165	-0.323618	0.0942826	-0.162236	0.020985	0.0355485	-0.385375	0.728972	-0.0138706	-0.0145221	-1.56201	-0.0791767	0.187753	0.0221773	-0.237439	0.130103	-0.970575
KIRP-5p	-0.619192	-0.22037	-0.380142	-0.345261	-0.350385	0.0783572	-0.161366	0.0164761	0.0346847	-0.176039	0.910687	-0.0138706	-0.0145221	-1.68609	-0.0988907	0.219152	0.00170167	-0.237392	0.136664	-1.12616
LAML-5p	-0.393071	-1.58033	0.0388783	-0.880695	0.111996	-0.756605	0.344706	0.0127222	-0.0927922	0.450596	-0.169627	-0.033666	-0.0829985	-1.08399	0.13188	0.124893	0.190397	-0.121782	-0.310846	1.22927
LGG-5p	-0.116808	-0.349566	-0.292951	-0.0645025	-0.271375	-0.703105	0.0901134	-0.305788	-0.121651	-0.122282	-0.0800114	0.0748247	-0.0558539	-1.96229	0.245541	0.229276	0.026243	-0.319849	-0.404761	-1.55641
OV-5p	-0.381167	-0.0624395	-0.247192	0.321405	-0.0040278	-0.85715	0.066057	-0.209534	0.0370382	-0.115735	-0.170933	-0.0432498	-0.068989	-1.81059	0.0445069	0.400878	-0.32711	-0.233149	0.0442081	-0.053431
PAAD-5p	-0.0809986	-0.286831	0.167201	-0.40386	-0.0837067	-0.668232	-0.0667455	0.044031	-0.148713	-0.316387	-0.172895	-0.0528122	-0.0720047	-1.53338	0.123485	0.164407	-0.132716	-0.368049	-0.135638	-0.578908
PRAD-5p	-0.213994	0.871854	0.17452	-0.309114	0.0830563	0.0960605	-0.163316	0.0956172	-0.562312	-0.327926	-0.124805	-0.00100781	-0.0565506	-1.80656	-0.333931	0.30747	-0.129991	-0.469248	0.128046	-0.477851
SKCM-5p	0.193873	-0.186497	-0.279408	-0.257115	-0.335601	0.181225	-0.382111	0.0607003	0.0323524	-0.0842502	-0.0815225	-0.0261527	-0.066838	-2.10991	-0.192108	0.0713773	0.0673602	-0.21144	-0.183344	-0.277588
STAD-5p	-0.603039	-0.203937	-0.283044	0.0826545	-0.0182015	-0.665942	-0.107067	0.047268	-0.0717871	-0.11545	-0.194295	-0.0536175	-0.0630031	-1.79855	-0.117298	0.202655	0.0916681	-0.137045	0.272651	1.07403
TGCT-5p	0.922686	0.0992363	0.306141	0.585843	0.17311	0.0302987	-0.490714	0.00911997	0.0677644	-0.13114	0.155214	-0.0556952	0.0817986	-0.81293	0.632556	0.647206	0.0215037	0.160976	0.280461	-0.200912
THYM-5p	-0.449315	-0.210572	-0.133045	0.132457	-0.327251	0.191401	-0.114056	0.049528	-0.124941	0.111404	-0.063296	-0.0104192	-0.0602041	-1.73476	0.02765	-0.648451	0.0369264	-0.292427	-0.0586718	-1.21039
UCEC-5p	-0.380709	-0.0758734	-0.108596	0.00183621	-0.424976	0.222177	-0.278568	0.0415416	-0.0215119	-0.124666	-0.150352	-0.0132465	-0.0394966	-1.85314	-0.14713	-0.98617	0.553981	-0.399418	0.203485	0.145209
UCS-5p	-0.408243	-0.0882276	-0.0434125	0.0650661	-0.379029	0.291036	-0.165444	0.0501989	-0.0495042	-0.0537085	-0.12779	-0.00281554	-0.0556616	-1.92706	-0.0590443	-0.835804	0.480788	-0.3315	0.222566	-0.577477
ACC-18q	-0.390285	-0.401073	-0.0875134	-0.194064	-0.157191	-0.63892	-0.0649607	0.0465679	-0.102975	-0.162927	-0.163503	-0.0402002	-0.0513406	0.482775	0.41761	-0.151582	-0.0389868	-0.524147	0.00152147	-0.51653
BLCA-18q	0.254586	0.779349	0.369793	-0.212842	0.00858664	0.337172	-0.0112623	0.0932758	-0.123703	0.036488	-0.127694	0.0200952	-0.0215493	0.338444	1.04959	0.603481	-0.0186779	0.0737122	0.0232454	0.275656
BRCA-18q	0.32937	0.584664	0.526775	-0.216754	0.3662	0.859172	-0.107738	0.0860532	1.07577	0.087964	-0.115188	0.0178504	-0.0254236	0.412823	1.13602	0.571236	0.0418492	-0.166164	-0.201297	0.363559
CESC-18q	0.0797693	1.11323	0.669357	-0.191659	-0.00227777	0.420282	-0.0164697	0.085747	-0.13537	0.143933	-0.165121	0.0375974	-0.0322276	0.396697	1.00959	-0.200076	0.0335663	-0.00634131	0.151526	0.147473
COAD-18q	0.247354	-0.0423582	0.748189	0.446444	0.127105	0.540276	-0.124233	0.0920466	0.0564249	0.0797576	-0.0622958	0.0241145	-0.0397949	0.674933	0.803882	0.347355	-0.354009	-0.0297611	0.221795	0.0444643
ESCA-18q	0.149427	0.418842	0.461415	0.689015	0.161082	0.631063	-0.055075	0.0938157	-0.15895	0.127388	-0.114265	0.0587986	-0.0257166	0.432805	0.778439	0.514649	0.563376	-0.0248599	0.00510362	0.485845
GBM-18q	-0.0572158	-0.119954	-0.17556	0.0709153	0.00763151	-0.746534	0.185714	0.0306418	-0.131453	-0.0239665	-0.174615	0.0764185	0.0267512	0.419146	0.731115	0.197922	0.0426179	-0.103395	0.198657	-0.0820951
KICH-18q	0.638857	-0.0108874	-0.811934	-0.297017	-0.325221	-0.0273363	-0.0469948	-0.0935909	0.0504142	-0.020174	-0.0871962	0.083159	0.0229004	0.102328	0.475758	-0.169781	-0.287843	-0.11863	0.355357	-2.27261
KIRC-18q	0.956561	0.10619	-0.622199	-0.148198	-0.0837183	0.0392456	-0.0015661	-0.215118	0.134586	-0.0648753	-0.100657	0.192017	0.113278	0.265849	0.51943	0.0205214	-0.161919	-0.210702	0.305882	1.59572
KIRP-18q	0.834681	-0.00227767	-0.83963	-0.244881	-0.18959	-0.0361028	-0.0368338	-0.195852	0.109989	-0.203581	-0.15898	0.0585699	0.118527	0.297224	0.394974	-0.019758	-0.516982	-0.405576	-0.0001646	-1.96745
LAML-18q	-0.154182	-2.16815	0.275157	-0.6549	-0.159186	-1.23299	-1.01854	0.0214366	-0.0946895	0.0459799	-0.14124	-0.00180894	-0.0326345	0.217664	-0.0908909	-0.0997153	3.83299e-05	-0.132754	-0.585972	0.735791
LGG-18q	-0.0572158	-0.119954	-0.17556	0.0709153	0.00763151	-0.746534	0.185714	0.0306418	-0.131453	-0.0239665	-0.174615	0.0764185	0.0267512	0.419146	0.731115	0.197922	0.0426179	-0.103395	0.198657	-0.0820951
LIHC-18q	-0.355633	-0.281122	-0.465207	-0.125572	0.204534	-0.812039	-0.955064	0.062585	-0.232223	0.644765	0.282114	-0.022448	-0.0578345	0.234962	0.287735	0.0470729	-0.041474	-0.283012	-0.319481	-0.43446
LUAD-18q	0.0701627	0.155714	0.262025	0.34242	0.199409	0.823968	0.348918	0.0721248	0.210557	-0.105498	-0.152765	0.0400465	-0.022173	0.482359	0.494466	0.623973	0.106991	0.0481948	-0.394829	0.32246
LUSC-18q	0.208327	0.200712	0.467895	0.46638	-0.00732003	0.65271	0.248805	0.0690113	0.453404	-0.0980186	-0.162582	0.0434199	-0.0157413	0.416453	0.588699	0.325197	0.14471	0.128607	0.182428	-0.203392
OV-18q	0.406579	0.0433593	0.444139	0.103247	0.127022	0.454455	-0.269821	0.0456586	0.214499	-0.216653	1.63341	-0.0418154	-0.0338418	0.590977	0.802523	0.286325	-0.327345	-0.415138	0.4411	0.325686
PAAD-18q	-0.0872427	-0.210781	-0.00778761	-0.0511788	0.102599	-0.523327	0.166673	0.057726	0.762743	0.0644647	-0.200218	-0.0396345	-0.036315	0.620096	0.591011	0.517529	-0.0362444	-0.176039	0.300625	1.04635
PRAD-18q	0.363735	0.157468	0.757775	0.179503	0.529021	0.711878	0.0811517	0.0990603	-0.289271	0.0163676	-0.0407859	0.0206622	-0.0142365	0.598061	1.01485	0.250753	0.0939469	-0.15176	0.47827	-0.806636
SKCM-18q	-0.129112	-0.0338915	-0.356125	0.122292	0.306764	-1.26977	0.0934836	0.0356985	0.00971082	-0.540956	-0.150672	-0.0490769	-0.0538224	0.150933	0.529898	-0.00721306	0.0244367	-0.54414	0.16337	-1.30986
STAD-18q	0.422281	0.244084	0.144425	0.16961	0.290714	0.805076	-0.0181259	0.0975046	-0.139106	0.0934846	-0.0798433	0.00775927	-0.0191392	0.727276	0.603171	0.0531744	0.029014	-0.0179999	-0.112468	-0.758971
TGCT-18q	0.99725	-1.5116	0.37975	0.234565	-0.0398461	-0.0593432	0.784929	0.00810306	-0.0698758	-0.0523032	0.346396	0.000194455	0.0480017	0.159422	0.540057	0.0951083	0.0416592	-0.0833514	0.324371	1.3567
THYM-18q	0.0368778	-0.694205	0.243418	0.231159	-1.10829	-0.62984	-0.510643	0.0641155	0.21727	-0.192669	-0.0857388	-0.0517592	-0.0429188	0.399583	0.497949	0.3772	-0.718108	-0.357741	0.227182	-0.294077
UCEC-18q	-0.449689	-0.0413889	0.158065	-0.205481	-0.581715	0.313417	-0.274445	0.0486399	-0.144093	-0.445372	-0.155374	-0.00654113	-0.0330545	0.0982114	0.615798	-0.781449	-0.948803	-0.348179	-0.198405	-0.528868
UCS-18q	-0.402866	-0.0195516	0.159137	-0.144759	-0.61251	0.296546	-0.138772	0.0486399	-0.122978	-0.450862	-0.155374	-0.00654113	-0.0357768	0.0960861	0.650441	-0.725142	-0.850233	-0.296463	-0.197467	-1.04919
KICH-20p	0.016855	-0.0387939	-0.220267	-0.200623	-0.105709	0.27393	-0.0486231	-0.0557495	-0.0337017	-0.22447	-0.331432	0.0529685	-0.0196367	-0.47827	-1.86312	0.0849815	-0.141918	-0.497725	-0.101083	1.6945
LAML-20p	-0.0998749	-1.29831	0.448772	0.0241945	0.113989	-1.00393	0.17651	0.0163387	0.0563751	-0.0735406	-0.118463	0.0298388	-0.0716114	-0.104209	-1.04695	0.173868	-0.0607292	-0.623244	-0.219141	0.499313
LGG-20p	-0.0476484	-0.0663221	-0.36466	-0.320297	0.0731666	-0.571046	-0.249988	-0.00671112	-0.0507886	-0.140032	-0.0341269	0.0498004	-0.0613933	-0.248394	-2.68423	-0.116372	-0.0765304	-0.925545	-0.0729558	-0.931056
PAAD-20p	-0.0211494	-0.117792	-0.0209651	-0.340961	-0.00265725	-0.815194	0.0065275	0.118937	-0.052251	0.17287	-0.104587	-0.024066	-0.0470799	-0.318741	-1.79706	-0.00968399	0.190549	-0.436505	-0.0544216	-0.743142
PRAD-20p	-0.390265	0.851423	-0.158442	0.178999	0.269992	0.186094	0.0139351	0.0167046	-0.332439	0.0751406	-0.0935765	0.0312344	-0.0934815	-0.105249	-2.30292	0.0131426	-0.168747	-0.902626	-0.0736106	-0.912336
TGCT-20p	0.614587	-1.2331	0.190487	0.223556	-0.0332071	-0.207735	-1.15628	-0.0175483	0.0404765	-0.102715	-0.0575584	-0.0979208	0.144838	0.108944	-1.62708	0.104758	-0.0758248	-0.881595	-0.00450118	-0.199764
THYM-20p	0.0456973	-6.1118e-07	-0.224844	0.123781	-0.836229	-0.937443	-0.102734	0.0162182	0.162721	-0.0390495	-0.112324	-0.0420513	-0.0864451	-0.530536	-2.08399	0.149438	0.30538	-0.70555	0.0219335	0.6095
ACC-21q	0.0485547	-0.231721	-0.343979	-0.482403	-0.132147	0.74471	-0.107932	0.0793717	0.0654275	-0.0106717	-0.0904315	0.0238586	-0.0447479	-0.545092	-0.474041	0.11372	0.00408552	0.114294	-0.527498	-1.61555
BLCA-21q	0.113978	0.381225	-0.11341	-0.341968	0.0763624	0.417558	-0.0606122	0.0529059	-0.324829	0.150423	-0.10801	-0.00324263	-0.0397904	-0.44543	-1.55685	-1.07248	-0.108834	-0.0741018	0.0657212	-0.178308
BRCA-21q	0.109921	-0.151987	-0.0264636	-0.438912	-0.0257495	0.254267	-0.12514	0.0627926	-0.136712	-0.0850115	-0.119239	0.0356794	-0.0566971	-0.57265	-1.6059	-0.150487	-0.254146	0.0530102	-0.260172	0.156005
CESC-21q	0.00458842	0.502351	0.0389552	-0.391627	-0.0110883	-1.00542	-0.0212142	0.0418948	-0.113133	-0.0926727	-0.162637	-0.0359367	-0.0883241	-0.583216	-1.40741	0.305965	-0.196707	-0.146366	-0.482496	-0.489365
COAD-21q	0.360942	0.21101	-0.401784	0.631075	0.0129955	0.870052	0.0509942	0.0913205	0.357032	0.109614	-0.0695762	0.0217235	-0.072701	-0.488436	0.1988	0.258037	0.757329	0.443314	0.329579	-0.0278822
ESCA-21q	-0.0049272	0.141692	0.523142	0.546376	0.109726	0.898431	0.672068	0.0651631	-0.140763	-0.0611729	-0.0740238	0.000920623	-0.0364913	-0.394438	-0.458146	0.361868	1.03784	0.139955	0.117176	0.328215
GBM-21q	-0.213905	-0.404333	-0.0359766	-0.349096	0.170606	-0.861045	-0.211771	0.0324353	0.0304786	0.0141914	-0.110989	-0.0392454	0.00155476	-0.471008	-1.03476	0.0853295	-0.0458677	0.0235701	0.0147446	-1.05673
KICH-21q	0.271514	0.136146	0.400046	-0.341721	0.0650237	0.421734	-0.0133543	-0.0197004	-0.0207316	0.124909	1.18607	0.0041717	0.198421	-0.393397	-0.695152	0.372861	-0.311466	0.116824	0.211319	0.887573
KIRC-21q	-0.0282662	0.0444591	0.325661	-0.390467	0.0201737	0.350256	-0.146358	-0.0362678	-0.0456971	-0.0802624	0.588325	-0.0222783	-9.62615e-05	-0.498877	-0.707471	0.107138	-0.442891	0.0191229	0.117909	-0.867098
KIRP-21q	-0.0671633	0.0738433	-0.121524	-0.367196	0.0688177	0.285262	-0.125693	-0.0347291	-0.0713704	-0.129211	0.582268	-0.0450006	-0.0104926	-0.522051	-0.778512	0.0018199	-0.373467	0.00307374	0.0665347	-1.044
LGG-21q	-0.0525588	-0.526716	-0.16563	-0.44511	-0.0640648	-0.897006	0.0827607	0.0291197	0.0433212	-0.0710411	0.000637564	-0.128627	0.145211	-0.582629	-1.28775	-0.0139327	-0.00253733	0.0463061	-0.00743897	0.898175
LIHC-21q	0.859094	0.130179	-0.0811362	0.901228	-0.00400726	-0.564693	0.774402	0.0966676	-0.00565059	0.62612	0.999492	0.193262	-0.0336419	-0.402437	0.112021	0.436153	-0.174165	0.0997256	-0.091509	0.49077
LUAD-21q	-0.483731	0.24097	-0.0301802	0.0295235	0.290613	0.568801	1.49884	0.0558001	0.4854	0.192309	-0.0681908	0.0211123	-0.0458434	-0.301731	0.289151	-0.0691954	0.124952	0.61751	0.150063	0.485605
LUSC-21q	-0.234961	0.224758	-0.0535948	0.0277762	0.290371	0.609408	1.64507	0.0544066	0.326085	0.272127	-0.0572923	0.000403595	-0.0359956	-0.294955	0.285594	-0.372393	0.108109	0.57042	0.158685	0.0570124
OV-21q	0.197206	-0.181189	-0.00309344	-0.42161	0.00362807	-0.634695	-0.148549	-0.276438	-0.253873	-0.260037	0.031622	-0.0643306	-0.0836447	-0.702827	-1.71223	0.397702	-0.0597016	-0.135929	-0.503058	-0.728228
PAAD-21q	0.198483	0.284827	1.02529	-0.261535	0.116883	0.781572	0.078921	0.0695873	0.441028	-0.083213	-0.052081	0.123642	-0.0452139	-0.346763	-0.591179	-0.0985251	-0.18701	0.483123	0.214397	0.718606
PRAD-21q	0.107476	-0.453815	-0.570248	-0.453735	0.183062	0.391712	-0.266528	0.0559541	-0.76081	0.024742	-0.120017	0.00949273	-0.0280147	-0.569003	-1.27956	-0.473916	-0.0934469	-0.110682	-0.0812273	-1.10851
SKCM-21q	-0.564087	-0.326784	0.854299	-0.24268	0.0743157	-0.831983	-0.578385	0.0426154	-0.0611003	-0.228534	-0.122937	0.042736	-0.0453321	-0.553178	-0.986104	-0.121919	-0.223423	0.183694	0.0890885	-0.133474
STAD-21q	0.221378	0.14131	0.500614	0.356585	0.264494	0.871208	-0.0463726	0.0651126	0.054715	0.141297	-0.0965394	0.00095776	-0.0503985	-0.156684	-0.301338	0.299532	0.0840193	0.212882	0.216807	0.496133
THYM-21q	0.361233	0.0497148	-0.251093	-0.398797	-0.660764	-1.04657	-0.0490257	0.0362563	-0.0132041	-0.156954	-0.184253	-0.0396212	-0.0428841	-0.648433	-1.37824	0.470967	-0.335432	0.122993	-0.171982	1.21329
UCEC-21q	0.0125321	0.197003	-0.0463552	-0.225193	-0.67005	0.454269	0.220683	0.0474952	-0.285573	-0.0373372	-0.12906	0.00065751	-0.0294856	-0.39906	-1.48417	-0.945274	-0.625862	-0.26506	-0.0578115	-0.608817
UCS-21q	0.0127646	0.204154	-0.14184	-0.247843	-0.703511	0.34927	-0.066742	0.0388379	-0.311524	-0.0564043	-0.141943	-0.00739902	-0.0297945	-0.466819	-1.51384	-0.964706	-0.693879	-0.272214	0.010635	-0.835243
