# Supplementary material for: Machine-learning analysis reveals an important role for negative selection in shaping cancer aneuploidy landscapes
Source: Genome Biol. 2024 Apr 15;25:95. doi: 10.1186/s13059-024-03225-7 (PMC11020441; doi:10.1186/s13059-024-03225-7)
Supplement: Supplementary file 5 — Additional file 5: Table S4. Potential driver instances of each feature in the gain and loss models, and their frequencies. [file 13059_2024_3225_MOESM5_ESM.xlsx]

## Sheet: Gain model pairs
Table S4A. Potential driver instances of each feature in the gain model.
Each feature is assigned a value of 1 if the instance is a potential driver, otherwise it is assigned a value of 0
Count (All features) - the amount of features that the instance potentially drives
Count (Top-Five) - the amount of features that the instance potential drives, out of the top 5 most important features in the model (colored in green)
Instance	Count (All features)	Count (Top-five)	Normal tissue expression	Num PPIs	Num elevated PPIs	Num tissue-specific PPIs	Differential PPIs	Gene eQTL	Paralogs compensation	Process activity	Tissue-specific gene density	Fetus development	Childhood development	Young development	Development variations	TCGA expression	Essentiality score (CRISPR)	RNAi essentiality score	CRISPR essential gene density	Tumor suppressor gene density	Oncogene density	Essential gene density (Nichols)
STAD-12p	6	4	0	1	0	0	0	0	0	0	1	0	0	0	1	1	0	0	0	1	1	0
CESC-10p	7	4	1	1	1	0	0	0	1	0	0	0	0	0	0	1	0	0	0	1	0	1
ACC-20q	4	3	0	0	0	0	0	0	0	0	0	0	1	0	0	1	0	0	0	1	0	1
BLCA-20q	5	3	0	0	0	1	0	0	0	0	0	0	0	0	0	1	1	0	0	1	0	1
GBM-20q	4	3	0	0	0	0	0	0	1	0	0	0	0	0	0	1	0	0	0	1	0	1
LUAD-20q	7	3	0	0	0	0	0	1	0	0	0	0	1	0	0	1	1	1	0	1	0	1
OV-20q	8	3	0	0	0	0	0	0	0	1	0	1	1	0	1	1	1	0	0	1	0	1
ACC-7q	6	3	1	0	0	0	0	0	0	0	1	0	0	1	0	1	0	0	0	1	1	0
COAD-7q	7	3	1	0	0	0	0	0	0	0	1	0	1	1	0	1	0	0	0	1	1	0
TGCT-7q	10	3	0	1	1	1	1	1	0	1	1	0	1	0	0	0	0	0	0	1	1	0
ACC-12p	4	3	0	1	0	0	0	0	0	0	0	0	0	0	1	0	0	0	0	1	1	0
LGG-12p	7	3	0	1	0	0	0	0	1	0	0	1	1	0	1	1	0	0	0	1	0	0
LUAD-12p	9	3	0	1	0	0	1	0	1	0	0	0	0	0	1	0	1	1	1	1	1	0
SKCM-12p	9	3	0	1	1	1	0	1	0	0	1	0	0	0	0	0	0	1	1	1	1	0
TGCT-12p	9	3	0	1	1	1	1	0	0	1	1	1	0	0	0	1	0	0	0	0	1	0
BLCA-17q	6	3	0	1	1	1	0	0	0	0	1	0	0	0	0	1	0	0	0	0	0	1
ESCA-17q	4	3	0	1	0	0	0	1	0	0	0	0	0	0	0	1	0	0	0	0	0	1
KIRC-17q	4	3	1	1	0	0	0	0	0	0	0	0	0	0	0	1	0	0	0	0	0	1
UCS-17q	7	3	0	1	1	1	0	0	0	0	0	0	0	0	0	0	0	1	1	1	0	1
BLCA-2p	4	3	0	1	0	0	0	0	1	0	0	0	0	0	0	1	0	0	0	1	0	0
CESC-9p	5	3	0	1	0	1	0	0	0	0	1	0	0	0	0	0	0	0	0	0	1	1
THYM-9p	7	3	0	1	0	0	1	0	1	1	1	0	0	0	0	0	0	0	0	0	1	1
STAD-13q	4	3	0	1	1	0	0	0	0	0	0	0	0	0	0	1	0	0	0	0	1	0
LUSC-22q	6	3	0	1	0	0	1	0	0	0	0	0	0	0	0	1	1	0	1	0	0	1
STAD-10p	3	3	0	0	0	0	0	0	0	0	0	0	0	0	0	1	0	0	0	1	0	1
GBM-21q	5	3	0	0	0	0	0	0	0	1	0	0	1	0	0	1	0	0	0	0	1	1
SKCM-21q	3	3	0	1	0	0	0	0	0	0	0	0	0	0	0	1	0	0	0	1	0	0
BRCA-20q	5	2	0	0	0	0	0	0	0	1	1	0	0	0	0	0	1	0	0	1	0	1
CESC-20q	3	2	0	0	1	0	0	0	0	0	0	0	0	0	0	0	0	0	0	1	0	1
COAD-20q	4	2	1	0	0	0	0	0	0	0	0	0	0	0	0	0	1	0	0	1	0	1
ESCA-20q	5	2	0	0	0	0	0	1	0	0	0	0	0	0	0	0	1	1	0	1	0	1
KIRC-20q	4	2	0	0	0	0	0	0	0	0	0	0	0	1	1	0	0	0	0	0	1	1
LGG-20q	5	2	0	0	0	0	0	0	1	1	0	1	0	0	0	1	0	0	0	1	0	0
LIHC-20q	7	2	0	0	0	0	0	1	0	0	0	1	1	1	0	0	0	1	0	1	0	1
LUSC-20q	6	2	0	0	0	0	0	1	0	0	0	0	1	0	0	0	1	1	0	1	0	1
PAAD-20q	4	2	0	0	0	0	0	0	0	0	0	0	1	0	0	0	1	0	0	1	0	1
SKCM-20q	5	2	1	0	0	0	0	1	0	0	0	0	0	0	0	0	1	0	0	1	0	1
UCEC-20q	5	2	0	0	1	0	0	0	0	1	1	0	0	0	0	0	0	0	0	1	0	1
UCS-20q	5	2	0	0	1	0	0	0	0	1	1	0	0	0	0	0	0	0	0	1	0	1
BLCA-1p	4	2	0	1	0	1	0	0	0	0	1	0	0	0	0	1	0	0	0	0	0	0
ESCA-1p	2	2	0	1	0	0	0	0	0	0	0	0	0	0	0	1	0	0	0	0	0	0
UCS-6q	6	2	0	1	0	0	1	1	1	0	0	0	0	0	1	1	0	0	0	0	0	0
ACC-6p	2	2	0	0	0	0	0	0	0	0	0	0	0	0	0	1	0	0	0	0	0	1
BRCA-6p	3	2	0	0	0	0	0	0	0	1	0	0	0	0	0	0	0	0	0	0	1	1
COAD-6p	2	2	0	0	0	0	0	0	0	0	0	0	0	0	0	0	0	0	0	0	1	1
ESCA-6p	4	2	0	0	0	0	0	1	0	1	0	0	0	0	0	1	0	0	0	0	0	1
LGG-6p	6	2	0	0	0	1	1	0	0	0	0	1	1	0	0	0	0	0	0	0	1	1
LIHC-6p	7	2	1	0	0	0	0	1	1	0	0	1	0	1	0	0	0	0	0	0	1	1
LUSC-6p	5	2	0	0	0	0	1	1	0	0	0	0	0	0	0	0	0	1	0	0	1	1
SKCM-6p	4	2	1	0	0	0	0	1	0	0	0	0	0	0	0	0	0	0	0	0	1	1
STAD-6p	5	2	1	0	1	0	0	0	0	0	1	0	0	0	0	0	0	0	0	0	1	1
TGCT-6p	7	2	1	0	0	1	1	0	0	1	0	0	1	0	0	0	0	0	0	0	1	1
UCEC-6p	7	2	1	0	1	1	0	0	0	1	1	0	0	0	0	1	0	0	0	0	0	1
UCS-6p	5	2	1	0	1	0	0	0	0	1	0	0	0	0	0	1	0	0	0	0	0	1
COAD-3p	4	2	0	1	0	0	0	0	0	0	1	0	0	0	0	0	0	1	0	1	0	0
OV-3p	5	2	0	1	0	0	0	0	1	0	0	1	0	0	1	0	0	0	0	1	0	0
BLCA-7q	6	2	1	0	0	0	0	0	1	0	1	0	0	0	0	0	1	0	0	1	1	0
BRCA-7q	6	2	1	0	0	0	0	0	0	0	1	0	0	0	0	0	1	1	0	1	1	0
CESC-7q	3	2	1	0	0	0	0	0	0	0	0	0	0	0	0	1	0	0	0	1	0	0
ESCA-7q	7	2	1	0	0	0	0	1	1	0	0	0	0	1	0	0	0	0	1	1	1	0
GBM-7q	4	2	0	0	0	0	0	0	0	0	0	1	0	1	0	0	0	0	0	1	1	0
KIRP-7q	6	2	0	0	0	0	0	0	0	0	0	1	1	1	0	0	1	0	0	1	1	0
LGG-7q	4	2	0	0	0	0	0	0	0	0	0	1	0	1	0	0	0	0	0	1	1	0
LIHC-7q	8	2	1	0	0	0	0	1	0	0	0	1	1	1	0	0	1	0	0	1	1	0
LUAD-7q	6	2	0	0	0	0	1	1	0	0	0	0	0	0	0	0	1	1	0	1	1	0
LUSC-7q	7	2	0	0	0	0	1	1	0	0	0	0	0	1	0	0	1	1	0	1	1	0
OV-7q	7	2	0	0	0	0	0	0	0	1	0	1	0	1	1	0	1	0	0	1	1	0
PAAD-7q	4	2	0	0	0	0	0	0	0	0	0	0	0	1	0	0	1	0	0	1	1	0
PRAD-7q	6	2	1	0	0	0	0	0	0	0	1	0	0	0	0	0	1	1	0	1	1	0
SKCM-7q	5	2	0	0	0	0	0	1	0	0	0	0	0	1	0	0	1	0	0	1	1	0
STAD-7q	4	2	0	0	0	0	0	0	0	0	0	0	1	1	0	0	0	0	0	1	1	0
THYM-7q	5	2	0	0	0	0	1	1	0	0	0	0	0	1	0	0	0	0	0	1	1	0
BLCA-12p	3	2	0	0	1	0	0	0	0	0	0	0	0	0	0	1	0	0	0	1	0	0
BRCA-12p	5	2	0	1	1	0	0	0	0	0	0	0	0	0	1	1	0	1	0	0	0	0
CESC-12p	3	2	0	1	0	0	0	0	0	0	0	0	0	0	1	0	0	0	0	1	0	0
ESCA-12p	4	2	0	1	0	0	0	0	1	0	0	0	0	0	1	0	0	0	0	1	0	0
GBM-12p	6	2	0	1	0	0	0	0	1	0	0	1	1	0	1	0	0	0	0	1	0	0
KICH-12p	5	2	1	1	0	0	0	0	0	0	1	0	0	0	1	0	0	0	0	0	1	0
KIRC-12p	5	2	1	1	0	0	0	0	0	0	0	0	1	0	1	0	0	0	0	0	1	0
KIRP-12p	5	2	1	1	0	0	0	0	0	0	0	0	1	0	1	0	0	0	0	0	1	0
LUSC-12p	9	2	0	1	0	0	1	0	1	0	1	0	0	0	1	0	1	1	1	1	0	0
UCEC-12p	8	2	0	1	1	0	1	1	1	1	0	0	0	0	0	1	0	1	0	0	0	0
UCS-12p	8	2	0	1	1	0	1	1	1	1	0	0	0	0	0	1	0	1	0	0	0	0
ACC-7p	5	2	0	0	0	0	0	0	0	0	1	0	0	1	1	1	0	0	0	0	1	0
COAD-7p	5	2	0	0	0	0	0	0	0	0	0	0	0	1	1	1	1	0	0	0	1	0
GBM-7p	6	2	0	0	0	0	0	0	0	0	1	1	1	1	0	1	0	0	0	0	1	0
LUAD-7p	8	2	0	0	0	0	1	1	0	0	0	0	0	1	1	0	1	1	0	1	1	0
LUSC-7p	8	2	0	0	0	0	1	1	0	0	0	0	0	1	1	0	1	1	0	1	1	0
PAAD-7p	5	2	0	0	0	1	0	0	0	0	0	0	0	1	1	0	0	0	0	1	1	0
SKCM-7p	5	2	0	0	0	0	0	1	0	0	0	0	0	1	0	0	0	0	1	1	1	0
TGCT-7p	6	2	0	0	0	1	0	0	0	1	0	0	1	0	0	0	1	0	0	1	1	0
THYM-7p	5	2	0	0	0	0	0	0	0	0	0	0	1	1	1	0	0	0	0	1	1	0
UCEC-7p	7	2	1	1	0	0	1	1	0	0	0	0	0	0	1	1	1	0	0	0	0	0
CESC-17q	3	2	0	0	1	0	0	0	0	0	0	0	0	0	0	0	0	0	0	1	0	1
COAD-17q	4	2	0	0	0	0	0	0	0	0	0	0	0	0	0	1	1	0	1	0	0	1
GBM-17q	2	2	0	0	0	0	0	0	0	0	0	0	0	0	0	1	0	0	0	0	0	1
KIRP-17q	3	2	1	1	0	0	0	0	0	0	0	0	0	0	0	0	0	0	0	0	0	1
LUAD-17q	5	2	0	0	0	0	1	0	0	0	0	0	0	0	0	0	1	1	0	1	0	1
LUSC-17q	5	2	0	0	0	0	1	1	0	0	0	0	0	0	0	0	1	0	0	1	0	1
PAAD-17q	2	2	0	0	0	0	0	0	0	0	0	0	0	0	0	1	0	0	0	0	0	1
STAD-17q	2	2	0	0	0	0	0	0	0	0	0	0	0	0	0	1	0	0	0	0	0	1
CESC-2p	2	2	0	1	0	0	0	0	0	0	0	0	0	0	0	0	0	0	0	1	0	0
ESCA-2p	5	2	0	1	0	1	0	1	0	0	0	0	0	0	0	0	0	1	0	1	0	0
LGG-2p	2	2	0	1	0	0	0	0	0	0	0	0	0	0	0	1	0	0	0	0	0	0
LUAD-2p	6	2	1	1	0	0	1	0	0	0	0	0	0	0	0	0	1	1	0	1	0	0
LUSC-2p	6	2	1	1	0	0	1	1	0	0	1	0	0	0	0	1	0	0	0	0	0	0
ACC-16q	2	2	0	0	0	0	0	0	0	0	0	0	0	0	0	1	0	0	0	0	0	1
ESCA-16q	4	2	0	1	0	0	1	0	0	1	0	0	0	0	0	1	0	0	0	0	0	0
KIRC-16q	6	2	0	0	0	0	0	0	0	0	1	0	0	1	1	1	0	0	1	0	0	1
KIRP-16q	6	2	0	0	0	0	0	0	0	0	1	0	0	1	1	1	0	0	1	0	0	1
PAAD-16q	4	2	0	0	0	0	0	0	0	0	0	0	0	0	1	1	0	0	1	0	0	1
CESC-2q	3	2	0	1	0	0	0	0	1	0	0	0	0	0	0	0	0	0	0	1	0	0
ESCA-2q	3	2	0	1	0	0	0	1	0	0	0	0	0	0	0	0	0	0	0	1	0	0
LUAD-2q	4	2	0	0	0	0	1	0	0	0	0	0	0	0	0	1	0	1	0	1	0	0
LAML-8p	5	2	0	0	1	1	0	0	0	1	0	0	0	0	0	1	0	0	0	1	0	0
TGCT-8p	5	2	0	0	0	1	1	0	0	0	0	0	0	1	0	1	0	0	0	1	0	0
ACC-16p	4	2	0	0	0	0	0	0	1	0	0	0	0	0	1	1	0	0	0	0	0	1
COAD-16p	6	2	0	0	0	0	0	1	1	0	0	0	0	0	1	1	0	1	0	0	0	1
KICH-16p	6	2	0	1	0	0	0	0	0	1	0	1	0	1	0	1	0	0	1	0	0	0
THYM-16p	6	2	0	0	0	0	1	1	1	0	1	0	0	0	0	1	0	0	0	0	0	1
ACC-19p	4	2	0	0	0	0	0	0	0	0	1	0	0	1	0	1	0	0	0	0	0	1
BRCA-19p	5	2	0	0	0	0	0	0	1	0	0	0	0	0	0	1	1	0	1	0	0	1
KIRC-19p	6	2	0	0	0	1	0	0	0	0	0	0	1	1	1	1	0	0	0	0	0	1
KIRP-19p	6	2	0	0	0	1	0	0	0	0	0	0	1	1	1	1	0	0	0	0	0	1
PAAD-19p	4	2	1	0	0	0	0	0	0	0	0	0	0	0	0	1	1	0	0	0	0	1
SKCM-19p	5	2	0	0	0	0	0	1	0	0	0	0	0	0	0	1	1	0	1	0	0	1
ACC-4q	2	2	0	1	0	0	0	0	0	0	0	0	0	0	0	1	0	0	0	0	0	0
BLCA-12q	3	2	0	1	0	1	0	0	0	0	0	0	0	0	0	0	0	0	0	1	0	0
CESC-12q	4	2	0	1	0	1	0	0	1	0	0	0	0	0	0	0	0	0	0	1	0	0
ESCA-12q	4	2	0	1	0	0	0	1	1	0	0	0	0	0	0	0	0	0	0	1	0	0
UCEC-12q	5	2	0	1	0	0	0	0	1	1	0	0	0	0	0	0	0	1	0	1	0	0
UCS-12q	6	2	0	1	0	1	0	0	1	1	0	0	0	0	0	0	0	1	0	1	0	0
COAD-9p	4	2	0	0	0	0	0	0	0	0	1	0	0	0	0	0	0	0	1	0	1	1
KICH-9p	6	2	0	0	0	0	0	0	1	0	1	0	0	0	1	0	0	0	1	0	1	1
KIRP-9p	6	2	0	0	0	0	0	0	1	0	1	0	0	0	1	0	0	0	1	0	1	1
KIRC-13q	5	2	0	1	0	0	0	0	0	0	0	1	1	0	0	0	0	0	1	0	1	0
KIRP-13q	5	2	0	1	0	0	0	0	0	0	0	1	1	0	0	0	0	0	1	0	1	0
PAAD-13q	4	2	0	1	1	0	0	0	0	0	0	0	0	0	0	0	0	0	1	0	1	0
SKCM-13q	5	2	0	1	1	0	0	1	0	0	0	0	0	0	0	0	0	0	1	0	1	0
KICH-14q	5	2	0	1	0	0	0	0	1	0	1	0	0	0	0	0	0	0	1	0	0	1
LGG-8q	5	2	0	0	0	0	0	0	0	0	1	1	1	0	0	1	0	0	0	0	0	1
OV-8q	9	2	0	0	0	0	0	1	1	0	0	1	0	1	1	0	1	1	0	1	0	1
PAAD-8q	5	2	1	0	0	0	0	0	0	0	1	0	0	0	0	1	1	0	0	0	0	1
SKCM-22q	6	2	0	0	0	0	0	1	0	0	1	0	0	0	1	1	0	0	1	0	0	1
BLCA-10p	2	2	0	1	0	0	0	0	0	0	0	0	0	0	0	0	0	0	0	0	0	1
COAD-10p	4	2	0	1	0	0	0	0	1	0	0	0	0	0	0	0	0	1	0	0	0	1
ESCA-10p	3	2	0	1	0	0	0	1	0	0	0	0	0	0	0	0	0	0	0	0	0	1
LUAD-10p	4	2	0	0	0	0	1	0	0	0	1	0	0	0	0	0	0	0	0	1	0	1
UCEC-18p	5	2	1	0	0	0	1	0	0	1	0	0	0	0	0	1	0	0	0	0	1	0
UCS-18p	5	2	1	0	0	0	1	0	0	1	0	0	0	0	0	1	0	0	0	0	1	0
LUSC-5p	6	2	1	0	0	0	1	1	0	0	0	0	0	0	0	1	0	1	0	1	0	0
PAAD-5p	2	2	0	0	0	0	0	0	0	0	0	0	0	0	0	1	0	0	0	0	1	0
CESC-20p	5	2	0	0	1	1	0	0	1	0	0	0	0	0	0	1	0	0	0	1	0	0
GBM-20p	5	2	1	0	0	0	0	1	0	0	0	1	0	0	0	1	0	0	0	1	0	0
KIRP-20p	4	2	0	0	0	0	0	0	0	0	0	0	0	0	1	1	1	0	0	0	1	0
ACC-21q	3	2	1	0	0	0	0	0	0	0	0	0	0	0	0	0	0	0	0	1	1	0
BLCA-21q	5	2	0	1	1	0	0	0	1	0	0	0	0	0	0	1	0	1	0	0	0	0
CESC-21q	3	2	0	1	0	0	0	0	0	0	1	0	0	0	0	0	0	0	0	1	0	0
KIRC-21q	3	2	0	0	0	0	0	0	0	0	0	1	0	0	0	0	0	0	0	1	1	0
KIRP-21q	3	2	0	0	0	0	0	0	0	0	0	1	0	0	0	1	0	0	0	1	0	0
OV-21q	4	2	0	1	0	0	0	0	0	0	0	1	0	0	1	0	0	0	0	1	0	0
PRAD-21q	7	2	1	1	1	0	0	0	1	0	1	0	0	0	0	0	1	0	0	0	0	1
TGCT-21q	6	2	0	1	0	1	0	0	0	1	0	1	0	1	0	0	0	0	0	0	1	0
THYM-21q	3	2	0	1	0	0	0	0	1	0	0	0	0	0	0	1	0	0	0	0	0	0
UCS-21q	4	2	0	1	0	0	0	1	0	0	0	0	0	0	0	1	0	0	1	0	0	0
KICH-20q	5	1	0	0	0	0	0	0	0	0	1	0	1	1	1	0	0	0	0	0	0	1
KIRP-20q	3	1	0	0	0	0	0	0	0	0	0	0	0	1	1	0	0	0	0	0	0	1
LAML-20q	8	1	1	0	1	1	1	0	1	1	1	0	0	0	0	0	0	0	0	0	0	1
STAD-20q	1	1	0	0	0	0	0	0	0	0	0	0	0	0	0	0	0	0	0	1	0	0
ACC-1q	1	1	0	0	0	0	0	0	0	0	0	0	0	0	0	1	0	0	0	0	0	0
BLCA-1q	5	1	1	0	0	1	0	0	0	0	0	0	1	0	0	1	1	0	0	0	0	0
CESC-1q	2	1	0	0	0	1	0	0	0	0	0	0	0	0	0	0	0	0	0	1	0	0
ESCA-1q	5	1	0	0	0	1	0	1	0	0	0	0	0	0	0	0	1	1	0	1	0	0
LUAD-1q	5	1	0	0	0	0	1	0	1	0	0	0	0	0	0	0	1	1	0	1	0	0
LUSC-1q	5	1	0	0	0	0	1	0	1	0	0	0	0	0	0	0	1	1	0	1	0	0
OV-1q	5	1	0	0	0	0	0	0	0	0	0	1	1	0	1	0	1	0	0	1	0	0
UCEC-1q	2	1	0	0	0	0	0	0	0	1	0	0	0	0	0	1	0	0	0	0	0	0
UCS-1q	4	1	0	0	0	1	0	0	0	1	0	0	1	0	0	0	0	0	0	1	0	0
CESC-1p	4	1	1	0	0	0	0	0	1	0	1	0	0	0	0	1	0	0	0	0	0	0
KIRP-1p	3	1	0	1	0	0	0	0	0	0	0	0	0	0	1	0	0	0	1	0	0	0
TGCT-1p	6	1	0	1	1	1	1	0	0	0	0	0	0	1	1	0	0	0	0	0	0	0
COAD-6q	3	1	0	1	0	0	0	0	0	0	0	0	0	0	0	0	0	1	1	0	0	0
ESCA-6q	1	1	0	1	0	0	0	0	0	0	0	0	0	0	0	0	0	0	0	0	0	0
LUSC-6q	2	1	0	0	0	0	0	0	0	0	0	0	0	0	0	0	0	1	0	1	0	0
UCEC-6q	5	1	0	1	0	0	1	1	1	0	0	0	0	0	1	0	0	0	0	0	0	0
BLCA-6p	4	1	1	0	1	1	0	0	0	0	0	0	0	0	0	0	0	0	0	0	0	1
CESC-6p	3	1	1	0	1	0	0	0	0	0	0	0	0	0	0	0	0	0	0	0	0	1
KIRP-6p	4	1	0	0	0	1	0	0	0	0	0	0	1	0	0	0	0	0	1	0	0	1
LAML-6p	5	1	0	0	1	0	0	0	0	1	1	0	0	0	1	0	0	0	0	0	0	1
LUAD-6p	5	1	0	0	1	0	1	1	0	0	0	0	0	0	0	0	0	1	0	0	0	1
PRAD-6p	5	1	1	0	0	0	0	0	0	0	1	0	0	0	0	0	1	0	1	0	0	1
ACC-3p	1	1	0	0	0	0	0	0	0	0	0	0	0	0	0	0	0	0	0	1	0	0
BLCA-3p	6	1	0	1	1	1	0	0	1	0	0	0	0	0	0	0	1	1	0	0	0	0
BRCA-3p	1	1	0	0	0	0	0	0	0	0	0	0	0	0	0	0	0	0	0	1	0	0
GBM-3p	5	1	0	0	1	0	0	0	1	0	0	1	1	0	0	0	0	0	0	1	0	0
KICH-3p	4	1	0	1	0	0	0	0	1	0	0	1	0	0	0	0	0	0	1	0	0	0
KIRP-3p	5	1	0	1	0	0	0	0	1	0	0	1	1	0	0	0	0	0	1	0	0	0
LGG-3p	5	1	0	0	1	0	0	0	1	0	0	1	1	0	0	0	0	0	0	1	0	0
LIHC-3p	8	1	0	1	1	1	0	1	0	0	0	1	1	1	0	0	0	1	0	0	0	0
PRAD-3p	5	1	0	1	1	0	1	0	0	0	0	0	0	0	0	0	1	0	1	0	0	0
SKCM-3p	3	1	0	1	0	0	0	0	0	0	0	0	0	0	0	0	0	1	1	0	0	0
TGCT-3p	6	1	0	1	1	1	0	0	0	1	0	0	0	1	1	0	0	0	0	0	0	0
UCEC-3p	4	1	0	1	0	0	0	0	1	0	0	0	0	0	0	0	0	1	1	0	0	0
UCS-3p	4	1	0	1	0	0	0	0	1	0	0	0	0	0	0	0	0	1	1	0	0	0
KICH-7q	5	1	0	0	0	0	0	0	0	0	0	1	1	1	0	0	1	0	0	0	1	0
KIRC-7q	6	1	0	0	0	0	0	0	0	0	1	1	1	1	0	0	1	0	0	0	1	0
COAD-12p	3	1	0	0	0	0	0	0	0	0	0	0	0	0	1	0	0	1	0	0	1	0
LAML-12p	4	1	0	1	1	0	0	0	0	1	0	0	0	0	1	0	0	0	0	0	0	0
LIHC-12p	8	1	0	1	1	1	0	0	0	1	0	1	1	1	0	0	0	0	1	0	0	0
OV-12p	7	1	0	0	0	0	0	1	0	1	0	1	1	1	1	0	0	0	0	0	1	0
PAAD-12p	6	1	0	1	1	1	0	0	1	0	1	0	0	0	0	0	0	0	1	0	0	0
THYM-12p	4	1	0	1	0	0	0	1	1	0	0	0	0	0	0	0	0	0	1	0	0	0
ACC-11q	2	1	1	0	0	0	0	0	0	0	0	0	0	0	0	0	0	0	0	0	1	0
COAD-11q	3	1	1	0	0	0	0	0	0	1	0	0	0	0	0	0	0	0	0	0	1	0
KICH-11q	4	1	0	0	0	1	0	0	0	0	0	1	1	0	0	0	0	0	0	0	1	0
KIRC-11q	4	1	0	0	0	1	0	0	0	0	0	1	1	0	0	0	0	0	0	0	1	0
KIRP-11q	4	1	0	0	0	1	0	0	0	0	0	1	1	0	0	0	0	0	0	0	1	0
LGG-11q	1	1	0	0	0	0	0	0	0	0	0	0	0	0	0	0	0	0	0	0	1	0
LIHC-11q	6	1	0	0	0	0	0	1	0	0	0	1	1	1	0	0	0	1	0	0	1	0
OV-11q	5	1	0	0	1	0	0	0	0	0	0	1	1	0	1	0	0	0	0	0	0	1
PAAD-11q	2	1	1	0	0	0	0	0	0	0	0	0	0	0	0	0	0	0	0	0	1	0
STAD-11q	1	1	0	0	0	0	0	0	0	0	0	0	0	0	0	0	0	0	0	0	1	0
UCS-11q	5	1	1	0	1	0	0	1	1	0	0	0	0	0	0	1	0	0	0	0	0	0
ACC-4p	2	1	0	1	1	0	0	0	0	0	0	0	0	0	0	0	0	0	0	0	0	0
KICH-4p	4	1	0	0	0	0	0	0	0	0	0	1	0	0	1	1	0	0	1	0	0	0
SKCM-4p	3	1	0	0	0	0	0	0	0	1	0	0	0	0	0	1	0	0	1	0	0	0
THYM-4p	5	1	0	1	0	1	0	1	1	0	0	0	0	0	0	0	0	0	1	0	0	0
BLCA-7p	4	1	1	0	0	0	0	0	0	0	1	0	0	0	1	0	0	0	0	0	1	0
BRCA-7p	6	1	0	0	1	0	0	0	0	0	1	0	0	0	1	0	1	1	0	0	1	0
CESC-7p	3	1	1	0	0	0	0	0	0	0	0	0	0	0	1	1	0	0	0	0	0	0
ESCA-7p	4	1	0	0	0	0	0	1	0	0	0	0	0	0	1	0	1	0	0	0	1	0
KICH-7p	8	1	0	0	0	0	0	0	1	0	1	1	1	1	0	0	1	1	0	0	1	0
KIRC-7p	7	1	0	0	0	0	0	0	1	0	0	1	1	1	0	0	1	1	0	0	1	0
KIRP-7p	7	1	0	0	0	0	0	0	1	0	0	1	1	1	0	0	1	1	0	0	1	0
LGG-7p	4	1	0	0	0	0	0	0	0	0	0	1	1	1	0	0	0	0	0	0	1	0
LIHC-7p	6	1	0	0	0	0	0	0	1	0	0	1	1	1	0	1	1	0	0	0	0	0
OV-7p	4	1	0	0	0	0	0	1	0	1	0	0	0	0	1	0	0	0	0	0	1	0
PRAD-7p	4	1	0	0	0	0	0	0	0	0	1	0	0	0	1	0	1	0	0	0	1	0
STAD-7p	4	1	0	0	0	0	0	0	0	0	1	0	0	1	1	0	0	0	0	0	1	0
UCS-7p	7	1	1	1	0	0	1	1	0	0	0	0	0	1	1	0	1	0	0	0	0	0
ACC-17q	1	1	0	0	0	0	0	0	0	0	0	0	0	0	0	0	0	0	0	0	0	1
LGG-17q	1	1	0	0	0	0	0	0	0	0	0	0	0	0	0	0	0	0	0	0	0	1
LIHC-17q	7	1	0	0	0	0	0	1	0	0	0	1	1	1	0	0	1	1	0	0	0	1
PRAD-17q	2	1	0	0	0	0	0	0	0	0	0	0	0	0	0	0	1	0	0	0	0	1
THYM-17q	4	1	0	0	0	0	0	1	0	1	0	0	0	0	0	0	0	0	1	0	0	1
ACC-2p	2	1	0	0	0	0	0	0	0	0	1	0	0	0	0	1	0	0	0	0	0	0
BRCA-2p	2	1	0	0	0	0	0	0	0	0	0	0	0	0	0	0	0	1	0	1	0	0
COAD-2p	3	1	0	0	0	0	0	0	0	0	1	0	0	0	0	1	0	1	0	0	0	0
GBM-2p	1	1	0	1	0	0	0	0	0	0	0	0	0	0	0	0	0	0	0	0	0	0
KIRC-2p	3	1	0	1	0	0	0	0	0	0	0	0	1	0	0	0	0	0	1	0	0	0
KIRP-2p	2	1	0	1	0	0	0	0	0	0	0	0	0	0	0	0	0	0	1	0	0	0
OV-2p	6	1	0	0	0	0	0	1	0	0	0	1	1	1	1	0	0	0	0	1	0	0
SKCM-2p	3	1	0	0	0	0	0	1	0	0	0	0	0	0	0	0	0	1	0	1	0	0
TGCT-2p	5	1	0	1	0	1	1	0	0	0	0	0	0	1	1	0	0	0	0	0	0	0
THYM-2p	4	1	0	1	0	0	1	1	0	0	0	0	0	0	0	0	0	0	1	0	0	0
BLCA-16q	3	1	0	1	0	1	0	0	0	0	0	0	0	0	1	0	0	0	0	0	0	0
LGG-16q	3	1	0	0	0	0	0	1	0	0	0	0	0	0	1	1	0	0	0	0	0	0
LUAD-16q	3	1	0	0	0	0	0	0	0	0	0	0	0	0	0	1	1	1	0	0	0	0
TGCT-16q	6	1	0	1	1	1	1	0	0	0	0	0	0	1	1	0	0	0	0	0	0	0
BLCA-2q	1	1	0	0	0	0	0	0	0	0	0	0	0	0	0	0	0	0	0	1	0	0
BRCA-2q	1	1	0	0	0	0	0	0	0	0	0	0	0	0	0	0	0	0	0	1	0	0
KIRC-2q	7	1	0	1	0	0	0	0	1	0	0	1	0	1	1	0	0	1	1	0	0	0
KIRP-2q	8	1	0	1	0	0	0	0	1	0	1	1	0	1	1	0	0	1	1	0	0	0
LAML-2q	4	1	0	0	1	1	0	0	0	1	0	0	0	0	0	0	0	0	0	1	0	0
LUSC-2q	3	1	0	0	0	0	1	0	0	0	0	0	0	0	0	0	0	1	0	1	0	0
SKCM-2q	5	1	0	0	1	0	0	0	0	1	0	0	0	0	0	0	0	1	1	1	0	0
STAD-2q	3	1	0	0	0	0	0	0	1	0	1	0	0	0	0	0	0	0	0	1	0	0
TGCT-2q	5	1	0	1	1	1	0	0	0	0	0	1	0	1	0	0	0	0	0	0	0	0
ACC-8p	2	1	0	0	0	0	0	1	0	0	0	0	0	0	0	1	0	0	0	0	0	0
GBM-8p	6	1	1	0	0	0	1	1	0	0	0	1	0	0	1	0	0	0	0	0	1	0
KICH-8p	7	1	1	0	0	1	0	0	0	0	0	1	1	1	1	0	0	0	0	0	1	0
KIRP-8p	7	1	1	0	0	1	0	0	0	0	0	1	1	1	1	0	0	0	0	0	1	0
LGG-8p	6	1	1	0	0	0	1	1	0	0	0	1	0	0	1	0	0	0	0	0	1	0
SKCM-8p	3	1	0	0	0	0	0	1	0	0	1	0	0	0	0	1	0	0	0	0	0	0
STAD-8p	4	1	0	0	1	0	0	0	0	0	1	0	1	0	0	1	0	0	0	0	0	0
UCEC-8p	8	1	1	0	1	0	1	0	1	1	1	0	0	0	0	0	0	1	0	1	0	0
ACC-3q	2	1	0	0	0	0	0	0	0	0	0	0	1	0	0	0	0	0	0	0	1	0
BRCA-3q	4	1	1	0	0	0	0	0	0	0	0	0	0	0	0	0	0	1	1	0	1	0
COAD-3q	3	1	1	0	0	0	0	0	0	0	1	0	0	0	0	0	0	0	0	0	1	0
ESCA-3q	5	1	0	0	0	1	0	1	0	0	0	0	0	0	0	0	0	1	1	0	1	0
GBM-3q	5	1	0	0	0	0	0	0	0	0	1	1	0	1	1	0	0	0	0	0	1	0
KICH-3q	2	1	0	0	0	0	0	0	0	0	0	0	1	0	0	0	0	0	0	0	1	0
KIRP-3q	1	1	0	0	0	0	0	0	0	0	0	0	0	0	0	0	0	0	0	0	1	0
LAML-3q	5	1	0	0	1	0	1	0	0	1	0	0	0	0	0	0	0	0	1	0	1	0
LGG-3q	4	1	0	0	0	0	0	0	0	0	0	1	0	1	1	0	0	0	0	0	1	0
LIHC-3q	8	1	1	0	1	1	0	0	0	1	0	1	1	1	0	0	0	0	0	0	1	0
LUSC-3q	7	1	1	0	1	0	1	1	0	0	1	0	0	0	0	1	0	1	0	0	0	0
SKCM-3q	3	1	0	0	0	1	0	1	0	0	0	0	0	0	0	0	0	0	0	0	1	0
STAD-3q	2	1	1	0	0	0	0	0	0	0	0	0	0	0	0	0	0	0	0	0	1	0
UCEC-3q	5	1	1	0	1	0	0	0	0	0	1	0	0	0	0	1	0	1	0	0	0	0
UCS-3q	5	1	1	0	1	0	0	0	0	0	1	0	0	0	0	1	0	1	0	0	0	0
ACC-17p	1	1	0	0	0	0	0	0	0	0	0	0	0	0	0	1	0	0	0	0	0	0
KIRC-19q	6	1	0	0	0	1	0	0	1	0	0	0	1	1	0	1	0	0	1	0	0	0
SKCM-19q	4	1	1	0	0	0	0	1	0	0	0	0	0	0	0	1	0	0	1	0	0	0
CESC-16p	3	1	0	0	0	0	0	0	0	0	1	0	0	0	1	1	0	0	0	0	0	0
ESCA-16p	6	1	0	1	0	0	1	0	1	0	0	0	0	0	0	0	1	1	1	0	0	0
KIRC-16p	5	1	0	1	0	0	0	0	0	1	0	1	0	1	0	0	0	0	1	0	0	0
KIRP-16p	5	1	0	1	0	0	0	0	0	1	0	1	0	1	0	0	0	0	1	0	0	0
TGCT-16p	6	1	0	1	1	1	1	0	0	1	0	0	0	1	0	0	0	0	0	0	0	0
BLCA-19p	3	1	1	0	0	1	0	0	0	0	0	0	0	0	0	0	0	0	0	0	0	1
COAD-19p	3	1	0	0	0	0	0	0	0	0	0	0	0	0	0	0	1	0	1	0	0	1
GBM-19p	4	1	0	0	0	0	0	0	0	1	0	1	1	0	0	0	0	0	0	0	0	1
KICH-19p	5	1	0	0	0	1	0	0	0	0	0	0	1	1	1	0	0	0	0	0	0	1
LAML-19p	5	1	1	0	1	0	0	0	0	1	1	0	0	0	0	0	0	0	0	0	0	1
LGG-19p	4	1	0	0	0	0	0	0	0	1	0	1	1	0	0	0	0	0	0	0	0	1
LIHC-19p	10	1	1	0	0	1	0	1	0	1	0	1	1	1	0	0	1	1	0	0	0	1
PRAD-19p	3	1	0	0	0	0	0	0	0	0	1	0	0	0	0	0	1	0	0	0	0	1
THYM-19p	8	1	0	0	0	0	1	1	1	1	1	0	0	1	0	0	1	0	0	0	0	1
UCEC-19p	6	1	0	0	0	0	0	0	0	0	1	0	0	1	0	0	1	1	1	0	0	1
UCS-19p	5	1	1	0	0	0	0	0	0	0	0	0	0	0	0	0	1	1	1	0	0	1
GBM-4q	2	1	0	0	0	0	0	0	0	0	0	0	0	0	1	0	0	0	0	1	0	0
LUAD-4q	5	1	0	0	1	0	1	0	0	0	1	0	0	0	0	0	0	1	0	1	0	0
PAAD-4q	3	1	0	0	0	0	0	0	0	0	0	0	0	0	0	0	0	1	1	1	0	0
SKCM-4q	2	1	0	0	1	0	0	0	0	0	0	0	0	0	0	0	0	0	0	1	0	0
THYM-4q	4	1	0	1	0	1	0	1	0	1	0	0	0	0	0	0	0	0	0	0	0	0
ACC-12q	2	1	0	0	0	0	0	0	0	0	1	0	0	0	0	1	0	0	0	0	0	0
BRCA-12q	3	1	0	0	0	0	0	0	1	0	0	0	0	0	0	0	0	1	0	1	0	0
GBM-12q	2	1	0	0	0	0	0	0	0	0	0	1	0	0	0	1	0	0	0	0	0	0
KICH-12q	5	1	0	1	1	0	0	0	1	0	0	0	0	0	1	0	0	0	1	0	0	0
KIRC-12q	6	1	0	1	1	0	0	0	1	0	0	0	1	0	1	0	0	0	1	0	0	0
KIRP-12q	6	1	0	1	1	0	0	0	1	0	0	0	1	0	1	0	0	0	1	0	0	0
LUAD-12q	2	1	0	0	0	0	0	0	0	0	0	0	0	0	0	0	0	1	0	1	0	0
LUSC-12q	2	1	0	0	0	0	0	0	0	0	0	0	0	0	0	0	0	1	0	1	0	0
OV-12q	4	1	0	0	0	0	0	0	0	0	0	1	0	0	1	0	0	1	0	1	0	0
TGCT-12q	7	1	0	1	0	1	1	0	0	1	0	1	1	1	0	0	0	0	0	0	0	0
ACC-9p	2	1	0	0	0	0	0	0	1	0	0	0	0	0	0	0	0	0	0	0	1	0
LAML-9p	3	1	0	0	0	1	1	0	0	0	0	0	0	0	0	0	0	0	0	0	1	0
PRAD-9p	4	1	0	0	0	0	0	0	1	1	1	0	0	0	0	0	0	0	0	0	1	0
ESCA-11p	3	1	0	1	0	0	0	0	0	1	0	0	0	0	0	0	0	1	0	0	0	0
STAD-11p	3	1	0	1	1	0	0	0	0	0	1	0	0	0	0	0	0	0	0	0	0	0
UCS-11p	7	1	1	1	0	1	1	1	0	0	0	0	0	0	1	0	0	1	0	0	0	0
BLCA-13q	3	1	0	1	0	0	0	0	1	0	1	0	0	0	0	0	0	0	0	0	0	0
COAD-13q	2	1	0	0	0	0	0	0	0	0	0	0	0	0	0	0	0	0	1	0	1	0
LAML-13q	5	1	0	0	1	1	1	0	0	1	0	0	0	0	0	0	0	0	0	1	0	0
CESC-14q	2	1	0	1	0	1	0	0	0	0	0	0	0	0	0	0	0	0	0	0	0	0
ESCA-14q	2	1	0	1	0	0	0	0	0	0	0	0	0	0	0	0	0	0	1	0	0	0
LAML-14q	5	1	0	0	1	1	1	0	0	0	0	0	0	0	0	0	0	0	1	0	0	1
LUAD-14q	3	1	0	0	0	0	0	0	0	0	0	0	0	0	0	0	1	1	0	0	0	1
THYM-14q	7	1	1	0	0	0	1	0	1	1	1	0	0	0	0	1	0	0	1	0	0	0
UCEC-14q	4	1	0	1	0	1	0	0	1	0	0	0	0	0	1	0	0	0	0	0	0	0
UCS-14q	3	1	0	1	0	0	0	0	1	0	0	0	0	0	1	0	0	0	0	0	0	0
ACC-5q	1	1	0	0	0	0	0	0	0	0	0	0	0	0	0	1	0	0	0	0	0	0
CESC-5q	2	1	0	0	0	0	0	0	1	0	0	0	0	0	0	1	0	0	0	0	0	0
GBM-5q	1	1	0	0	0	0	0	0	0	0	0	0	0	0	0	1	0	0	0	0	0	0
KICH-5q	3	1	0	1	0	0	0	0	1	0	0	0	0	0	0	0	0	0	1	0	0	0
KIRC-5q	2	1	0	1	0	0	0	0	0	0	0	0	0	0	0	0	0	0	1	0	0	0
KIRP-5q	2	1	0	1	0	0	0	0	0	0	0	0	0	0	0	0	0	0	1	0	0	0
LGG-5q	1	1	0	0	0	0	0	0	0	0	0	0	0	0	0	1	0	0	0	0	0	0
BLCA-8q	4	1	1	0	1	1	0	0	0	0	0	0	0	0	0	0	0	0	0	0	0	1
BRCA-8q	4	1	0	0	0	0	0	0	0	0	1	0	1	0	0	0	1	0	0	0	0	1
CESC-8q	4	1	1	0	1	1	0	0	0	0	0	0	0	0	0	0	0	0	0	0	0	1
COAD-8q	3	1	1	0	0	0	0	0	0	0	0	0	0	0	0	0	1	0	0	0	0	1
ESCA-8q	4	1	0	0	0	1	0	1	0	0	0	0	0	0	0	0	1	0	0	0	0	1
KICH-8q	5	1	0	0	0	0	0	0	0	0	1	1	1	0	0	0	1	0	0	0	0	1
KIRP-8q	5	1	0	0	0	1	0	0	0	0	0	1	1	0	0	0	1	0	0	0	0	1
LAML-8q	5	1	0	0	1	0	1	0	0	1	0	0	0	0	0	0	1	0	0	0	0	1
LIHC-8q	5	1	0	0	0	0	0	1	0	0	0	1	1	1	0	0	0	0	0	0	0	1
LUAD-8q	6	1	1	0	0	0	1	1	0	0	0	0	0	0	0	0	1	1	0	0	0	1
LUSC-8q	6	1	1	0	0	0	1	1	0	0	0	0	0	0	0	0	1	1	0	0	0	1
PRAD-8q	5	1	0	0	1	0	1	0	0	0	0	0	0	0	0	0	1	1	0	0	0	1
SKCM-8q	3	1	0	0	0	0	0	1	1	0	0	0	0	0	0	0	0	0	0	0	0	1
TGCT-8q	4	1	1	0	0	1	0	0	0	1	0	0	0	0	0	0	0	0	0	0	0	1
UCEC-8q	4	1	0	0	0	1	0	0	0	1	0	0	1	0	0	0	0	0	0	0	0	1
TGCT-22q	7	1	1	1	1	1	1	0	0	1	0	0	0	1	0	0	0	0	0	0	0	0
ACC-9q	2	1	0	0	1	0	0	0	0	0	0	0	0	0	0	0	0	0	0	0	1	0
COAD-9q	1	1	0	0	0	0	0	0	0	0	0	0	0	0	0	0	0	0	0	0	1	0
KICH-9q	6	1	0	0	0	1	0	0	0	0	0	1	1	1	1	0	0	0	0	0	1	0
KIRP-9q	6	1	0	0	0	1	0	0	0	0	0	1	1	1	1	0	0	0	0	0	1	0
THYM-9q	6	1	0	0	0	0	1	1	0	1	0	0	1	0	0	0	0	0	1	0	1	0
ESCA-10q	3	1	0	1	0	0	0	0	1	0	0	0	0	0	0	0	0	1	0	0	0	0
LUAD-10q	3	1	0	0	0	0	1	0	0	0	0	0	0	0	0	0	0	1	0	1	0	0
THYM-10q	4	1	0	1	0	0	1	1	0	1	0	0	0	0	0	0	0	0	0	0	0	0
UCS-10q	4	1	0	0	0	0	0	1	1	1	0	0	0	0	0	1	0	0	0	0	0	0
BRCA-10p	2	1	0	0	0	0	0	0	0	0	1	0	0	0	0	0	0	0	0	0	0	1
KIRC-10p	3	1	0	0	0	0	0	0	0	0	0	1	0	0	0	0	0	0	1	0	0	1
KIRP-10p	3	1	0	0	0	0	0	0	0	0	0	1	0	0	0	0	0	0	1	0	0	1
LAML-10p	4	1	0	0	1	0	1	0	0	1	0	0	0	0	0	0	0	0	0	0	0	1
LIHC-10p	8	1	0	0	0	1	0	0	0	1	0	1	1	1	0	0	1	0	1	0	0	1
OV-10p	4	1	0	0	0	0	1	0	1	0	0	0	0	0	0	0	0	0	1	0	0	1
PAAD-10p	2	1	0	0	0	0	0	0	0	0	0	0	0	0	0	0	0	0	1	0	0	1
PRAD-10p	3	1	1	0	0	0	0	0	0	0	0	0	0	0	0	0	0	0	1	0	0	1
THYM-10p	2	1	0	0	0	0	0	0	0	0	0	0	0	0	0	0	1	0	0	0	0	1
ACC-18p	2	1	1	0	0	0	0	0	0	0	0	0	0	0	0	0	0	0	0	0	1	0
BLCA-18p	4	1	1	0	1	0	0	0	0	0	1	0	0	0	0	0	0	0	0	0	1	0
CESC-18p	2	1	1	0	0	0	0	0	0	0	0	0	0	0	0	0	0	0	0	0	1	0
GBM-18p	5	1	0	0	0	0	1	0	0	0	0	1	1	1	0	0	0	0	0	0	1	0
KICH-18p	5	1	0	0	0	1	0	0	0	0	0	1	1	1	0	0	0	0	0	0	1	0
KIRP-18p	5	1	0	0	0	1	0	0	0	0	0	1	1	1	0	0	0	0	0	0	1	0
LAML-18p	4	1	0	0	1	0	1	0	0	0	1	0	0	0	0	0	0	0	0	0	1	0
LIHC-18p	5	1	0	0	0	0	1	0	0	0	0	1	1	1	0	0	0	0	0	0	1	0
LUSC-18p	5	1	0	0	0	1	0	1	0	0	1	0	0	0	0	0	0	1	0	0	1	0
THYM-18p	4	1	0	0	0	0	1	1	0	0	0	0	0	0	0	0	0	0	1	0	1	0
CESC-15q	2	1	0	1	0	0	0	0	0	0	1	0	0	0	0	0	0	0	0	0	0	0
ESCA-15q	4	1	0	1	0	0	0	0	1	1	0	0	0	0	0	0	0	1	0	0	0	0
TGCT-15q	6	1	0	1	0	1	1	0	0	1	0	1	0	1	0	0	0	0	0	0	0	0
THYM-15q	6	1	1	1	0	0	0	1	1	0	1	0	0	0	0	0	0	0	1	0	0	0
ACC-5p	2	1	1	0	0	0	0	0	0	0	0	0	0	0	0	0	0	0	0	0	1	0
BLCA-5p	3	1	1	0	1	0	0	0	0	0	0	0	0	0	0	1	0	0	0	0	0	0
BRCA-5p	4	1	0	0	1	0	1	0	0	0	0	0	0	0	0	1	0	1	0	0	0	0
CESC-5p	4	1	1	0	1	0	0	0	1	0	0	0	0	0	0	1	0	0	0	0	0	0
GBM-5p	3	1	0	0	0	0	0	0	0	0	0	1	0	0	1	0	0	0	0	0	1	0
KIRC-5p	5	1	0	0	0	0	0	0	1	0	1	1	0	1	0	1	0	0	0	0	0	0
KIRP-5p	5	1	0	0	0	0	0	0	1	0	1	1	0	1	0	1	0	0	0	0	0	0
LGG-5p	3	1	0	0	0	0	0	0	0	0	0	1	0	0	1	0	0	0	0	0	1	0
LIHC-5p	8	1	1	0	0	0	0	1	0	1	1	1	1	1	0	1	0	0	0	0	0	0
LUAD-5p	4	1	0	0	0	0	1	1	0	0	0	0	0	0	0	1	0	1	0	0	0	0
SKCM-5p	2	1	0	0	0	0	0	1	0	0	0	0	0	0	0	1	0	0	0	0	0	0
STAD-5p	2	1	1	0	0	0	0	0	0	0	0	0	0	0	0	1	0	0	0	0	0	0
UCEC-5p	7	1	1	0	0	0	1	1	1	0	0	0	0	0	1	1	0	1	0	0	0	0
UCS-5p	6	1	1	0	0	0	1	1	0	0	0	0	0	0	1	1	0	1	0	0	0	0
GBM-18q	5	1	0	0	1	0	0	0	0	0	1	0	1	0	1	1	0	0	0	0	0	0
SKCM-18q	4	1	0	0	0	1	1	1	0	0	0	0	0	0	0	1	0	0	0	0	0	0
BLCA-20p	2	1	0	0	0	0	0	0	0	0	1	0	0	0	0	0	0	0	0	1	0	0
BRCA-20p	3	1	0	0	0	0	0	0	0	0	0	0	0	0	0	0	0	1	1	1	0	0
KIRC-20p	4	1	0	0	0	0	0	0	0	0	0	1	0	0	1	1	1	0	0	0	0	0
LGG-20p	5	1	1	0	0	0	0	0	0	1	0	1	1	0	0	0	0	0	0	1	0	0
LUAD-20p	5	1	0	0	0	0	1	1	0	0	0	0	0	0	0	0	1	1	0	1	0	0
LUSC-20p	5	1	0	0	0	0	1	1	0	0	0	0	0	0	0	0	1	1	0	1	0	0
OV-20p	9	1	0	0	0	1	0	1	1	0	0	1	0	1	1	0	1	1	0	1	0	0
STAD-20p	1	1	0	0	0	0	0	0	0	0	0	0	0	0	0	0	0	0	0	1	0	0
UCEC-20p	7	1	1	0	1	1	0	0	1	1	0	0	0	0	0	1	0	0	1	0	0	0
UCS-20p	8	1	1	0	1	1	0	0	1	1	0	0	1	0	0	1	0	0	1	0	0	0
BRCA-21q	2	1	0	0	0	0	0	0	1	0	0	0	0	0	0	0	0	0	0	1	0	0
LAML-21q	6	1	0	0	1	1	1	0	0	1	0	0	0	0	0	0	1	0	0	0	1	0
LGG-21q	3	1	0	0	0	0	0	0	0	1	0	0	1	0	0	1	0	0	0	0	0	0
UCEC-21q	3	1	0	1	0	0	0	1	0	0	0	0	0	0	0	0	0	0	1	0	0	0
PRAD-20q	3	0	1	0	0	0	0	0	0	0	1	0	0	0	0	0	1	0	0	0	0	0
TGCT-20q	7	0	1	0	0	1	1	0	0	0	1	1	1	0	1	0	0	0	0	0	0	0
THYM-20q	6	0	1	0	0	0	1	1	0	0	1	0	1	0	0	0	1	0	0	0	0	0
BRCA-1q	2	0	1	0	0	0	0	0	0	0	0	0	0	0	0	0	1	0	0	0	0	0
COAD-1q	0	0	0	0	0	0	0	0	0	0	0	0	0	0	0	0	0	0	0	0	0	0
GBM-1q	3	0	0	0	0	0	0	0	0	0	1	0	1	0	1	0	0	0	0	0	0	0
KIRC-1q	4	0	0	0	0	1	0	0	0	0	0	1	1	0	0	0	1	0	0	0	0	0
KIRP-1q	4	0	0	0	0	1	0	0	0	0	0	1	1	0	0	0	1	0	0	0	0	0
LAML-1q	5	0	1	0	1	0	0	0	0	1	1	0	0	0	0	0	1	0	0	0	0	0
LGG-1q	1	0	0	0	0	0	0	0	0	0	0	0	0	0	1	0	0	0	0	0	0	0
LIHC-1q	6	0	1	0	0	1	0	0	0	0	1	1	1	1	0	0	0	0	0	0	0	0
PAAD-1q	1	0	0	0	0	0	0	0	0	0	0	0	0	0	0	0	1	0	0	0	0	0
PRAD-1q	3	0	0	0	0	0	0	0	0	1	0	0	0	0	0	0	1	0	1	0	0	0
SKCM-1q	3	0	0	0	0	0	1	1	0	1	0	0	0	0	0	0	0	0	0	0	0	0
STAD-1q	2	0	1	0	0	0	0	1	0	0	0	0	0	0	0	0	0	0	0	0	0	0
TGCT-1q	5	0	1	0	0	0	1	0	0	0	0	0	1	0	1	0	1	0	0	0	0	0
THYM-1q	4	0	0	0	0	0	0	1	0	1	0	0	1	0	0	0	1	0	0	0	0	0
GBM-1p	4	0	1	0	0	0	0	0	0	0	0	1	1	0	1	0	0	0	0	0	0	0
LAML-1p	3	0	0	0	1	1	1	0	0	0	0	0	0	0	0	0	0	0	0	0	0	0
LUAD-1p	3	0	0	0	0	0	1	0	0	0	0	0	0	0	0	0	1	1	0	0	0	0
OV-1p	5	0	0	0	0	0	0	0	1	1	0	1	0	1	1	0	0	0	0	0	0	0
SKCM-1p	2	0	0	0	0	0	0	0	0	0	0	0	0	0	0	0	0	1	1	0	0	0
STAD-1p	1	0	0	0	0	0	0	0	1	0	0	0	0	0	0	0	0	0	0	0	0	0
THYM-1p	4	0	0	0	0	0	0	1	1	1	0	0	0	0	0	0	0	0	1	0	0	0
UCEC-1p	3	0	0	0	0	1	0	0	0	1	0	0	0	0	0	0	0	1	0	0	0	0
UCS-1p	3	0	0	0	0	1	0	0	0	1	0	0	0	0	0	0	0	1	0	0	0	0
ACC-6q	0	0	0	0	0	0	0	0	0	0	0	0	0	0	0	0	0	0	0	0	0	0
KIRP-6q	3	0	0	0	0	0	0	0	1	0	0	1	0	1	0	0	0	0	0	0	0	0
LAML-6q	2	0	0	0	1	0	1	0	0	0	0	0	0	0	0	0	0	0	0	0	0	0
STAD-6q	2	0	0	0	0	0	0	0	1	0	1	0	0	0	0	0	0	0	0	0	0	0
TGCT-6q	4	0	0	0	0	0	0	0	0	1	1	0	1	1	0	0	0	0	0	0	0	0
LAML-3p	5	0	0	0	1	1	1	0	0	0	0	0	0	0	0	0	0	1	1	0	0	0
UCEC-7q	7	0	1	0	0	0	0	1	1	1	1	0	0	1	0	0	0	1	0	0	0	0
UCS-7q	7	0	1	0	0	0	0	1	1	1	1	0	0	1	0	0	0	1	0	0	0	0
LAML-11q	2	0	0	0	1	1	0	0	0	0	0	0	0	0	0	0	0	0	0	0	0	0
LUAD-11q	3	0	0	0	0	0	1	0	0	0	0	0	0	0	0	0	1	1	0	0	0	0
LUSC-11q	5	0	0	0	1	0	1	0	0	0	0	0	1	0	0	0	1	1	0	0	0	0
PRAD-11q	2	0	0	0	1	0	0	0	0	0	1	0	0	0	0	0	0	0	0	0	0	0
THYM-11q	5	0	0	0	1	0	1	1	0	1	1	0	0	0	0	0	0	0	0	0	0	0
GBM-4p	7	0	1	0	1	0	0	1	1	1	0	0	1	0	1	0	0	0	0	0	0	0
KIRC-4p	1	0	0	0	0	0	0	0	0	0	0	0	0	0	1	0	0	0	0	0	0	0
KIRP-4p	1	0	0	0	0	0	0	0	0	0	0	0	0	0	1	0	0	0	0	0	0	0
LAML-4p	5	0	0	0	1	0	0	0	0	1	0	0	0	1	0	0	0	1	1	0	0	0
LUAD-4p	3	0	0	0	0	0	1	0	0	0	0	0	0	0	0	0	1	0	1	0	0	0
PAAD-4p	1	0	0	0	0	0	0	0	0	0	0	0	0	0	0	0	0	0	1	0	0	0
PRAD-4p	2	0	0	0	0	0	0	0	0	0	0	0	0	0	0	0	1	0	1	0	0	0
SKCM-17q	3	0	1	0	0	0	0	1	0	0	0	0	0	0	0	0	0	1	0	0	0	0
TGCT-17q	8	0	1	0	0	1	1	0	0	1	0	1	1	1	1	0	0	0	0	0	0	0
LAML-2p	2	0	0	0	1	0	1	0	0	0	0	0	0	0	0	0	0	0	0	0	0	0
LIHC-2p	4	0	0	0	0	0	0	1	0	0	0	1	1	1	0	0	0	0	0	0	0	0
PAAD-2p	1	0	0	0	0	0	0	0	0	0	0	0	0	0	0	0	0	1	0	0	0	0
PRAD-2p	1	0	0	0	0	0	0	0	0	0	0	0	0	0	0	0	1	0	0	0	0	0
STAD-2p	1	0	0	0	0	0	0	0	1	0	0	0	0	0	0	0	0	0	0	0	0	0
UCEC-2p	3	0	0	0	0	1	0	0	0	1	0	0	0	0	0	0	0	0	1	0	0	0
UCS-2p	3	0	0	0	0	1	0	0	0	1	0	0	0	0	0	0	0	0	1	0	0	0
CESC-16q	1	0	0	0	0	0	0	0	0	0	0	0	0	0	1	0	0	0	0	0	0	0
COAD-16q	2	0	0	0	0	0	1	0	0	0	0	0	0	0	0	0	0	1	0	0	0	0
KICH-16q	4	0	0	0	0	0	0	0	0	0	0	0	1	1	1	0	0	0	1	0	0	0
LAML-16q	4	0	0	0	1	1	0	0	0	0	0	0	0	1	0	0	0	0	1	0	0	0
ACC-2q	0	0	0	0	0	0	0	0	0	0	0	0	0	0	0	0	0	0	0	0	0	0
COAD-2q	2	0	0	0	0	0	0	0	0	0	1	0	0	0	0	0	0	1	0	0	0	0
GBM-2q	4	0	0	0	1	0	0	0	1	0	0	0	1	0	1	0	0	0	0	0	0	0
LGG-2q	4	0	0	0	1	0	0	0	1	0	0	0	1	0	1	0	0	0	0	0	0	0
LIHC-2q	5	0	0	0	0	0	0	0	0	1	0	1	1	1	0	0	0	0	1	0	0	0
OV-2q	2	0	0	0	0	0	0	0	0	1	0	0	0	0	1	0	0	0	0	0	0	0
PAAD-2q	1	0	0	0	1	0	0	0	0	0	0	0	0	0	0	0	0	0	0	0	0	0
PRAD-2q	0	0	0	0	0	0	0	0	0	0	0	0	0	0	0	0	0	0	0	0	0	0
THYM-2q	4	0	0	0	0	0	0	0	0	1	1	0	0	0	0	0	1	0	1	0	0	0
UCEC-2q	5	0	0	0	0	1	1	0	1	1	0	0	0	0	0	0	0	0	1	0	0	0
UCS-2q	4	0	0	0	0	0	1	0	1	1	0	0	0	0	0	0	0	0	1	0	0	0
THYM-8p	6	0	1	0	1	0	1	1	0	1	1	0	0	0	0	0	0	0	0	0	0	0
BLCA-3q	4	0	1	0	1	0	0	0	0	0	1	0	0	0	0	0	0	1	0	0	0	0
CESC-3q	2	0	0	0	1	0	0	0	0	0	1	0	0	0	0	0	0	0	0	0	0	0
OV-3q	5	0	0	0	0	0	0	0	1	1	0	1	0	1	0	0	0	1	0	0	0	0
PAAD-3q	3	0	1	0	1	0	0	0	0	0	1	0	0	0	0	0	0	0	0	0	0	0
PRAD-3q	2	0	0	0	1	0	0	0	0	0	1	0	0	0	0	0	0	0	0	0	0	0
TGCT-3q	6	0	1	0	0	0	1	0	0	1	1	0	1	1	0	0	0	0	0	0	0	0
THYM-3q	4	0	0	0	0	0	1	1	0	1	1	0	0	0	0	0	0	0	0	0	0	0
GBM-17p	4	0	0	0	0	0	1	0	0	0	0	1	1	1	0	0	0	0	0	0	0	0
KIRC-17p	2	0	0	0	0	0	0	0	1	0	0	0	0	1	0	0	0	0	0	0	0	0
KIRP-17p	2	0	0	0	0	0	0	0	1	0	0	0	0	1	0	0	0	0	0	0	0	0
LGG-17p	3	0	0	0	0	0	1	0	0	0	0	1	0	1	0	0	0	0	0	0	0	0
TGCT-17p	5	0	0	0	0	1	1	0	0	1	0	0	1	1	0	0	0	0	0	0	0	0
ACC-19q	0	0	0	0	0	0	0	0	0	0	0	0	0	0	0	0	0	0	0	0	0	0
BLCA-19q	3	0	1	0	1	1	0	0	0	0	0	0	0	0	0	0	0	0	0	0	0	0
BRCA-19q	3	0	0	0	1	0	0	0	0	0	0	0	0	0	0	0	1	0	1	0	0	0
CESC-19q	2	0	1	0	1	0	0	0	0	0	0	0	0	0	0	0	0	0	0	0	0	0
COAD-19q	1	0	0	0	0	0	0	0	0	0	0	0	0	0	0	0	0	0	1	0	0	0
GBM-19q	2	0	1	0	0	0	0	0	0	0	0	1	0	0	0	0	0	0	0	0	0	0
KICH-19q	4	0	0	0	0	1	0	0	0	0	0	0	1	1	0	0	0	0	1	0	0	0
KIRP-19q	5	0	0	0	0	1	0	0	1	0	0	0	1	1	0	0	0	0	1	0	0	0
LAML-19q	4	0	1	0	1	1	0	0	0	0	1	0	0	0	0	0	0	0	0	0	0	0
LIHC-19q	5	0	1	0	0	0	0	0	0	0	0	1	1	1	0	0	0	1	0	0	0	0
LUSC-19q	6	0	1	0	0	0	1	1	0	1	0	0	0	0	0	0	1	1	0	0	0	0
PAAD-19q	1	0	0	0	0	0	0	0	0	0	0	0	1	0	0	0	0	0	0	0	0	0
PRAD-19q	2	0	0	0	1	0	0	0	0	0	0	0	0	0	0	0	1	0	0	0	0	0
THYM-19q	3	0	0	0	0	0	1	1	0	1	0	0	0	0	0	0	0	0	0	0	0	0
UCEC-19q	4	0	0	0	1	1	0	0	0	0	1	0	0	0	1	0	0	0	0	0	0	0
UCS-19q	4	0	0	0	1	1	0	0	0	0	1	0	0	0	1	0	0	0	0	0	0	0
BRCA-16p	6	0	1	0	0	1	0	0	1	0	1	0	0	0	0	0	0	1	1	0	0	0
GBM-16p	1	0	0	0	0	0	0	0	0	0	0	1	0	0	0	0	0	0	0	0	0	0
LAML-16p	3	0	0	0	1	0	0	0	0	1	0	0	0	0	1	0	0	0	0	0	0	0
LGG-16p	1	0	0	0	0	0	0	0	0	0	0	1	0	0	0	0	0	0	0	0	0	0
LUAD-16p	3	0	0	0	0	0	1	0	0	0	0	0	0	0	0	0	1	1	0	0	0	0
LUSC-16p	3	0	0	0	0	0	1	0	0	0	0	0	0	0	0	0	1	1	0	0	0	0
PAAD-16p	1	0	0	0	0	0	0	0	0	0	0	0	0	0	1	0	0	0	0	0	0	0
PRAD-16p	4	0	1	0	0	0	0	0	1	1	0	0	0	0	1	0	0	0	0	0	0	0
SKCM-16p	3	0	0	0	0	0	0	0	1	0	0	0	0	0	0	0	0	1	1	0	0	0
KICH-4q	3	0	0	0	0	0	0	0	0	0	0	1	0	1	1	0	0	0	0	0	0	0
KIRC-4q	3	0	0	0	0	0	0	0	0	0	0	1	0	1	1	0	0	0	0	0	0	0
KIRP-4q	3	0	0	0	0	0	0	0	0	0	0	1	0	1	1	0	0	0	0	0	0	0
LAML-4q	3	0	0	0	1	0	1	0	0	0	0	0	0	0	0	0	0	0	1	0	0	0
PRAD-4q	3	0	0	0	0	0	0	0	1	0	1	0	0	0	0	0	1	0	0	0	0	0
COAD-12q	1	0	0	0	0	0	0	0	1	0	0	0	0	0	0	0	0	0	0	0	0	0
LAML-12q	4	0	0	0	1	1	1	0	0	0	0	0	0	0	0	0	0	0	1	0	0	0
LIHC-12q	6	0	0	0	0	1	0	1	0	0	0	1	1	1	0	0	0	0	1	0	0	0
PAAD-12q	0	0	0	0	0	0	0	0	0	0	0	0	0	0	0	0	0	0	0	0	0	0
PRAD-12q	2	0	0	0	0	0	0	0	0	0	0	0	0	0	0	0	1	0	1	0	0	0
SKCM-12q	2	0	0	0	0	1	0	1	0	0	0	0	0	0	0	0	0	0	0	0	0	0
STAD-12q	0	0	0	0	0	0	0	0	0	0	0	0	0	0	0	0	0	0	0	0	0	0
THYM-12q	3	0	0	0	0	0	1	1	0	0	0	0	0	0	0	0	0	0	1	0	0	0
ACC-11p	0	0	0	0	0	0	0	0	0	0	0	0	0	0	0	0	0	0	0	0	0	0
COAD-11p	1	0	0	0	0	0	0	0	0	0	0	0	0	0	0	0	0	1	0	0	0	0
KICH-11p	1	0	0	0	0	0	0	0	0	0	0	1	0	0	0	0	0	0	0	0	0	0
KIRC-11p	1	0	0	0	0	0	0	0	0	0	0	1	0	0	0	0	0	0	0	0	0	0
KIRP-11p	1	0	0	0	0	0	0	0	0	0	0	1	0	0	0	0	0	0	0	0	0	0
LAML-11p	3	0	0	0	0	1	1	0	0	0	1	0	0	0	0	0	0	0	0	0	0	0
LIHC-11p	6	0	0	0	0	0	0	1	0	0	0	1	1	1	0	0	0	1	1	0	0	0
LUAD-11p	4	0	1	0	0	0	0	0	1	0	0	0	0	0	0	0	1	1	0	0	0	0
LUSC-11p	3	0	1	0	0	0	0	0	0	0	0	0	0	0	0	0	1	1	0	0	0	0
OV-11p	2	0	0	0	0	0	0	0	0	0	0	0	0	0	1	0	0	0	1	0	0	0
PAAD-11p	0	0	0	0	0	0	0	0	0	0	0	0	0	0	0	0	0	0	0	0	0	0
PRAD-11p	2	0	0	0	0	0	0	0	1	0	0	0	0	0	0	0	1	0	0	0	0	0
THYM-11p	3	0	0	0	0	0	0	1	1	1	0	0	0	0	0	0	0	0	0	0	0	0
ACC-14q	0	0	0	0	0	0	0	0	0	0	0	0	0	0	0	0	0	0	0	0	0	0
PAAD-14q	1	0	0	0	0	1	0	0	0	0	0	0	0	0	0	0	0	0	0	0	0	0
PRAD-14q	1	0	0	0	0	0	0	0	1	0	0	0	0	0	0	0	0	0	0	0	0	0
TGCT-14q	6	0	0	0	0	1	1	0	0	1	0	1	1	1	0	0	0	0	0	0	0	0
LAML-5q	5	0	0	0	1	1	1	0	0	1	0	0	0	0	0	0	0	0	1	0	0	0
LIHC-5q	6	0	0	0	0	0	0	1	0	1	0	1	1	1	0	0	0	1	0	0	0	0
PAAD-5q	2	0	0	0	0	1	0	0	0	0	0	0	0	0	0	0	0	0	1	0	0	0
PRAD-5q	1	0	0	0	0	0	0	0	0	0	0	0	0	0	0	0	1	0	0	0	0	0
THYM-5q	1	0	0	0	0	0	0	1	0	0	0	0	0	0	0	0	0	0	0	0	0	0
UCS-5q	3	0	0	0	0	0	0	0	1	1	0	0	0	0	0	0	0	1	0	0	0	0
ACC-8q	0	0	0	0	0	0	0	0	0	0	0	0	0	0	0	0	0	0	0	0	0	0
GBM-8q	2	0	0	0	0	0	0	0	0	0	0	1	1	0	0	0	0	0	0	0	0	0
STAD-8q	2	0	1	0	0	0	0	0	0	0	0	0	1	0	0	0	0	0	0	0	0	0
THYM-8q	4	0	0	0	0	0	0	1	0	1	1	0	0	0	0	0	1	0	0	0	0	0
UCS-8q	2	0	0	0	0	1	0	0	0	1	0	0	0	0	0	0	0	0	0	0	0	0
KICH-22q	4	0	0	0	0	0	0	0	0	1	0	1	0	1	0	0	1	0	0	0	0	0
KIRC-22q	4	0	0	0	0	0	0	0	0	1	0	1	0	1	0	0	1	0	0	0	0	0
LAML-22q	5	0	0	0	1	1	0	0	0	1	0	0	0	1	1	0	0	0	0	0	0	0
LIHC-22q	6	0	0	0	0	1	0	0	0	1	1	1	1	1	0	0	0	0	0	0	0	0
CESC-9q	3	0	1	0	1	1	0	0	0	0	0	0	0	0	0	0	0	0	0	0	0	0
LAML-9q	3	0	0	0	1	1	1	0	0	0	0	0	0	0	0	0	0	0	0	0	0	0
PRAD-9q	6	0	1	0	0	0	1	1	0	0	1	0	0	0	0	0	1	0	1	0	0	0
ACC-10q	0	0	0	0	0	0	0	0	0	0	0	0	0	0	0	0	0	0	0	0	0	0
BRCA-10q	0	0	0	0	0	0	0	0	0	0	0	0	0	0	0	0	0	0	0	0	0	0
COAD-10q	1	0	0	0	0	0	0	0	1	0	0	0	0	0	0	0	0	0	0	0	0	0
KIRP-10q	0	0	0	0	0	0	0	0	0	0	0	0	0	0	0	0	0	0	0	0	0	0
LAML-10q	2	0	0	0	1	0	1	0	0	0	0	0	0	0	0	0	0	0	0	0	0	0
OV-10q	3	0	0	0	0	0	0	0	0	1	0	1	0	0	1	0	0	0	0	0	0	0
PAAD-10q	1	0	0	0	0	0	0	0	0	0	0	0	0	0	0	0	0	0	1	0	0	0
STAD-10q	2	0	0	0	0	0	0	0	1	0	1	0	0	0	0	0	0	0	0	0	0	0
UCEC-10q	3	0	0	0	0	0	0	1	1	1	0	0	0	0	0	0	0	0	0	0	0	0
ACC-10p	0	0	0	0	0	0	0	0	0	0	0	0	0	0	0	0	0	0	0	0	0	0
UCEC-10p	6	0	0	0	1	0	1	0	1	1	0	0	0	0	0	0	1	1	0	0	0	0
ACC-15q	1	0	0	0	0	0	0	0	1	0	0	0	0	0	0	0	0	0	0	0	0	0
KICH-15q	1	0	0	0	0	0	0	0	0	0	0	0	0	0	1	0	0	0	0	0	0	0
KIRC-15q	2	0	0	0	0	0	0	0	0	0	0	0	1	0	1	0	0	0	0	0	0	0
KIRP-15q	2	0	0	0	0	0	0	0	0	0	0	0	1	0	1	0	0	0	0	0	0	0
LAML-15q	3	0	0	0	1	1	1	0	0	0	0	0	0	0	0	0	0	0	0	0	0	0
LIHC-15q	6	0	1	0	0	1	0	1	0	0	0	1	0	1	0	0	0	1	0	0	0	0
LUSC-15q	1	0	0	0	0	0	0	0	0	0	0	0	0	0	0	0	0	1	0	0	0	0
PAAD-15q	1	0	0	0	0	1	0	0	0	0	0	0	0	0	0	0	0	0	0	0	0	0
SKCM-15q	1	0	0	0	0	0	0	0	0	0	0	0	0	0	0	0	0	0	1	0	0	0
STAD-15q	1	0	0	0	0	0	0	0	1	0	0	0	0	0	0	0	0	0	0	0	0	0
COAD-5p	1	0	0	0	1	0	0	0	0	0	0	0	0	0	0	0	0	0	0	0	0	0
ESCA-5p	3	0	0	0	1	0	0	1	0	1	0	0	0	0	0	0	0	0	0	0	0	0
KICH-5p	5	0	0	0	1	0	0	0	1	0	1	1	0	1	0	0	0	0	0	0	0	0
LAML-5p	3	0	0	0	1	0	1	0	0	1	0	0	0	0	0	0	0	0	0	0	0	0
OV-5p	4	0	0	0	0	0	1	0	0	0	0	1	0	0	1	0	0	1	0	0	0	0
PRAD-5p	3	0	0	0	1	0	0	0	0	0	1	0	1	0	0	0	0	0	0	0	0	0
THYM-5p	3	0	0	0	0	0	1	0	0	0	1	0	1	0	0	0	0	0	0	0	0	0
ACC-18q	0	0	0	0	0	0	0	0	0	0	0	0	0	0	0	0	0	0	0	0	0	0
KICH-18q	4	0	0	0	0	0	0	0	0	0	0	0	0	1	1	0	0	1	1	0	0	0
KIRP-18q	5	0	0	0	0	0	0	0	0	0	0	0	1	1	1	0	0	1	1	0	0	0
LAML-18q	4	0	0	0	1	0	1	0	0	1	0	0	0	0	0	0	0	0	1	0	0	0
LIHC-18q	4	0	0	0	0	0	0	1	0	0	0	0	1	1	0	0	0	0	1	0	0	0
THYM-18q	2	0	0	0	0	0	0	1	0	0	0	0	0	0	0	0	0	0	1	0	0	0
UCEC-18q	3	0	0	0	0	0	0	0	1	1	0	0	0	0	0	0	0	0	1	0	0	0
UCS-18q	2	0	0	0	0	0	0	0	0	1	0	0	0	0	0	0	0	0	1	0	0	0
ACC-20p	3	0	1	0	0	0	0	0	1	0	1	0	0	0	0	0	0	0	0	0	0	0
COAD-20p	0	0	0	0	0	0	0	0	0	0	0	0	0	0	0	0	0	0	0	0	0	0
ESCA-20p	2	0	0	0	0	0	0	1	0	0	0	0	0	0	0	0	1	0	0	0	0	0
KICH-20p	5	0	0	0	0	1	0	0	0	0	1	1	0	0	1	0	1	0	0	0	0	0
LAML-20p	4	0	0	0	1	1	1	0	0	0	0	0	0	0	0	0	1	0	0	0	0	0
LIHC-20p	5	0	1	0	0	0	0	1	0	0	0	1	1	1	0	0	0	0	0	0	0	0
PAAD-20p	4	0	1	0	0	1	0	0	0	0	1	0	0	0	0	0	1	0	0	0	0	0
PRAD-20p	2	0	1	0	0	0	0	0	0	0	0	0	0	0	0	0	1	0	0	0	0	0
SKCM-20p	2	0	0	0	0	0	0	1	0	0	0	0	0	0	0	0	1	0	0	0	0	0
TGCT-20p	6	0	0	0	0	1	1	0	0	0	1	0	1	0	1	0	1	0	0	0	0	0
THYM-20p	4	0	1	0	0	0	0	1	0	0	0	0	0	0	0	0	1	0	1	0	0	0

## Sheet: Loss model pairs
Table S4B. Potential driver instances of each feature in the loss model.
Each feature is assigned a value of 1 if the instance is a potential driver, otherwise it is assigned a value of 0
Count (All features) - the amount of features that the instance potentially drives
Count (Top-Five) - the amount of features that the instance potential drives, out of the top five most important features in the model (colored in green)
Instance	Count (All features)	Count (Top-five)	Normal tissue expression	Num PPIs	Num elevated PPIs	Num tissue-specific PPIs	Differential PPIs	Gene eQTL	Paralogs compensation	Process activity	Tissue-specific gene density	Fetus development	Childhood development	Young development	Development variations	TCGA expression	Essentiality score (CRISPR)	RNAi essentiality score	CRISPR essential gene density	Tumor suppressor gene density	Oncogene density	Essential gene density (Nichols)
CESC-17p	7	4	1	0	1	1	0	0	1	0	0	1	0	0	0	0	0	0	0	1	1	0
LAML-1p	6	3	0	0	1	0	1	0	1	1	0	1	0	0	0	1	0	0	0	0	0	0
TGCT-6q	7	3	0	1	1	0	0	1	1	1	0	0	0	1	0	1	0	0	0	0	0	0
CESC-3p	4	3	0	0	1	0	0	0	1	0	0	0	0	0	0	1	0	0	0	0	0	1
BRCA-12p	6	3	0	0	1	0	0	0	1	1	1	0	0	0	0	0	0	0	0	0	1	1
CESC-12p	4	3	0	0	1	0	0	0	1	0	0	0	0	0	0	0	0	0	0	0	1	1
LIHC-12p	9	3	0	0	1	0	0	0	1	0	0	1	1	1	1	0	0	1	1	0	1	0
BRCA-2p	6	3	0	0	1	0	0	0	1	0	0	0	0	1	0	0	1	0	0	0	1	1
PAAD-3q	6	3	0	0	0	0	1	0	1	0	0	1	0	1	0	1	0	0	0	1	0	0
LUAD-17p	6	3	0	0	0	0	0	1	1	0	0	0	0	0	1	1	1	0	0	1	0	0
ACC-9p	4	3	0	1	1	0	0	0	0	0	0	0	0	0	0	1	0	0	0	0	1	0
LAML-13q	5	3	0	1	1	0	0	0	1	1	0	0	0	0	0	1	0	0	0	0	0	0
COAD-18p	6	3	1	0	0	0	0	0	1	0	0	0	1	0	0	1	0	0	1	0	1	0
BRCA-18q	7	3	0	0	1	1	0	1	1	0	1	0	0	0	0	0	1	0	0	0	1	0
LAML-20q	6	2	0	1	1	0	0	1	0	1	0	0	0	0	0	1	0	0	0	0	0	1
BRCA-1p	3	2	0	0	1	0	0	1	1	0	0	0	0	0	0	0	0	0	0	0	0	0
PAAD-1p	4	2	1	0	0	0	0	0	1	0	0	0	0	0	0	0	1	0	0	1	0	0
THYM-1p	8	2	1	0	0	0	1	1	0	1	0	1	0	0	0	1	0	0	1	1	0	0
ACC-6q	7	2	1	1	1	0	0	0	1	0	0	1	0	1	0	0	1	0	0	0	0	0
BRCA-6q	5	2	0	0	0	0	0	0	1	0	1	0	0	0	0	1	1	0	1	0	0	0
LAML-6q	5	2	0	0	1	0	1	1	1	1	0	0	0	0	0	0	0	0	0	0	0	0
SKCM-6q	5	2	0	0	0	0	0	1	0	0	0	0	0	0	0	1	0	1	1	1	0	0
BLCA-6p	3	2	0	0	1	0	0	0	0	0	0	0	0	0	0	0	0	1	0	1	0	0
CESC-6p	3	2	0	0	1	0	0	0	0	0	1	0	0	0	0	1	0	0	0	0	0	0
GBM-6p	5	2	0	0	0	0	0	0	0	1	1	0	0	1	0	1	0	0	0	1	0	0
KIRP-6p	6	2	0	0	0	0	0	0	0	0	0	0	1	1	1	1	0	1	0	1	0	0
LUAD-6p	3	2	0	0	0	1	0	0	0	0	0	0	0	0	0	1	0	0	0	1	0	0
PRAD-6p	4	2	0	0	0	0	0	0	0	0	0	0	0	0	0	1	1	0	1	1	0	0
STAD-6p	3	2	0	0	0	1	0	0	0	0	0	0	0	0	0	1	0	0	0	1	0	0
TGCT-6p	4	2	0	1	1	0	0	0	0	1	0	0	0	0	0	1	0	0	0	0	0	0
UCS-6p	4	2	0	0	1	0	0	1	0	0	1	0	0	0	0	0	0	0	0	1	0	0
BRCA-3p	3	2	0	0	0	0	0	0	1	0	1	0	0	0	0	0	0	0	0	0	1	0
KIRC-3p	8	2	0	0	0	0	0	0	1	0	1	0	1	1	1	1	0	0	1	0	0	1
LAML-3p	5	2	1	0	1	0	0	0	1	1	0	0	0	0	0	0	0	1	0	0	0	0
OV-3p	4	2	0	1	0	0	0	0	0	0	0	0	0	0	1	1	0	0	0	0	1	0
UCEC-3p	5	2	0	0	1	0	1	1	0	0	0	0	0	0	0	0	0	0	1	0	1	0
COAD-12p	3	2	0	0	0	0	0	0	1	0	0	0	0	0	0	0	0	0	0	0	1	1
ESCA-12p	6	2	0	0	0	0	0	0	1	1	1	0	0	0	0	0	1	0	0	0	1	1
LAML-12p	3	2	0	0	1	0	0	0	1	1	0	0	0	0	0	0	0	0	0	0	0	0
STAD-11q	4	2	0	0	0	0	0	0	0	0	0	0	0	1	1	1	0	0	0	1	0	0
BLCA-4p	3	2	0	0	1	0	0	0	0	0	0	0	0	0	0	1	0	1	0	0	0	0
LAML-4p	4	2	0	0	1	0	0	0	1	1	0	0	0	0	0	0	0	1	0	0	0	0
LUAD-4p	7	2	0	0	0	1	0	1	1	1	0	0	0	0	0	1	0	1	1	0	0	0
TGCT-4p	8	2	1	1	1	0	1	1	0	1	0	1	0	0	0	1	0	0	0	0	0	0
UCEC-17q	2	2	0	0	1	0	0	0	0	0	0	0	0	0	0	1	0	0	0	0	0	0
BLCA-2p	5	2	0	0	1	0	0	0	0	0	1	0	0	1	0	0	0	0	0	0	1	1
LAML-2p	5	2	0	0	1	0	0	0	1	1	0	0	0	1	0	0	0	0	0	0	0	1
LIHC-2p	6	2	0	0	0	0	0	0	1	0	0	1	0	1	1	0	0	0	0	0	1	1
LUAD-2p	3	2	0	0	0	0	0	0	0	0	0	0	0	0	0	1	0	0	0	0	1	1
OV-2p	8	2	1	1	0	0	0	0	1	0	0	1	0	1	1	0	0	0	1	0	1	0
PAAD-2p	4	2	0	0	0	0	0	0	1	0	0	0	1	0	0	0	0	0	0	0	1	1
STAD-2p	4	2	1	0	0	0	0	0	1	0	0	0	0	0	0	0	0	0	0	0	1	1
TGCT-2p	3	2	0	0	0	0	0	0	0	0	0	0	0	0	0	1	0	0	0	0	1	1
UCS-2p	6	2	1	0	1	0	0	1	0	1	0	0	1	0	0	0	0	0	0	0	1	0
BRCA-16q	5	2	0	0	0	1	0	1	1	0	0	0	0	0	0	0	0	0	1	1	0	0
CESC-16q	5	2	0	1	1	0	0	0	1	0	0	1	0	1	0	0	0	0	0	0	0	0
LGG-16q	4	2	0	0	0	0	0	0	0	0	0	0	1	1	0	1	0	0	0	1	0	0
TGCT-16q	5	2	0	0	1	0	0	1	1	0	0	0	0	0	1	0	0	0	0	0	0	1
THYM-16q	3	2	0	0	0	0	0	0	0	0	1	0	0	0	0	1	0	0	0	1	0	0
ACC-2q	2	2	0	0	0	0	0	0	1	0	0	0	0	0	0	0	0	0	0	0	1	0
BLCA-2q	4	2	0	0	1	0	0	0	0	0	0	0	0	0	0	0	0	1	0	0	1	1
BRCA-2q	4	2	1	0	0	0	0	0	1	0	0	0	0	0	0	0	0	0	0	0	1	1
CESC-2q	4	2	0	0	1	0	0	0	0	0	1	0	0	0	0	0	0	0	0	0	1	1
LAML-2q	4	2	0	0	1	0	1	0	1	1	0	0	0	0	0	0	0	0	0	0	0	0
OV-2q	5	2	0	1	0	0	0	0	1	0	0	0	1	1	0	0	0	0	0	0	1	0
STAD-2q	2	2	0	0	0	0	0	0	0	0	0	0	0	0	0	1	0	0	0	0	1	0
TGCT-2q	3	2	0	1	1	0	0	0	1	0	0	0	0	0	0	0	0	0	0	0	0	0
BRCA-8p	3	2	0	0	1	0	0	0	0	0	0	0	0	0	0	0	0	0	0	1	0	1
ESCA-8p	3	2	0	0	1	0	0	0	1	0	0	0	0	0	0	0	0	0	0	0	0	1
PRAD-8p	5	2	0	1	1	0	0	0	1	0	0	0	0	0	0	0	1	0	0	0	0	1
UCS-8p	4	2	0	0	1	0	0	0	0	1	0	0	0	0	0	0	0	0	0	1	0	1
KIRC-3q	4	2	0	0	0	0	0	0	0	0	0	0	0	1	1	1	0	0	0	1	0	0
LAML-3q	6	2	0	0	1	0	1	0	1	1	0	0	0	1	0	0	0	0	1	0	0	0
BLCA-17p	5	2	0	0	1	0	0	0	0	0	0	0	0	0	0	0	0	1	1	0	1	1
BRCA-17p	6	2	0	0	0	1	0	0	1	0	0	0	0	0	1	0	0	0	1	1	0	1
COAD-17p	4	2	0	0	0	0	1	0	1	0	1	0	0	0	0	0	0	0	0	1	0	0
GBM-17p	5	2	0	0	1	0	1	0	0	0	0	1	0	1	0	0	0	0	0	1	0	0
KICH-17p	4	2	0	0	0	0	0	0	0	0	1	0	0	1	0	1	0	0	0	1	0	0
LIHC-17p	5	2	0	0	0	0	0	0	1	0	0	1	0	1	1	0	0	0	0	1	0	0
LUSC-17p	5	2	0	0	0	0	0	1	1	0	0	0	0	0	1	0	1	0	0	1	0	0
OV-17p	5	2	0	1	0	0	0	0	0	1	0	1	0	0	0	0	0	0	0	1	1	0
PAAD-17p	6	2	0	0	0	0	0	0	0	0	1	0	0	0	1	1	0	1	0	1	0	1
STAD-17p	3	2	0	0	0	0	0	0	1	0	0	0	0	0	1	0	0	0	0	1	0	0
UCEC-17p	5	2	0	0	1	0	0	0	0	1	0	1	0	0	0	0	1	0	0	0	1	0
UCS-17p	4	2	0	0	1	0	0	0	0	1	0	0	0	0	0	0	1	0	0	0	1	0
KIRP-19q	6	2	0	0	0	0	0	0	0	0	0	0	1	0	1	1	1	0	1	1	0	0
LIHC-19q	8	2	1	1	0	0	0	0	1	0	0	0	1	1	1	0	0	1	0	1	0	0
BLCA-16p	5	2	1	0	1	1	0	0	0	0	0	0	0	0	0	0	0	1	0	0	1	0
TGCT-16p	3	2	0	0	1	0	0	0	1	1	0	0	0	0	0	0	0	0	0	0	0	0
UCEC-16p	2	2	0	0	1	0	0	0	0	0	0	0	0	0	0	0	0	0	0	0	1	0
UCS-16p	2	2	0	0	1	0	0	0	0	0	0	0	0	0	0	0	0	0	0	0	1	0
COAD-4q	4	2	1	0	0	0	0	0	1	0	0	0	0	0	0	1	0	0	0	0	0	1
GBM-4q	5	2	0	0	0	0	0	0	1	0	0	1	1	0	0	1	0	0	0	0	0	1
LAML-4q	5	2	0	0	1	0	1	0	1	1	0	0	0	0	0	0	1	0	0	0	0	0
BLCA-12q	5	2	0	0	1	0	0	0	0	0	0	0	0	1	0	0	1	0	0	0	1	1
CESC-12q	4	2	1	0	1	0	0	0	0	0	0	0	0	0	0	0	0	0	0	0	1	1
ESCA-12q	5	2	0	0	0	0	0	0	1	1	1	0	0	0	0	0	0	0	0	0	1	1
LAML-12q	4	2	0	0	1	0	0	0	1	1	0	0	0	0	0	0	0	1	0	0	0	0
LIHC-12q	7	2	0	0	0	0	1	0	1	0	0	1	0	1	1	0	0	0	0	0	1	1
LUSC-12q	4	2	0	1	0	0	0	0	0	0	1	0	0	0	0	1	0	0	0	0	1	0
OV-12q	6	2	0	1	0	0	0	0	1	0	0	0	1	0	1	0	0	0	0	0	1	1
SKCM-12q	4	2	0	1	0	0	0	1	1	0	0	0	0	0	0	0	0	0	0	0	1	0
STAD-12q	4	2	0	0	0	0	1	0	1	0	0	0	0	0	0	0	0	0	0	0	1	1
ESCA-9p	3	2	0	0	0	0	0	0	0	0	0	0	0	0	0	1	1	0	0	0	1	0
LGG-9p	7	2	1	0	0	0	1	0	0	1	1	0	0	1	0	1	0	0	0	0	1	0
LIHC-9p	6	2	0	0	0	0	0	0	0	0	0	1	1	1	1	1	0	0	0	0	1	0
PAAD-9p	2	2	0	0	0	0	0	0	0	0	0	0	0	0	0	1	0	0	0	0	1	0
UCEC-9p	7	2	1	0	1	0	0	0	0	0	1	0	0	0	1	0	0	1	1	0	1	0
ACC-11p	4	2	0	0	1	0	0	0	0	0	0	1	0	1	0	0	0	0	0	1	0	0
BLCA-11p	5	2	1	0	1	1	0	0	0	0	0	0	0	0	0	0	0	1	0	0	1	0
BRCA-11p	5	2	0	1	1	1	0	0	1	0	0	0	0	0	0	0	1	0	0	0	0	0
CESC-11p	3	2	0	0	1	1	0	0	0	0	0	0	0	0	0	0	0	0	0	0	1	0
COAD-11p	3	2	0	0	0	1	0	0	0	0	0	0	0	0	0	1	0	0	0	1	0	0
LAML-11p	6	2	1	0	1	0	1	0	0	1	0	0	0	1	0	1	0	0	0	0	0	0
PRAD-11p	5	2	0	0	0	1	0	0	0	0	0	0	0	0	0	1	1	1	0	1	0	0
BRCA-13q	8	2	0	0	0	1	1	0	1	0	1	0	0	0	0	0	1	0	1	1	0	1
CESC-13q	5	2	1	0	0	1	0	0	1	0	0	0	0	0	0	0	0	0	0	1	0	1
KICH-13q	6	2	0	0	0	1	1	0	0	0	0	0	0	1	1	1	0	0	0	1	0	0
LUAD-13q	5	2	0	0	0	0	0	0	1	0	0	0	0	0	0	0	1	0	1	1	0	1
PAAD-13q	6	2	0	0	1	1	1	0	1	0	0	1	0	1	0	0	0	0	0	0	0	0
UCEC-13q	6	2	0	0	0	1	0	0	1	0	0	0	0	0	0	0	1	0	1	1	0	1
UCS-13q	6	2	0	0	0	1	0	0	1	0	0	0	0	0	0	0	1	0	1	1	0	1
BRCA-14q	7	2	1	1	0	0	0	1	1	0	0	0	0	0	1	1	1	0	0	0	0	0
COAD-14q	4	2	0	0	0	0	0	0	1	0	0	0	0	0	0	0	1	0	1	1	0	0
BRCA-5q	3	2	0	0	0	0	0	0	1	0	0	0	0	0	0	0	1	0	0	0	1	0
LUSC-5q	5	2	0	0	0	0	0	1	1	1	1	0	0	0	0	1	0	0	0	0	0	0
ACC-22q	4	2	0	0	0	1	0	0	0	0	1	0	0	0	0	1	0	0	0	0	1	0
BRCA-22q	6	2	0	0	0	1	0	0	0	0	0	0	1	0	1	1	0	0	1	0	1	0
CESC-22q	3	2	0	0	1	0	0	0	0	0	0	1	0	0	0	0	0	0	0	0	1	0
COAD-22q	5	2	0	0	0	1	0	0	0	1	0	0	1	0	0	1	0	0	0	0	1	0
LGG-22q	4	2	0	0	0	0	0	0	0	0	0	1	1	0	0	1	0	0	0	0	1	0
PAAD-22q	5	2	0	0	0	1	0	0	0	0	0	0	0	0	1	1	0	1	0	0	1	0
PRAD-22q	5	2	1	0	0	0	0	0	0	0	0	0	0	0	0	0	1	1	0	1	1	0
STAD-22q	3	2	0	1	0	0	0	0	0	0	0	0	0	0	0	1	0	0	0	0	1	0
TGCT-22q	4	2	0	0	1	0	0	0	0	1	0	0	1	0	0	0	0	0	0	0	1	0
UCS-22q	2	2	0	0	1	0	0	0	0	0	0	0	0	0	0	0	0	0	0	0	1	0
BRCA-9q	4	2	0	0	1	0	0	0	0	0	0	0	0	0	0	1	1	0	1	0	0	0
LAML-9q	5	2	0	0	1	1	1	0	1	0	0	0	0	0	0	0	0	1	0	0	0	0
UCEC-9q	4	2	0	0	1	0	0	0	0	0	0	0	0	0	1	0	0	0	1	0	1	0
UCS-9q	4	2	0	0	1	0	0	0	0	0	0	0	0	0	1	0	0	0	1	0	1	0
BRCA-10q	5	2	1	0	0	0	0	1	1	0	0	0	0	0	0	1	1	0	0	0	0	0
LAML-10q	4	2	0	0	1	0	1	0	1	1	0	0	0	0	0	0	0	0	0	0	0	0
KICH-10p	5	2	0	0	0	0	0	0	0	0	0	0	0	0	1	1	0	1	1	1	0	0
KIRC-10p	3	2	0	0	0	0	0	0	0	0	0	0	0	0	1	1	0	0	0	1	0	0
LAML-10p	4	2	1	0	1	0	0	0	1	1	0	0	0	0	0	0	0	0	0	0	0	0
LIHC-10p	8	2	0	1	1	0	0	0	0	1	0	1	0	1	0	1	0	1	1	0	0	0
ACC-18p	2	2	0	0	0	0	0	0	0	0	0	0	0	0	0	1	0	0	0	0	1	0
BLCA-18p	3	2	0	0	1	0	0	0	0	0	1	0	0	0	0	1	0	0	0	0	0	0
LGG-18p	5	2	0	0	0	0	1	0	0	0	0	1	0	0	1	1	0	0	0	0	1	0
LUSC-18p	6	2	1	1	1	0	0	1	0	0	0	0	0	0	1	1	0	0	0	0	0	0
PRAD-18p	5	2	0	1	0	0	0	0	0	0	0	0	1	0	0	1	0	0	1	0	1	0
STAD-18p	4	2	1	0	0	0	0	0	0	0	0	0	1	0	0	1	0	0	0	0	1	0
BRCA-15q	4	2	0	0	0	0	0	1	1	0	0	0	0	0	1	1	0	0	0	0	0	0
GBM-15q	5	2	0	0	0	0	0	0	0	1	0	0	1	1	0	1	0	0	0	1	0	0
COAD-5p	2	2	0	0	0	0	0	0	0	0	0	0	0	0	0	1	0	0	0	1	0	0
LAML-5p	5	2	0	0	1	0	1	0	0	0	0	0	0	1	0	1	0	1	0	0	0	0
LGG-5p	4	2	1	0	0	0	0	0	0	0	0	0	0	0	1	1	0	0	0	1	0	0
OV-5p	3	2	0	0	0	0	0	0	1	0	0	0	0	0	1	0	0	0	0	1	0	0
PRAD-5p	4	2	0	0	1	0	0	0	0	0	0	0	0	0	0	0	1	1	0	1	0	0
STAD-5p	4	2	0	1	0	0	0	0	0	0	0	1	0	0	0	1	0	0	0	1	0	0
THYM-5p	5	2	0	1	0	0	0	1	0	0	1	0	0	0	0	1	0	0	0	1	0	0
BLCA-18q	3	2	0	0	1	0	0	0	0	0	1	0	0	0	0	0	0	0	0	0	1	0
CESC-18q	3	2	0	0	1	1	0	0	0	0	0	0	0	0	0	0	0	0	0	0	1	0
LAML-18q	5	2	1	0	1	0	1	0	1	1	0	0	0	0	0	0	0	0	0	0	0	0
PRAD-18q	7	2	1	0	0	1	0	1	1	0	0	0	0	0	1	0	1	0	0	0	1	0
SKCM-18q	4	2	0	0	0	0	0	1	1	0	0	0	0	0	0	1	0	1	0	0	0	0
TGCT-18q	5	2	0	1	1	0	0	0	0	1	0	1	0	0	0	1	0	0	0	0	0	0
KICH-20p	3	2	0	0	0	0	0	0	0	0	0	1	0	0	0	1	0	0	0	0	1	0
LAML-20p	2	2	0	0	1	0	0	0	1	0	0	0	0	0	0	0	0	0	0	0	0	0
PRAD-20p	5	2	0	0	1	0	0	0	0	0	0	0	0	1	0	0	1	0	0	0	1	1
THYM-20p	5	2	0	0	0	0	0	1	1	0	0	0	0	1	0	0	0	0	0	0	1	1
ACC-21q	4	2	1	0	0	0	1	0	1	0	0	0	0	0	0	1	0	0	0	0	0	0
CESC-21q	4	2	1	0	1	0	0	0	1	0	0	0	0	1	0	0	0	0	0	0	0	0
THYM-21q	5	2	0	0	0	0	1	1	1	0	0	1	0	0	0	1	0	0	0	0	0	0
LGG-20q	2	1	0	0	0	0	0	0	0	0	0	0	0	0	0	0	0	0	0	0	1	1
PRAD-20q	5	1	0	0	0	0	0	0	0	0	1	0	0	1	0	0	0	0	1	0	1	1
TGCT-20q	4	1	0	1	0	0	0	0	0	0	0	0	1	0	0	0	0	0	0	0	1	1
THYM-20q	4	1	0	0	1	0	0	1	0	0	1	0	0	0	0	0	0	0	0	0	0	1
ACC-1q	2	1	0	0	1	0	0	0	0	0	0	0	0	1	0	0	0	0	0	0	0	0
KICH-1q	3	1	0	0	0	0	0	0	0	0	0	0	1	0	1	1	0	0	0	0	0	0
KIRC-1q	4	1	1	0	0	1	0	0	0	0	0	0	0	0	1	0	0	0	0	1	0	0
KIRP-1q	3	1	0	0	0	0	0	0	0	0	0	0	1	0	1	0	0	0	0	1	0	0
LAML-1q	4	1	0	0	1	0	0	0	0	1	0	0	0	1	0	0	0	1	0	0	0	0
LGG-1q	3	1	0	0	0	0	0	0	0	0	0	0	0	1	1	0	0	0	0	1	0	0
PRAD-1q	5	1	0	0	0	0	0	0	0	0	0	0	0	1	0	0	1	1	1	1	0	0
ACC-1p	3	1	0	0	0	1	0	0	0	0	0	1	0	0	0	0	0	0	0	1	0	0
BLCA-1p	3	1	1	0	0	0	0	0	0	0	0	0	0	0	0	1	0	1	0	0	0	0
COAD-1p	5	1	1	0	0	1	1	0	0	0	0	0	0	0	0	0	1	0	0	1	0	0
KICH-1p	2	1	0	0	0	1	0	0	0	0	0	0	0	0	0	0	0	0	0	1	0	0
KIRP-1p	2	1	0	0	0	1	0	0	0	0	0	0	0	0	0	1	0	0	0	0	0	0
LGG-1p	5	1	0	0	0	0	0	0	0	1	0	1	1	1	0	0	0	0	0	1	0	0
LIHC-1p	6	1	0	0	0	0	0	1	0	0	0	1	1	0	1	0	0	1	0	1	0	0
LUSC-1p	5	1	1	0	0	0	0	1	0	0	0	0	0	0	0	0	1	1	0	1	0	0
PRAD-1p	4	1	0	0	0	0	0	0	0	0	0	0	0	0	0	0	1	1	1	1	0	0
SKCM-1p	4	1	0	0	0	0	0	0	1	0	0	0	0	1	0	0	1	1	0	0	0	0
STAD-1p	3	1	1	0	0	0	0	0	0	0	1	0	0	0	0	0	0	0	0	1	0	0
TGCT-1p	4	1	0	1	1	0	0	0	0	0	0	1	0	0	1	0	0	0	0	0	0	0
BLCA-6q	3	1	0	0	0	0	0	0	0	0	0	0	0	0	0	0	1	1	0	0	1	0
CESC-6q	2	1	0	0	0	1	0	0	1	0	0	0	0	0	0	0	0	0	0	0	0	0
COAD-6q	5	1	1	1	0	0	0	0	0	0	1	1	0	0	0	0	0	0	0	1	0	0
GBM-6q	7	1	0	1	0	1	0	1	0	0	0	1	1	1	0	0	0	0	0	1	0	0
KICH-6q	3	1	0	0	0	0	0	0	0	0	1	1	0	0	0	0	0	0	0	1	0	0
KIRC-6q	5	1	0	0	0	1	0	0	0	0	0	1	1	0	1	0	0	0	0	1	0	0
KIRP-6q	4	1	0	0	0	0	0	0	0	0	0	1	1	0	0	1	0	0	1	0	0	0
LGG-6q	7	1	0	1	0	1	0	1	0	0	0	1	1	1	0	0	0	0	0	1	0	0
LUAD-6q	4	1	0	0	0	0	0	1	0	0	0	0	0	0	0	1	1	1	0	0	0	0
LUSC-6q	3	1	0	0	0	0	0	0	0	0	0	0	0	0	0	1	1	1	0	0	0	0
PRAD-6q	6	1	0	0	0	0	0	1	0	0	1	0	0	0	1	0	1	0	1	1	0	0
STAD-6q	2	1	1	0	0	0	0	0	0	0	0	0	0	0	0	1	0	0	0	0	0	0
THYM-6q	3	1	0	0	0	0	1	0	0	0	0	0	0	0	0	0	0	0	1	1	0	0
UCEC-6q	5	1	0	0	1	0	0	1	0	0	1	0	0	0	0	0	1	1	0	0	0	0
UCS-6q	6	1	0	0	1	0	0	1	0	0	1	1	0	0	0	0	1	1	0	0	0	0
ACC-6p	4	1	0	1	0	0	0	0	0	0	0	1	0	1	0	0	0	0	0	1	0	0
BRCA-6p	2	1	0	0	0	0	0	0	0	0	1	0	0	0	0	0	0	0	0	1	0	0
COAD-6p	4	1	0	0	0	1	0	0	0	0	0	0	0	1	0	0	0	1	0	1	0	0
KICH-6p	4	1	0	0	0	0	0	0	0	0	0	0	0	1	0	1	1	1	0	0	0	0
KIRC-6p	3	1	0	0	0	0	0	0	0	0	0	0	0	1	0	1	0	1	0	0	0	0
LAML-6p	3	1	0	0	1	0	0	0	0	1	0	0	0	1	0	0	0	0	0	0	0	0
LGG-6p	3	1	0	0	0	0	0	0	0	0	1	0	0	1	0	0	0	0	0	1	0	0
LUSC-6p	2	1	0	0	0	0	0	0	0	0	0	0	0	1	0	0	0	0	0	1	0	0
ACC-3p	1	1	0	0	0	0	0	0	1	0	0	0	0	0	0	0	0	0	0	0	0	0
COAD-3p	4	1	0	1	0	0	1	0	1	0	1	0	0	0	0	0	0	0	0	0	0	0
KICH-3p	3	1	0	0	0	0	0	0	0	0	0	0	0	0	1	1	0	1	0	0	0	0
LIHC-3p	4	1	0	1	1	0	0	0	0	0	0	1	0	0	0	0	0	1	0	0	0	0
LUSC-3p	5	1	0	0	0	0	0	1	0	1	1	0	0	0	0	1	0	0	0	0	0	1
PAAD-3p	4	1	0	0	0	0	0	0	1	0	1	0	0	0	0	0	0	0	1	0	0	1
SKCM-3p	2	1	0	0	0	0	0	0	1	1	0	0	0	0	0	0	0	0	0	0	0	0
STAD-3p	2	1	0	0	0	0	0	0	1	0	0	0	0	0	0	0	0	0	0	0	0	1
TGCT-3p	5	1	0	1	0	1	0	0	1	1	0	0	0	1	0	0	0	0	0	0	0	0
UCS-3p	6	1	0	0	1	0	1	1	0	1	0	0	0	0	0	0	0	1	1	0	0	0
CESC-7q	2	1	0	0	0	0	0	0	1	0	1	0	0	0	0	0	0	0	0	0	0	0
KICH-7q	4	1	0	0	0	0	1	0	0	0	0	1	0	0	0	1	1	0	0	0	0	0
LAML-7q	6	1	0	1	1	1	1	1	0	0	0	0	0	0	0	0	0	0	1	0	0	0
UCEC-7q	4	1	0	0	0	0	1	1	0	0	0	0	0	0	0	0	1	0	0	0	1	0
UCS-7q	3	1	0	0	0	0	0	1	0	0	0	0	0	0	0	0	1	0	0	0	1	0
BLCA-12p	3	1	0	0	0	0	0	0	0	0	0	0	0	0	0	0	1	1	0	0	1	0
KICH-12p	6	1	0	1	0	0	1	0	0	0	0	0	1	0	1	0	1	0	0	0	1	0
LGG-12p	5	1	0	0	0	0	1	0	0	0	0	0	1	0	1	1	0	0	0	0	0	1
PAAD-12p	6	1	0	1	0	0	1	0	0	0	0	0	0	0	1	0	1	1	0	0	1	0
PRAD-12p	3	1	0	0	1	0	0	0	0	0	0	0	0	0	0	0	1	0	1	0	0	0
SKCM-12p	1	1	0	0	0	0	0	0	0	0	0	0	0	0	0	1	0	0	0	0	0	0
STAD-12p	1	1	0	0	0	0	0	0	1	0	0	0	0	0	0	0	0	0	0	0	0	0
UCEC-12p	4	1	0	0	0	0	0	1	0	0	1	0	0	0	0	0	1	0	0	0	1	0
UCS-12p	4	1	0	0	0	0	0	1	0	0	1	0	0	0	0	0	1	0	0	0	1	0
ACC-11q	3	1	0	0	0	1	0	0	0	0	0	0	0	1	0	0	0	0	0	1	0	0
BLCA-11q	4	1	0	0	1	1	0	0	0	0	1	0	0	0	0	0	0	1	0	0	0	0
BRCA-11q	3	1	0	1	0	0	0	0	0	0	0	0	0	0	0	0	1	0	0	1	0	0
CESC-11q	2	1	0	0	1	1	0	0	0	0	0	0	0	0	0	0	0	0	0	0	0	0
COAD-11q	3	1	0	0	0	1	0	0	0	0	0	0	0	0	0	0	0	1	0	1	0	0
ESCA-11q	6	1	0	0	0	1	0	0	0	1	1	0	0	0	0	1	0	0	1	0	0	1
GBM-11q	5	1	0	0	0	0	0	0	0	1	0	1	1	1	0	0	0	0	0	0	1	0
KICH-11q	4	1	0	0	0	1	0	0	0	0	0	0	1	0	1	0	0	0	0	1	0	0
KIRC-11q	5	1	0	0	0	1	0	0	0	0	0	0	1	0	1	0	0	1	0	1	0	0
KIRP-11q	7	1	0	1	0	1	0	0	0	0	0	1	1	0	1	0	0	1	0	1	0	0
LIHC-11q	5	1	0	1	0	0	0	0	0	0	0	0	1	0	1	0	0	1	0	1	0	0
LUAD-11q	2	1	0	0	0	0	0	0	0	0	0	0	0	0	0	0	0	1	0	1	0	0
LUSC-11q	2	1	0	0	0	0	1	0	0	0	0	0	0	0	0	0	0	0	0	1	0	0
OV-11q	5	1	0	1	0	0	0	0	0	1	0	0	0	1	1	0	0	0	0	1	0	0
PAAD-11q	3	1	1	0	0	0	0	0	1	0	0	0	0	0	0	0	0	1	0	0	0	0
TGCT-11q	5	1	0	1	0	0	0	1	0	1	0	0	0	1	0	1	0	0	0	0	0	0
THYM-11q	3	1	0	0	0	0	0	1	0	0	0	0	0	1	0	0	0	0	0	1	0	0
UCEC-11q	3	1	1	0	1	0	0	0	0	0	1	0	0	0	0	0	0	0	0	0	0	0
UCS-11q	2	1	0	0	1	0	0	0	0	0	1	0	0	0	0	0	0	0	0	0	0	0
BRCA-4p	6	1	1	0	0	1	0	0	1	0	1	0	0	0	0	0	1	0	1	0	0	0
CESC-4p	4	1	1	0	1	1	0	0	0	0	0	0	0	0	0	0	0	0	0	0	0	1
COAD-4p	3	1	1	0	0	0	0	0	1	0	0	0	0	0	1	0	0	0	0	0	0	0
GBM-4p	3	1	0	0	0	0	0	1	0	1	0	0	0	0	0	1	0	0	0	0	0	0
LUSC-4p	6	1	0	0	0	1	0	1	1	1	0	0	0	0	0	0	1	0	1	0	0	0
PRAD-4p	3	1	1	0	1	0	0	0	0	0	0	0	0	0	0	0	1	0	0	0	0	0
SKCM-4p	4	1	0	0	0	0	0	0	1	1	0	1	0	0	0	0	0	1	0	0	0	0
STAD-4p	4	1	1	0	0	0	0	0	1	0	1	0	0	0	0	0	0	0	0	0	0	1
UCEC-4p	4	1	1	0	1	0	0	1	0	1	0	0	0	0	0	0	0	0	0	0	0	0
UCS-4p	4	1	1	0	1	0	0	1	0	1	0	0	0	0	0	0	0	0	0	0	0	0
CESC-7p	2	1	0	0	0	0	0	0	0	0	1	0	0	0	0	1	0	0	0	0	0	0
LAML-7p	4	1	0	1	1	0	0	0	0	1	1	0	0	0	0	0	0	0	0	0	0	0
BRCA-17q	2	1	0	0	0	0	0	0	1	0	0	0	0	0	0	0	0	0	1	0	0	0
CESC-17q	6	1	0	0	1	0	0	0	0	0	1	1	1	1	0	0	0	0	0	0	0	1
KICH-17q	5	1	0	0	0	0	0	0	0	0	0	0	1	1	1	1	0	0	0	0	0	1
LAML-17q	6	1	1	1	1	0	0	0	0	1	0	0	0	1	0	0	0	1	0	0	0	0
SKCM-17q	7	1	0	1	0	0	0	1	1	0	0	0	1	1	0	0	1	0	0	0	0	1
STAD-17q	3	1	0	0	0	0	0	0	1	0	0	0	0	1	0	0	0	0	0	0	0	1
TGCT-17q	4	1	0	1	0	0	0	0	1	0	0	0	0	0	1	0	0	0	0	0	0	1
THYM-17q	6	1	0	1	1	0	0	1	0	1	0	0	0	0	0	0	0	0	1	0	0	1
ACC-2p	3	1	0	0	0	0	0	0	0	0	0	0	1	0	0	0	0	0	0	0	1	1
CESC-2p	5	1	1	0	0	0	0	0	0	0	0	0	1	1	0	0	1	0	0	0	1	0
COAD-2p	2	1	0	0	0	0	0	0	0	0	0	0	0	0	0	0	0	0	0	0	1	1
ESCA-2p	4	1	0	1	0	0	0	0	0	0	0	0	0	1	0	0	0	0	0	0	1	1
GBM-2p	3	1	0	0	0	0	0	0	0	0	0	0	1	0	0	0	0	0	0	0	1	1
KICH-2p	5	1	0	0	0	0	0	0	0	0	0	0	1	1	1	1	0	0	1	0	0	0
LGG-2p	4	1	0	0	0	0	0	0	0	0	0	0	1	1	0	0	0	0	0	0	1	1
PRAD-2p	5	1	0	0	0	0	1	1	0	0	0	0	0	0	0	0	1	0	0	0	1	1
SKCM-2p	3	1	0	0	0	0	0	0	0	0	0	0	1	0	0	0	0	0	0	0	1	1
BLCA-16q	4	1	1	1	1	0	0	0	0	0	0	0	0	0	0	0	0	1	0	0	0	0
COAD-16q	3	1	0	0	0	0	0	0	0	0	0	1	0	0	0	0	0	0	1	1	0	0
GBM-16q	5	1	0	0	0	1	0	1	0	0	0	0	1	1	0	0	0	0	0	1	0	0
LAML-16q	5	1	1	0	1	0	1	0	0	1	0	0	0	1	0	0	0	0	0	0	0	0
LIHC-16q	7	1	1	0	0	0	0	0	0	0	0	1	1	1	1	1	0	1	0	0	0	0
LUAD-16q	2	1	0	0	0	0	0	0	0	0	0	0	0	0	0	1	0	0	1	0	0	0
PRAD-16q	8	1	1	0	0	0	1	1	0	0	0	0	0	1	0	0	1	1	1	1	0	0
SKCM-16q	6	1	0	1	0	1	0	1	0	0	0	0	1	1	0	1	0	0	0	0	0	0
STAD-16q	6	1	1	0	0	1	1	0	0	0	1	1	0	0	0	0	0	0	0	1	0	0
UCS-16q	3	1	0	0	0	0	0	0	0	0	1	0	0	0	0	0	0	0	1	1	0	0
COAD-2q	1	1	0	0	0	0	0	0	0	0	0	0	0	0	0	0	0	0	0	0	1	0
ESCA-2q	3	1	0	0	0	0	1	0	0	0	0	0	0	0	0	0	0	0	0	0	1	1
GBM-2q	2	1	0	0	0	0	0	0	0	0	0	0	0	0	0	0	0	0	0	0	1	1
LGG-2q	2	1	0	0	0	0	0	0	0	0	0	0	0	0	0	0	0	0	0	0	1	1
LIHC-2q	3	1	0	0	0	0	0	0	1	0	0	0	0	0	1	0	0	0	0	0	0	1
LUAD-2q	3	1	0	0	0	1	0	0	0	0	0	0	0	0	0	0	0	1	0	0	1	0
LUSC-2q	3	1	0	0	0	1	0	0	0	0	0	0	0	0	0	0	0	1	0	0	1	0
PAAD-2q	2	1	0	0	0	0	0	0	0	0	0	0	1	0	0	1	0	0	0	0	0	0
PRAD-2q	4	1	0	0	0	0	0	0	0	0	0	0	0	0	0	0	1	0	1	0	1	1
THYM-2q	8	1	0	1	0	0	1	0	0	1	1	0	1	0	0	0	0	0	1	0	1	1
ACC-8p	2	1	0	1	1	0	0	0	0	0	0	0	0	0	0	0	0	0	0	0	0	0
BLCA-8p	4	1	0	0	0	0	0	0	1	0	0	0	0	0	0	0	1	1	0	0	0	1
CESC-8p	3	1	0	0	1	1	0	0	0	0	0	0	0	0	0	0	0	0	0	0	0	1
COAD-8p	4	1	0	0	0	0	0	0	1	0	1	0	0	0	0	0	0	0	1	0	0	1
KIRC-8p	5	1	0	0	0	0	0	0	0	0	0	0	1	1	1	1	0	0	0	0	0	1
LIHC-8p	5	1	0	0	0	0	1	0	0	0	0	1	1	0	0	0	0	1	0	0	1	0
LUAD-8p	5	1	0	0	0	0	1	1	1	1	0	0	0	0	0	0	0	0	0	0	0	1
LUSC-8p	4	1	0	0	0	0	1	0	0	1	0	0	0	0	0	0	0	0	0	1	0	1
OV-8p	6	1	0	1	0	0	1	0	1	0	1	1	0	0	0	0	0	0	0	0	0	1
PAAD-8p	3	1	0	0	0	0	0	0	0	0	0	0	0	0	0	1	0	1	0	0	0	1
ACC-3q	5	1	1	0	0	0	1	0	0	0	0	1	0	1	0	0	0	0	0	1	0	0
BRCA-3q	4	1	0	0	0	0	0	0	0	1	0	0	0	1	0	0	0	0	1	1	0	0
COAD-3q	3	1	0	0	0	0	1	0	0	0	0	0	0	0	1	0	0	0	0	1	0	0
GBM-3q	4	1	1	0	0	0	0	0	0	0	0	0	0	1	1	0	0	0	0	1	0	0
KICH-3q	4	1	0	0	0	0	0	0	0	0	0	0	1	1	1	0	0	0	0	1	0	0
LGG-3q	4	1	0	0	0	0	0	0	0	0	0	0	0	1	1	0	0	0	0	1	0	1
LIHC-3q	6	1	1	1	0	0	0	1	0	0	0	1	1	0	0	0	0	0	0	1	0	0
SKCM-3q	5	1	1	1	0	0	0	1	0	0	0	0	0	1	0	0	0	0	0	1	0	0
STAD-3q	1	1	0	0	0	0	0	0	0	0	0	0	0	0	0	0	0	0	0	1	0	0
THYM-3q	5	1	0	1	0	0	1	1	0	1	0	0	0	0	0	0	0	0	0	1	0	0
UCS-3q	3	1	0	0	0	0	0	1	0	0	1	0	0	0	0	0	0	0	0	1	0	0
ACC-17p	2	1	0	0	1	0	0	0	0	0	0	1	0	0	0	0	0	0	0	0	0	0
KIRC-17p	4	1	0	0	0	1	0	0	0	0	0	1	1	0	0	1	0	0	0	0	0	0
LAML-17p	7	1	1	1	1	0	1	1	0	1	0	0	0	0	0	0	0	1	0	0	0	0
LGG-17p	4	1	0	0	1	0	1	0	0	0	0	1	1	0	0	0	0	0	0	0	0	0
PRAD-17p	6	1	0	0	0	0	0	0	0	0	0	0	0	0	1	0	1	1	1	1	0	1
SKCM-17p	3	1	0	0	0	0	0	0	1	0	0	0	0	0	0	0	1	0	0	0	0	1
TGCT-17p	4	1	1	0	1	0	0	0	0	1	0	0	0	1	0	0	0	0	0	0	0	0
THYM-17p	2	1	0	0	0	0	0	0	0	0	0	0	0	0	0	0	0	0	1	1	0	0
BRCA-19q	4	1	0	0	0	0	0	0	0	1	0	0	0	1	0	0	0	0	1	1	0	0
CESC-19q	2	1	0	0	1	0	0	0	0	0	0	0	0	1	0	0	0	0	0	0	0	0
COAD-19q	2	1	0	0	0	0	0	0	0	0	0	0	0	0	0	0	0	0	1	1	0	0
KICH-19q	7	1	1	0	0	1	0	0	0	0	0	0	1	1	1	0	0	0	1	1	0	0
KIRC-19q	5	1	0	0	0	0	0	0	0	0	0	0	1	0	1	0	1	0	1	1	0	0
LAML-19q	3	1	0	0	1	0	0	0	0	1	0	0	0	1	0	0	0	0	0	0	0	0
LUAD-19q	7	1	1	0	0	0	1	1	0	1	1	0	0	0	0	1	1	0	0	0	0	0
PRAD-19q	3	1	0	0	0	0	0	0	0	0	0	0	0	1	0	0	1	0	0	1	0	0
SKCM-19q	4	1	0	0	0	0	0	0	1	0	0	0	0	0	0	0	1	1	1	0	0	0
STAD-19q	2	1	0	0	0	1	0	0	1	0	0	0	0	0	0	0	0	0	0	0	0	0
THYM-19q	4	1	0	0	0	1	1	1	0	0	0	0	0	0	0	0	0	0	0	1	0	0
UCEC-19q	2	1	0	0	1	0	0	1	0	0	0	0	0	0	0	0	0	0	0	0	0	0
CESC-16p	4	1	0	0	1	0	0	0	0	0	1	1	0	1	0	0	0	0	0	0	0	0
ESCA-16p	2	1	0	0	0	0	0	0	0	0	0	0	0	0	0	1	0	0	1	0	0	0
LAML-16p	6	1	1	1	1	0	0	0	0	1	0	0	0	1	0	0	0	1	0	0	0	0
LUAD-16p	2	1	0	0	0	0	0	0	0	0	0	0	0	0	0	1	0	1	0	0	0	0
LUSC-16p	3	1	0	0	0	0	0	0	0	0	0	0	0	0	0	1	0	1	1	0	0	0
PRAD-16p	4	1	1	0	1	1	0	0	0	0	0	0	0	0	0	0	1	0	0	0	0	0
STAD-16p	3	1	1	0	0	1	0	0	1	0	0	0	0	0	0	0	0	0	0	0	0	0
THYM-16p	3	1	0	0	0	0	1	1	0	0	0	0	0	0	0	1	0	0	0	0	0	0
BLCA-19p	2	1	0	0	1	0	0	0	0	0	1	0	0	0	0	0	0	0	0	0	0	0
CESC-19p	2	1	0	0	1	0	0	0	0	0	1	0	0	0	0	0	0	0	0	0	0	0
COAD-19p	4	1	0	0	0	0	1	0	0	0	0	0	0	0	0	0	0	1	1	1	0	0
ESCA-19p	5	1	0	0	0	0	1	1	0	1	1	0	0	0	0	1	0	0	0	0	0	0
KICH-19p	5	1	0	0	0	0	1	0	0	0	0	0	1	0	1	1	0	0	1	0	0	0
KIRC-19p	4	1	0	0	0	0	0	0	0	0	0	0	1	0	1	1	0	0	1	0	0	0
LAML-19p	4	1	1	0	1	0	0	0	0	1	0	0	0	0	0	0	0	1	0	0	0	0
LUAD-19p	6	1	0	0	0	0	0	1	0	1	1	0	0	0	0	1	0	1	1	0	0	0
LUSC-19p	6	1	0	0	0	0	0	1	0	1	1	0	0	0	0	1	0	1	1	0	0	0
SKCM-19p	4	1	0	1	0	0	0	0	1	0	0	0	0	0	0	0	0	1	1	0	0	0
STAD-19p	2	1	0	0	0	0	1	0	1	0	0	0	0	0	0	0	0	0	0	0	0	0
UCEC-19p	4	1	0	0	1	0	1	0	0	0	1	0	0	0	0	0	1	0	0	0	0	0
UCS-19p	6	1	0	0	1	0	1	1	0	0	1	0	0	0	0	0	1	0	1	0	0	0
BRCA-4q	5	1	1	0	0	0	0	0	1	0	1	0	0	0	0	0	1	0	0	0	0	1
LUAD-4q	6	1	0	0	0	1	1	0	0	1	0	0	0	0	0	1	0	1	0	0	0	1
PAAD-4q	5	1	0	0	0	1	1	0	1	0	0	0	0	0	0	0	1	0	0	0	0	1
PRAD-4q	5	1	1	0	0	0	0	1	0	0	0	0	0	0	0	1	1	0	0	0	0	1
STAD-4q	3	1	0	0	0	0	0	0	1	0	1	0	0	0	0	0	0	0	0	0	0	1
TGCT-4q	8	1	0	1	0	1	0	1	0	1	0	1	1	0	0	1	0	0	0	0	0	1
THYM-4q	4	1	1	0	0	0	0	1	1	0	0	0	0	0	0	0	0	0	0	0	0	1
UCEC-4q	2	1	0	0	1	0	0	0	0	0	0	0	0	0	0	0	0	0	0	0	0	1
UCS-4q	2	1	0	0	1	0	0	0	0	0	0	0	0	0	0	0	0	0	0	0	0	1
BRCA-12q	2	1	0	0	0	0	0	0	0	0	0	0	0	0	0	0	0	0	0	0	1	1
GBM-12q	3	1	1	0	0	0	0	0	0	0	0	0	1	0	0	0	0	0	0	0	1	0
LGG-12q	4	1	1	0	0	0	0	0	0	0	0	0	1	1	0	0	0	0	0	0	1	0
LUAD-12q	5	1	0	0	0	0	0	0	0	0	1	0	0	1	0	0	0	0	1	0	1	1
PAAD-12q	5	1	0	0	0	0	0	0	0	0	0	1	1	1	0	0	0	0	0	0	1	1
PRAD-12q	3	1	0	0	0	0	0	0	0	0	0	0	0	0	0	0	1	0	1	0	1	0
UCEC-12q	4	1	0	0	0	0	0	1	0	1	0	0	0	0	0	0	0	0	0	0	1	1
UCS-12q	4	1	0	0	0	0	0	1	0	1	0	0	0	0	0	0	0	0	0	0	1	1
BLCA-9p	6	1	1	0	0	0	0	0	0	0	1	0	1	0	0	0	1	1	0	0	1	0
BRCA-9p	4	1	1	0	0	1	0	0	0	0	0	0	0	0	1	0	0	0	0	0	1	0
CESC-9p	3	1	0	0	1	0	0	0	0	0	1	0	0	0	0	0	1	0	0	0	0	0
GBM-9p	7	1	1	0	0	1	1	0	0	1	0	0	1	1	0	0	0	0	0	0	1	0
KICH-9p	4	1	0	0	0	1	0	0	0	0	0	1	0	0	1	1	0	0	0	0	0	0
KIRC-9p	4	1	0	0	0	0	0	0	0	0	0	1	1	0	1	1	0	0	0	0	0	0
LAML-9p	5	1	0	1	1	0	1	0	0	0	0	0	1	0	0	0	0	1	0	0	0	0
LUAD-9p	5	1	1	0	0	0	1	1	0	0	0	0	0	0	0	0	1	0	0	0	1	0
LUSC-9p	5	1	1	0	0	0	1	1	0	0	0	0	0	0	0	0	1	0	0	0	1	0
OV-9p	3	1	0	0	0	0	0	0	0	0	0	1	0	0	1	0	0	0	0	0	1	0
PRAD-9p	5	1	0	1	0	0	0	0	0	0	1	0	0	0	0	0	1	0	1	0	1	0
SKCM-9p	2	1	0	0	0	0	0	0	0	1	0	0	0	0	0	0	0	0	0	0	1	0
STAD-9p	4	1	0	0	0	1	0	0	0	0	0	0	1	0	1	0	0	0	0	0	1	0
TGCT-9p	5	1	0	1	0	0	0	0	0	1	0	0	1	1	0	0	0	0	0	0	1	0
UCS-9p	6	1	1	0	0	0	0	1	0	1	1	0	0	0	0	0	0	1	0	0	1	0
LIHC-11p	5	1	0	0	0	0	0	0	1	1	0	1	0	0	1	0	0	1	0	0	0	0
LUAD-11p	4	1	1	0	0	0	0	0	0	0	1	0	0	0	0	0	0	1	0	1	0	0
LUSC-11p	3	1	1	0	0	0	0	0	0	0	0	0	0	0	0	0	0	1	0	1	0	0
OV-11p	7	1	0	1	0	0	0	0	0	0	0	1	1	1	1	0	0	0	1	1	0	0
PAAD-11p	3	1	0	0	0	0	1	0	1	0	0	0	0	1	0	0	0	0	0	0	0	0
STAD-11p	3	1	0	1	0	1	0	0	0	0	0	0	0	0	0	1	0	0	0	0	0	0
ACC-13q	4	1	0	0	0	0	1	0	0	0	1	0	0	0	0	0	0	0	0	1	0	1
BLCA-13q	6	1	1	0	0	0	1	0	0	0	1	0	0	0	0	0	1	0	0	1	0	1
ESCA-13q	5	1	0	1	0	0	1	0	0	0	0	0	0	0	0	0	0	0	1	1	0	1
GBM-13q	5	1	0	0	0	0	1	1	0	0	0	0	1	0	0	0	0	0	0	1	0	1
LGG-13q	4	1	0	0	0	0	1	0	0	0	0	0	1	0	0	0	0	0	0	1	0	1
LIHC-13q	6	1	0	1	0	0	0	0	0	0	1	0	1	0	0	0	0	1	0	1	0	1
LUSC-13q	4	1	0	0	0	0	0	0	0	0	0	0	0	0	0	0	1	0	1	1	0	1
OV-13q	8	1	0	1	0	1	0	0	0	0	1	1	0	0	0	0	1	0	1	1	0	1
PRAD-13q	7	1	0	0	0	0	1	1	0	0	1	0	0	0	0	0	1	0	1	1	0	1
SKCM-13q	5	1	0	0	0	1	0	0	1	1	0	0	0	0	0	0	0	1	1	0	0	0
THYM-13q	7	1	0	1	0	0	1	1	0	0	0	0	0	0	0	0	1	0	1	1	0	1
ACC-14q	4	1	1	0	0	0	0	0	1	0	0	1	0	1	0	0	0	0	0	0	0	0
BLCA-14q	4	1	1	0	1	0	0	0	0	0	0	1	0	0	0	0	0	1	0	0	0	0
CESC-14q	4	1	1	1	0	0	0	0	0	0	0	1	0	0	0	1	0	0	0	0	0	0
GBM-14q	6	1	1	0	0	0	1	0	0	0	0	1	1	1	0	0	0	0	0	1	0	0
KICH-14q	3	1	0	0	0	1	0	1	0	0	0	0	0	0	0	1	0	0	0	0	0	0
KIRP-14q	7	1	0	0	0	1	0	0	0	0	1	0	0	1	1	1	0	1	1	0	0	0
LAML-14q	5	1	0	1	1	0	1	0	0	0	0	0	0	0	0	0	1	1	0	0	0	0
LGG-14q	6	1	1	0	0	0	1	0	0	0	0	1	1	1	0	0	0	0	0	1	0	0
LIHC-14q	3	1	0	0	0	0	0	0	0	0	0	1	0	0	0	0	0	1	0	1	0	0
LUAD-14q	3	1	0	0	0	1	0	0	0	0	0	0	0	0	0	1	0	1	0	0	0	0
LUSC-14q	4	1	0	0	0	0	0	1	0	0	0	0	0	0	0	1	1	1	0	0	0	0
PRAD-14q	3	1	1	0	0	0	0	0	0	0	0	0	0	0	0	1	1	0	0	0	0	0
STAD-14q	2	1	0	0	0	1	0	0	0	0	0	0	0	0	0	1	0	0	0	0	0	0
BLCA-5q	5	1	1	0	0	1	0	0	0	0	1	0	0	0	0	0	0	1	0	0	1	0
CESC-5q	2	1	0	0	1	0	0	0	0	0	1	0	0	0	0	0	0	0	0	0	0	0
COAD-5q	1	1	0	0	0	0	0	0	1	0	0	0	0	0	0	0	0	0	0	0	0	0
ESCA-5q	2	1	0	0	0	0	0	0	0	0	1	0	0	0	0	1	0	0	0	0	0	0
GBM-5q	4	1	1	0	0	0	0	0	1	1	0	0	1	0	0	0	0	0	0	0	0	0
LAML-5q	6	1	1	1	1	0	1	0	0	1	0	0	0	0	0	0	0	1	0	0	0	0
LGG-5q	4	1	1	0	0	0	0	0	1	1	0	0	1	0	0	0	0	0	0	0	0	0
THYM-5q	3	1	0	0	0	0	1	1	0	0	0	0	0	0	0	1	0	0	0	0	0	0
UCEC-5q	2	1	0	0	0	0	0	1	0	0	0	0	0	0	0	0	0	0	0	0	1	0
GBM-8q	3	1	0	0	0	0	0	0	0	0	0	1	0	0	0	0	0	0	0	0	1	1
KICH-8q	4	1	0	0	0	0	0	0	0	0	0	1	0	0	1	0	0	1	0	1	0	0
KIRC-8q	4	1	0	0	0	0	0	0	0	0	0	1	0	0	1	1	0	0	1	0	0	0
KIRP-8q	5	1	0	0	0	0	0	0	0	0	0	1	0	1	1	0	0	0	1	1	0	0
BLCA-22q	3	1	1	0	1	0	0	0	0	0	0	0	0	0	0	0	0	1	0	0	0	0
ESCA-22q	2	1	0	0	0	0	1	0	0	0	0	0	0	0	0	0	0	0	0	0	1	0
GBM-22q	4	1	0	0	0	0	0	0	0	1	0	1	1	0	0	0	0	0	0	0	1	0
KIRC-22q	3	1	0	0	0	1	0	0	0	0	0	0	1	0	0	1	0	0	0	0	0	0
LUAD-22q	5	1	0	0	0	0	1	1	0	1	0	0	0	0	0	0	1	0	0	0	1	0
OV-22q	4	1	0	0	0	1	0	0	0	1	0	1	0	0	0	0	0	0	0	0	1	0
THYM-22q	5	1	1	0	0	1	0	0	0	0	0	0	0	0	1	0	0	0	1	0	1	0
UCEC-22q	4	1	0	1	1	0	0	1	0	1	0	0	0	0	0	0	0	0	0	0	0	0
BLCA-9q	2	1	0	0	1	0	0	0	0	0	0	0	0	0	0	0	0	1	0	0	0	0
CESC-9q	2	1	0	0	1	0	0	0	0	0	0	0	0	0	0	0	0	1	0	0	0	0
KIRC-9q	4	1	0	0	0	0	0	0	0	0	1	0	1	0	1	1	0	0	0	0	0	0
LIHC-9q	7	1	0	1	1	0	1	0	0	0	0	1	1	1	0	0	0	1	0	0	0	0
LUAD-9q	6	1	0	1	0	0	1	1	1	1	1	0	0	0	0	0	0	0	0	0	0	0
LUSC-9q	6	1	0	1	0	0	1	1	1	1	1	0	0	0	0	0	0	0	0	0	0	0
PAAD-9q	4	1	1	0	0	0	0	0	1	0	0	0	0	0	0	0	1	1	0	0	0	0
THYM-9q	5	1	0	1	0	0	0	1	1	1	0	0	0	0	0	0	0	0	1	0	0	0
ACC-10q	4	1	1	0	0	1	1	0	1	0	0	0	0	0	0	0	0	0	0	0	0	0
COAD-10q	2	1	1	0	0	0	0	0	0	0	0	0	0	0	0	1	0	0	0	0	0	0
KICH-10q	3	1	0	0	0	0	0	0	0	0	1	0	0	1	0	1	0	0	0	0	0	0
KIRC-10q	1	1	0	0	0	0	0	0	0	0	0	0	0	0	0	1	0	0	0	0	0	0
PAAD-10q	4	1	1	0	0	0	0	0	1	0	0	0	0	0	0	0	0	1	1	0	0	0
UCS-10q	3	1	0	0	1	0	0	0	0	0	1	0	0	0	0	0	1	0	0	0	0	0
BRCA-10p	5	1	0	0	0	0	0	1	0	0	1	0	1	0	0	1	0	0	1	0	0	0
COAD-10p	2	1	0	0	0	0	0	0	0	0	0	0	0	0	0	0	0	1	0	0	1	0
GBM-10p	4	1	0	0	0	0	1	0	0	0	0	0	1	0	1	0	0	0	0	1	0	0
KIRP-10p	2	1	0	0	0	0	0	0	0	0	0	0	0	0	1	0	0	0	0	1	0	0
LUSC-10p	2	1	0	0	0	0	0	1	1	0	0	0	0	0	0	0	0	0	0	0	0	0
PAAD-10p	4	1	0	0	0	0	0	0	1	0	0	0	0	1	0	0	1	0	1	0	0	0
STAD-10p	2	1	0	0	0	0	0	0	1	0	1	0	0	0	0	0	0	0	0	0	0	0
TGCT-10p	6	1	0	1	1	0	0	1	0	1	0	1	0	1	0	0	0	0	0	0	0	0
THYM-10p	2	1	0	0	0	0	0	1	0	0	0	0	0	0	0	1	0	0	0	0	0	0
UCS-10p	2	1	0	0	1	0	0	0	0	0	0	0	0	0	0	0	1	0	0	0	0	0
BRCA-18p	3	1	0	0	0	0	1	0	0	1	0	0	0	0	0	0	0	0	0	0	1	0
ESCA-18p	5	1	0	1	0	0	0	0	0	0	1	0	1	0	1	0	0	0	0	0	1	0
GBM-18p	6	1	0	0	0	0	1	0	0	0	0	1	0	1	1	0	0	1	0	0	1	0
KICH-18p	5	1	0	1	0	0	0	0	0	0	0	1	1	0	0	0	0	0	1	0	1	0
KIRC-18p	4	1	0	0	0	0	0	0	0	0	0	1	1	0	0	0	0	0	1	0	1	0
KIRP-18p	4	1	0	0	0	0	0	0	0	0	0	1	1	0	0	0	0	0	1	0	1	0
LAML-18p	5	1	0	0	1	0	1	0	0	0	0	1	1	0	0	0	0	1	0	0	0	0
LUAD-18p	3	1	0	0	1	0	0	1	0	0	0	0	0	0	1	0	0	0	0	0	0	0
OV-18p	6	1	1	0	0	1	0	0	0	1	0	1	1	0	0	0	0	0	0	0	1	0
PAAD-18p	4	1	0	0	0	0	0	0	0	0	1	0	1	0	0	0	0	1	0	0	1	0
SKCM-18p	3	1	0	0	0	0	1	0	0	0	0	0	1	0	0	0	0	0	0	0	1	0
TGCT-18p	6	1	0	0	0	1	1	1	0	0	0	0	1	0	1	0	0	0	0	0	1	0
THYM-18p	4	1	0	0	0	0	1	1	0	0	0	0	0	0	0	1	0	0	1	0	0	0
UCEC-18p	6	1	1	1	0	1	0	0	0	0	1	0	1	0	0	0	0	0	0	0	1	0
UCS-18p	6	1	1	1	0	1	0	0	0	0	1	0	1	0	0	0	0	0	0	0	1	0
BLCA-15q	3	1	1	0	0	0	0	0	0	0	0	0	0	0	0	0	0	1	0	1	0	0
CESC-15q	3	1	0	1	1	0	0	0	0	0	0	1	0	0	0	0	0	0	0	0	0	0
COAD-15q	6	1	1	0	0	0	1	0	0	0	1	0	0	0	1	0	0	0	1	1	0	0
LAML-15q	1	1	0	0	1	0	0	0	0	0	0	0	0	0	0	0	0	0	0	0	0	0
LGG-15q	4	1	0	0	0	0	0	0	0	1	0	0	1	1	0	0	0	0	0	1	0	0
LIHC-15q	4	1	0	0	0	0	1	0	1	0	0	0	0	0	1	0	1	0	0	0	0	0
LUAD-15q	3	1	0	0	0	0	0	0	0	0	0	0	0	0	0	1	0	1	1	0	0	0
LUSC-15q	4	1	0	0	0	1	0	0	0	0	0	0	0	0	0	1	0	1	1	0	0	0
OV-15q	4	1	0	0	0	0	0	0	0	0	0	1	0	0	0	0	0	1	1	1	0	0
PRAD-15q	3	1	0	0	0	0	0	0	0	0	0	0	0	0	0	0	1	0	1	1	0	0
SKCM-15q	2	1	0	1	0	0	0	0	0	0	0	0	0	0	0	1	0	0	0	0	0	0
STAD-15q	3	1	0	0	0	1	0	0	0	0	1	0	0	0	0	1	0	0	0	0	0	0
UCEC-15q	2	1	0	0	1	0	0	0	0	0	1	0	0	0	0	0	0	0	0	0	0	0
UCS-15q	2	1	0	0	1	0	0	0	0	0	1	0	0	0	0	0	0	0	0	0	0	0
BLCA-5p	2	1	1	0	0	0	0	0	0	0	0	0	0	0	0	0	0	0	0	1	0	0
ESCA-5p	5	1	0	0	0	0	0	0	0	1	1	0	0	1	0	0	0	1	0	1	0	0
GBM-5p	2	1	0	0	0	0	0	0	0	0	0	0	0	0	1	0	0	0	0	1	0	0
KICH-5p	6	1	0	1	0	0	1	1	0	0	0	1	0	0	0	0	0	1	0	1	0	0
KIRP-5p	4	1	0	1	0	0	0	1	0	0	0	1	0	0	0	0	0	0	0	1	0	0
PAAD-5p	3	1	0	0	0	0	1	0	0	0	0	0	0	0	0	0	0	1	0	1	0	0
SKCM-5p	3	1	0	0	0	0	0	1	0	1	0	0	0	0	0	0	0	0	0	1	0	0
UCEC-5p	4	1	0	0	0	0	0	1	0	0	1	0	0	0	0	0	0	0	1	1	0	0
UCS-5p	5	1	0	1	0	0	0	1	0	0	1	0	0	0	0	0	0	0	1	1	0	0
COAD-18q	3	1	0	0	0	1	1	0	0	0	0	0	0	0	0	0	0	0	0	0	1	0
ESCA-18q	5	1	0	0	0	1	1	0	1	0	1	0	0	0	0	0	0	0	1	0	0	0
KICH-18q	5	1	1	1	0	1	0	1	0	0	0	0	0	0	0	1	0	0	0	0	0	0
KIRC-18q	6	1	0	1	0	1	0	0	0	0	0	0	1	1	1	1	0	0	0	0	0	0
KIRP-18q	5	1	0	1	0	1	0	0	0	0	0	0	0	1	0	1	0	0	1	0	0	0
LUAD-18q	3	1	1	0	0	0	0	0	1	0	1	0	0	0	0	0	0	0	0	0	0	0
LUSC-18q	4	1	0	0	0	1	1	0	1	0	0	0	0	0	0	0	1	0	0	0	0	0
OV-18q	3	1	1	0	0	0	0	0	0	0	0	1	0	0	0	0	0	0	0	0	1	0
PAAD-18q	4	1	0	0	0	0	0	0	0	0	1	1	0	0	0	1	1	0	0	0	0	0
STAD-18q	2	1	0	0	0	0	0	0	1	0	0	0	0	0	1	0	0	0	0	0	0	0
THYM-18q	4	1	0	0	1	0	0	1	0	1	0	0	0	0	0	0	0	0	1	0	0	0
LGG-20p	2	1	0	0	0	0	0	0	0	0	0	0	0	0	0	0	0	0	0	0	1	1
PAAD-20p	2	1	0	0	0	0	0	0	0	0	0	0	0	0	1	0	0	0	0	0	1	0
TGCT-20p	6	1	0	1	1	0	0	0	0	1	0	0	1	1	0	0	0	0	0	0	0	1
COAD-21q	4	1	0	0	0	0	1	0	1	0	0	0	0	0	0	0	1	0	1	0	0	0
ESCA-21q	5	1	0	0	0	1	1	0	1	1	0	0	0	0	0	0	0	0	1	0	0	0
GBM-21q	1	1	0	0	0	0	0	0	1	0	0	0	0	0	0	0	0	0	0	0	0	0
LGG-21q	4	1	0	0	0	0	1	0	1	0	0	0	1	1	0	0	0	0	0	0	0	0
LUSC-21q	4	1	0	0	0	0	0	0	1	1	0	0	0	0	0	0	1	0	0	0	0	1
OV-21q	6	1	1	0	0	0	1	0	0	0	0	0	0	1	1	0	1	0	0	0	1	0
PAAD-21q	4	1	0	0	0	1	0	0	1	0	0	0	0	0	0	0	1	0	0	0	0	1
STAD-21q	2	1	0	0	0	1	0	0	1	0	0	0	0	0	0	0	0	0	0	0	0	0
KICH-20q	0	0	0	0	0	0	0	0	0	0	0	0	0	0	0	0	0	0	0	0	0	0
ESCA-1p	3	0	0	0	0	0	0	0	0	1	1	0	0	0	0	0	0	1	0	0	0	0
KIRC-1p	3	0	0	0	0	1	0	0	0	0	0	0	0	1	1	0	0	0	0	0	0	0
UCEC-1p	3	0	0	0	0	0	0	1	0	0	1	1	0	0	0	0	0	0	0	0	0	0
UCS-1p	2	0	0	0	0	0	0	1	0	0	1	0	0	0	0	0	0	0	0	0	0	0
ESCA-6q	3	0	0	1	0	0	0	0	0	0	1	0	0	0	0	0	0	0	1	0	0	0
LIHC-6q	5	0	0	0	0	0	1	0	0	0	0	1	1	0	0	0	1	1	0	0	0	0
OV-6q	4	0	0	1	0	0	0	0	0	0	0	1	0	0	0	0	1	1	0	0	0	0
PAAD-6q	1	0	0	0	0	0	0	0	0	0	0	0	0	0	0	0	1	0	0	0	0	0
ESCA-6p	3	0	0	0	0	0	0	0	0	1	0	1	0	0	0	0	0	0	1	0	0	0
OV-6p	6	0	0	1	0	0	0	0	0	1	1	1	0	1	0	0	1	0	0	0	0	0
PAAD-6p	3	0	0	0	0	1	0	0	0	0	0	0	1	0	0	0	0	1	0	0	0	0
THYM-6p	4	0	0	1	0	1	1	0	0	0	1	0	0	0	0	0	0	0	0	0	0	0
ESCA-3p	4	0	0	1	0	0	1	0	0	0	0	0	0	0	0	0	0	1	0	0	0	1
GBM-3p	2	0	1	0	0	0	0	0	0	0	0	1	0	0	0	0	0	0	0	0	0	0
LGG-3p	1	0	1	0	0	0	0	0	0	0	0	0	0	0	0	0	0	0	0	0	0	0
LUAD-3p	4	0	0	0	0	0	0	1	0	1	0	0	0	0	0	0	1	0	0	0	0	1
THYM-3p	4	0	0	0	0	0	1	0	0	0	1	0	0	0	0	0	1	0	0	0	0	1
GBM-12p	3	0	0	0	0	0	1	0	0	0	0	0	0	0	1	0	0	0	0	0	0	1
LUAD-12p	4	0	1	0	0	0	0	0	0	1	0	0	0	0	0	0	1	0	0	0	0	1
THYM-12p	6	0	1	0	0	0	1	1	0	0	0	0	0	0	0	0	1	0	1	0	0	1
SKCM-11q	5	0	0	1	0	1	1	1	0	0	1	0	0	0	0	0	0	0	0	0	0	0
ESCA-4p	7	0	1	0	0	0	0	0	0	1	0	0	0	0	1	0	1	1	1	0	0	1
KICH-4p	5	0	1	0	0	1	0	0	0	0	0	1	1	0	1	0	0	0	0	0	0	0
KIRC-4p	3	0	0	0	0	1	0	0	0	0	0	0	1	0	1	0	0	0	0	0	0	0
KIRP-4p	4	0	1	0	0	1	0	0	0	0	0	0	1	0	1	0	0	0	0	0	0	0
LGG-4p	4	0	0	0	0	1	0	1	0	1	0	0	0	0	0	0	0	0	0	0	0	1
LIHC-4p	7	0	0	1	0	1	0	0	0	0	0	1	1	0	1	0	1	1	0	0	0	0
OV-4p	5	0	1	0	0	1	0	0	0	1	1	1	0	0	0	0	0	0	0	0	0	0
PAAD-4p	3	0	0	1	0	0	0	0	0	0	0	0	0	0	0	0	0	1	1	0	0	0
THYM-4p	2	0	1	0	0	0	0	1	0	0	0	0	0	0	0	0	0	0	0	0	0	0
KICH-7p	3	0	0	0	0	0	0	0	0	0	0	1	0	1	0	0	1	0	0	0	0	0
OV-7p	2	0	0	1	0	0	0	0	0	1	0	0	0	0	0	0	0	0	0	0	0	0
UCEC-7p	2	0	0	0	0	0	0	0	0	1	1	0	0	0	0	0	0	0	0	0	0	0
UCS-7p	2	0	1	0	0	0	0	0	0	0	1	0	0	0	0	0	0	0	0	0	0	0
ACC-17q	2	0	0	0	0	0	0	0	0	0	0	0	0	1	0	0	0	0	0	0	0	1
ESCA-17q	4	0	0	0	0	0	0	1	0	0	1	0	0	0	0	0	0	0	1	0	0	1
GBM-17q	3	0	0	0	0	0	0	0	0	0	0	0	0	1	1	0	0	0	0	0	0	1
KIRC-17q	5	0	0	0	0	1	0	0	0	0	0	0	1	1	1	0	0	0	0	0	0	1
LGG-17q	2	0	0	0	0	0	0	0	0	0	0	0	0	0	1	0	0	0	0	0	0	1
LUSC-17q	2	0	0	0	0	0	0	0	0	1	0	0	0	0	0	0	0	0	0	0	0	1
OV-17q	5	0	0	1	0	0	0	0	0	1	1	1	0	0	1	0	0	0	0	0	0	0
PAAD-17q	2	0	0	0	0	0	0	0	0	0	0	0	0	1	0	0	0	0	0	0	0	1
PRAD-17q	5	0	0	0	0	0	0	0	0	0	1	0	0	1	0	0	1	0	1	0	0	1
UCS-17q	0	0	0	0	0	0	0	0	0	0	0	0	0	0	0	0	0	0	0	0	0	0
KIRP-2p	2	0	0	0	0	0	0	0	0	0	0	0	1	0	0	0	0	1	0	0	0	0
THYM-2p	2	0	0	0	0	0	0	0	0	0	0	0	1	0	0	0	0	0	0	0	0	1
ESCA-16q	2	0	0	0	0	0	0	0	0	0	1	0	0	0	0	0	0	1	0	0	0	0
KICH-16q	3	0	0	0	0	1	0	0	0	0	0	1	0	0	0	0	0	1	0	0	0	0
LUSC-16q	2	0	0	0	0	0	0	0	0	0	0	0	0	0	0	0	1	0	1	0	0	0
OV-16q	5	0	0	1	0	1	0	0	0	0	1	1	0	0	0	0	1	0	0	0	0	0
PAAD-16q	3	0	1	0	0	0	0	0	0	0	0	1	0	0	0	0	0	1	0	0	0	0
UCEC-16q	3	0	0	0	0	0	0	1	0	0	0	0	0	0	1	0	0	0	1	0	0	0
KICH-2q	4	0	0	0	0	0	0	0	0	0	0	1	1	1	1	0	0	0	0	0	0	0
SKCM-2q	2	0	0	0	0	0	0	0	0	0	0	0	0	0	0	0	0	0	1	0	0	1
UCS-2q	2	0	0	0	0	0	0	1	0	0	0	0	0	0	0	0	0	0	0	0	0	1
GBM-8p	3	0	0	0	0	0	0	0	0	0	0	1	1	0	1	0	0	0	0	0	0	0
KICH-8p	7	0	1	1	0	0	0	0	0	0	0	0	1	1	1	0	0	0	1	0	0	1
KIRP-8p	5	0	1	0	0	0	0	0	0	0	0	0	1	1	1	0	0	0	0	0	0	1
LGG-8p	3	0	0	0	0	0	0	0	0	0	0	1	1	0	1	0	0	0	0	0	0	0
LUAD-3q	4	0	0	0	0	0	1	1	0	0	0	0	0	0	1	0	1	0	0	0	0	0
TGCT-3q	4	0	0	1	0	0	1	0	0	1	0	0	1	0	0	0	0	0	0	0	0	0
ESCA-17p	6	0	0	1	0	1	1	0	0	0	1	0	0	0	0	0	1	0	0	0	0	1
ESCA-19q	3	0	0	1	0	1	0	0	0	1	0	0	0	0	0	0	0	0	0	0	0	0
LGG-19q	6	0	0	0	0	0	0	0	0	1	0	1	1	1	1	0	0	0	0	0	0	1
OV-19q	4	0	0	1	0	0	1	0	0	0	1	1	0	0	0	0	0	0	0	0	0	0
PAAD-19q	3	0	0	0	0	1	1	0	0	0	0	0	0	1	0	0	0	0	0	0	0	0
TGCT-19q	6	0	1	1	0	1	1	0	0	1	0	0	0	1	0	0	0	0	0	0	0	0
GBM-16p	3	0	0	0	0	0	0	0	0	0	0	1	1	1	0	0	0	0	0	0	0	0
KICH-16p	1	0	0	0	0	0	0	0	0	0	0	0	0	0	1	0	0	0	0	0	0	0
LGG-16p	2	0	0	0	0	0	0	0	0	0	0	1	1	0	0	0	0	0	0	0	0	0
LIHC-16p	3	0	0	0	0	0	0	0	0	0	0	1	0	0	0	0	0	1	1	0	0	0
OV-16p	4	0	0	1	0	0	1	1	0	0	0	1	0	0	0	0	0	0	0	0	0	0
PAAD-16p	2	0	0	0	0	0	0	0	0	0	0	0	0	1	0	0	0	0	1	0	0	0
SKCM-16p	2	0	0	1	0	0	0	0	0	0	0	0	0	0	0	0	0	1	0	0	0	0
BRCA-19p	4	0	0	0	0	0	1	0	0	1	1	0	0	0	0	0	0	0	1	0	0	0
KIRP-19p	3	0	0	0	0	0	0	0	0	0	0	0	1	0	1	0	0	0	1	0	0	0
LIHC-19p	1	0	0	0	0	0	0	0	0	0	0	0	0	0	1	0	0	0	0	0	0	0
OV-19p	3	0	0	1	0	0	0	0	0	0	0	1	0	0	0	0	1	0	0	0	0	0
PAAD-19p	1	0	0	0	0	0	1	0	0	0	0	0	0	0	0	0	0	0	0	0	0	0
PRAD-19p	4	0	0	0	0	0	1	0	0	0	1	0	0	0	0	0	1	0	1	0	0	0
TGCT-19p	3	0	0	1	0	1	0	0	0	0	0	0	0	1	0	0	0	0	0	0	0	0
THYM-19p	4	0	0	0	0	1	0	1	0	1	0	0	0	0	0	0	1	0	0	0	0	0
BLCA-4q	3	0	0	0	0	1	0	0	0	0	1	0	0	0	0	0	0	0	0	0	0	1
CESC-4q	3	0	0	1	0	0	0	0	0	0	1	0	0	0	0	0	0	0	0	0	0	1
ESCA-4q	5	0	1	0	0	0	0	1	0	0	0	0	0	0	1	0	0	0	1	0	0	1
KICH-4q	9	0	0	1	0	1	1	1	0	0	0	1	1	1	1	0	1	0	0	0	0	0
KIRC-4q	8	0	0	1	0	1	1	0	0	0	0	1	1	1	1	0	1	0	0	0	0	0
KIRP-4q	8	0	0	1	0	1	0	0	0	0	0	1	1	1	1	0	1	1	0	0	0	0
LGG-4q	2	0	0	0	0	0	0	0	0	0	0	0	1	0	0	0	0	0	0	0	0	1
LIHC-4q	6	0	1	0	0	0	1	0	0	0	0	1	0	1	0	0	0	0	1	0	0	1
LUSC-4q	4	0	0	0	0	0	1	1	0	1	0	0	0	0	0	0	0	0	0	0	0	1
OV-4q	7	0	0	1	0	1	0	0	0	0	1	1	0	0	1	0	1	0	0	0	0	1
SKCM-4q	2	0	0	0	0	1	0	0	0	1	0	0	0	0	0	0	0	0	0	0	0	0
KICH-12q	3	0	0	0	0	1	0	0	0	0	0	0	0	0	1	0	0	0	1	0	0	0
THYM-12q	3	0	1	0	0	0	0	1	0	0	0	0	0	0	0	0	0	0	1	0	0	0
COAD-9p	4	0	0	0	0	0	0	0	0	0	1	0	0	0	1	0	1	1	0	0	0	0
KIRP-9p	4	0	0	0	0	1	0	0	0	0	0	1	1	0	1	0	0	0	0	0	0	0
THYM-9p	2	0	0	1	0	0	1	0	0	0	0	0	0	0	0	0	0	0	0	0	0	0
ESCA-11p	1	0	0	0	0	0	0	0	0	0	1	0	0	0	0	0	0	0	0	0	0	0
GBM-11p	2	0	0	0	0	0	1	0	0	1	0	0	0	0	0	0	0	0	0	0	0	0
KICH-11p	6	0	0	1	0	0	1	0	0	0	0	1	1	1	0	0	0	1	0	0	0	0
KIRC-11p	2	0	0	0	0	1	0	0	0	0	0	1	0	0	0	0	0	0	0	0	0	0
KIRP-11p	4	0	0	0	0	0	0	0	0	0	0	1	1	0	0	0	0	1	1	0	0	0
LGG-11p	1	0	0	0	0	0	0	0	0	1	0	0	0	0	0	0	0	0	0	0	0	0
SKCM-11p	6	0	1	0	0	0	1	1	0	0	1	0	0	0	0	0	1	0	1	0	0	0
TGCT-11p	5	0	0	1	0	0	1	1	0	1	0	0	1	0	0	0	0	0	0	0	0	0
THYM-11p	5	0	0	1	0	1	0	1	0	1	0	0	0	0	0	0	0	0	1	0	0	0
UCEC-11p	1	0	1	0	0	0	0	0	0	0	0	0	0	0	0	0	0	0	0	0	0	0
UCS-11p	3	0	0	1	0	0	0	1	0	0	0	1	0	0	0	0	0	0	0	0	0	0
KIRC-13q	4	0	0	0	0	1	1	0	0	0	0	0	0	1	1	0	0	0	0	0	0	0
KIRP-13q	4	0	0	0	0	1	1	0	0	0	0	0	0	1	1	0	0	0	0	0	0	0
TGCT-13q	6	0	0	1	0	1	0	0	0	1	0	1	0	0	0	0	1	0	0	0	0	1
ESCA-14q	3	0	0	1	0	0	0	0	0	1	0	0	0	0	0	0	0	0	1	0	0	0
KIRC-14q	6	0	0	0	0	1	0	0	0	0	1	0	0	1	1	0	0	1	1	0	0	0
OV-14q	6	0	0	1	0	0	0	0	0	1	1	1	0	0	1	0	1	0	0	0	0	0
PAAD-14q	6	0	1	0	0	1	0	0	0	0	0	1	0	1	0	0	1	1	0	0	0	0
SKCM-14q	3	0	0	1	0	0	0	1	0	0	1	0	0	0	0	0	0	0	0	0	0	0
UCEC-14q	5	0	0	1	0	0	0	1	0	0	0	0	0	0	0	0	1	1	1	0	0	0
UCS-14q	4	0	0	1	0	0	0	1	0	0	0	0	0	0	0	0	1	0	1	0	0	0
KICH-5q	6	0	0	1	0	1	0	1	0	0	0	0	1	0	1	0	0	1	0	0	0	0
KIRP-5q	6	0	1	1	0	1	0	0	0	0	0	1	1	0	1	0	0	0	0	0	0	0
LUAD-5q	3	0	0	0	0	0	0	1	0	1	0	0	0	0	1	0	0	0	0	0	0	0
OV-5q	4	0	0	1	0	0	0	0	0	1	0	1	0	0	0	0	1	0	0	0	0	0
PAAD-5q	2	0	1	0	0	0	0	0	0	0	0	0	0	0	1	0	0	0	0	0	0	0
PRAD-5q	3	0	1	0	0	0	0	0	0	0	0	0	0	0	0	0	1	0	1	0	0	0
SKCM-5q	3	0	0	0	0	0	0	1	0	0	1	0	0	0	0	0	0	0	1	0	0	0
STAD-5q	1	0	0	0	0	0	0	0	0	0	0	0	0	0	1	0	0	0	0	0	0	0
TGCT-5q	4	0	0	1	0	1	0	0	0	1	0	0	1	0	0	0	0	0	0	0	0	0
UCS-5q	1	0	0	0	0	0	0	1	0	0	0	0	0	0	0	0	0	0	0	0	0	0
THYM-8q	2	0	0	0	0	0	0	1	0	0	0	0	0	0	0	0	0	0	0	0	0	1
UCS-8q	2	0	1	0	0	0	0	1	0	0	0	0	0	0	0	0	0	0	0	0	0	0
KICH-22q	2	0	0	0	0	1	0	0	0	0	0	0	0	0	0	0	1	0	0	0	0	0
KIRP-22q	2	0	0	0	0	1	0	0	0	0	0	0	0	0	0	0	1	0	0	0	0	0
LIHC-22q	5	0	0	1	0	0	0	0	0	0	0	1	1	0	1	0	0	1	0	0	0	0
ACC-9q	2	0	0	0	0	0	1	1	0	0	0	0	0	0	0	0	0	0	0	0	0	0
COAD-9q	2	0	0	0	0	1	1	0	0	0	0	0	0	0	0	0	0	0	0	0	0	0
ESCA-9q	2	0	0	0	0	0	0	0	0	0	1	0	0	0	0	0	0	0	1	0	0	0
GBM-9q	5	0	0	0	0	0	0	0	0	1	0	1	1	1	1	0	0	0	0	0	0	0
KICH-9q	3	0	0	0	0	0	0	0	0	0	0	1	1	0	1	0	0	0	0	0	0	0
KIRP-9q	2	0	0	0	0	0	0	0	0	0	0	0	1	0	1	0	0	0	0	0	0	0
LGG-9q	5	0	0	0	0	0	1	0	0	1	0	1	1	0	1	0	0	0	0	0	0	0
OV-9q	3	0	0	0	0	0	1	0	0	1	0	1	0	0	0	0	0	0	0	0	0	0
SKCM-9q	1	0	0	0	0	0	0	1	0	0	0	0	0	0	0	0	0	0	0	0	0	0
STAD-9q	1	0	1	0	0	0	0	0	0	0	0	0	0	0	0	0	0	0	0	0	0	0
TGCT-9q	5	0	0	1	0	0	1	0	0	1	0	0	0	1	1	0	0	0	0	0	0	0
BLCA-10q	5	0	1	0	0	1	0	0	0	0	1	0	0	0	0	0	1	1	0	0	0	0
CESC-10q	2	0	0	0	0	1	0	0	0	0	0	0	0	0	0	0	0	0	0	0	0	1
ESCA-10q	6	0	1	0	0	0	0	1	0	1	0	1	0	0	0	0	0	1	1	0	0	0
GBM-10q	5	0	1	0	0	0	0	0	0	0	0	1	1	1	0	0	0	0	0	0	0	1
KIRP-10q	0	0	0	0	0	0	0	0	0	0	0	0	0	0	0	0	0	0	0	0	0	0
LGG-10q	3	0	1	0	0	0	0	1	0	0	0	0	1	0	0	0	0	0	0	0	0	0
LIHC-10q	5	0	1	0	0	0	0	0	0	0	0	1	1	1	0	0	0	1	0	0	0	0
LUAD-10q	2	0	0	0	0	0	0	0	0	0	0	0	0	0	0	0	0	1	1	0	0	0
LUSC-10q	3	0	0	0	0	0	0	0	0	0	0	0	0	0	0	0	1	1	1	0	0	0
OV-10q	4	0	1	0	0	0	0	0	0	1	0	0	0	0	1	0	0	0	1	0	0	0
PRAD-10q	4	0	0	0	0	0	1	0	0	0	0	0	0	0	1	0	1	0	1	0	0	0
SKCM-10q	2	0	1	0	0	0	0	1	0	0	0	0	0	0	0	0	0	0	0	0	0	0
STAD-10q	3	0	1	0	0	1	1	0	0	0	0	0	0	0	0	0	0	0	0	0	0	0
TGCT-10q	4	0	0	1	0	0	1	0	0	0	0	0	1	1	0	0	0	0	0	0	0	0
THYM-10q	6	0	0	1	0	0	1	1	0	1	0	1	0	0	0	0	1	0	0	0	0	0
ACC-10p	0	0	0	0	0	0	0	0	0	0	0	0	0	0	0	0	0	0	0	0	0	0
BLCA-10p	2	0	0	0	0	0	0	0	0	0	1	0	0	0	0	0	0	0	1	0	0	0
CESC-10p	2	0	1	0	0	0	0	0	0	0	1	0	0	0	0	0	0	0	0	0	0	0
ESCA-10p	2	0	0	0	0	0	0	0	0	0	1	0	1	0	0	0	0	0	0	0	0	0
LGG-10p	4	0	0	0	0	0	1	0	0	0	0	0	1	1	1	0	0	0	0	0	0	0
LUAD-10p	1	0	0	0	0	0	0	1	0	0	0	0	0	0	0	0	0	0	0	0	0	0
OV-10p	3	0	0	1	0	0	0	0	0	0	0	0	1	0	0	0	0	0	1	0	0	0
PRAD-10p	4	0	1	0	0	0	0	0	0	0	1	0	0	0	0	0	1	0	1	0	0	0
SKCM-10p	5	0	0	1	0	1	0	1	0	0	1	0	0	0	0	0	0	1	0	0	0	0
CESC-18p	0	0	0	0	0	0	0	0	0	0	0	0	0	0	0	0	0	0	0	0	0	0
LIHC-18p	5	0	1	0	0	0	1	0	0	0	0	0	1	1	0	0	0	1	0	0	0	0
ACC-15q	2	0	0	0	0	1	0	1	0	0	0	0	0	0	0	0	0	0	0	0	0	0
ESCA-15q	2	0	0	0	0	0	0	0	0	1	0	0	0	0	0	0	0	1	0	0	0	0
KICH-15q	6	0	1	0	0	1	0	0	0	0	0	1	1	0	1	0	0	1	0	0	0	0
KIRC-15q	4	0	1	0	0	1	0	0	0	0	0	0	1	0	1	0	0	0	0	0	0	0
KIRP-15q	6	0	1	0	0	1	0	0	0	0	0	1	1	0	1	0	0	1	0	0	0	0
PAAD-15q	5	0	1	0	0	1	0	0	0	0	0	1	0	1	0	0	0	1	0	0	0	0
TGCT-5p	4	0	0	1	0	0	1	0	0	1	1	0	0	0	0	0	0	0	0	0	0	0
ACC-18q	0	0	0	0	0	0	0	0	0	0	0	0	0	0	0	0	0	0	0	0	0	0
GBM-18q	1	0	0	0	0	0	0	0	0	0	0	1	0	0	0	0	0	0	0	0	0	0
LGG-18q	0	0	0	0	0	0	0	0	0	0	0	0	0	0	0	0	0	0	0	0	0	0
LIHC-18q	3	0	0	0	0	0	0	0	0	1	0	0	0	0	0	0	1	1	0	0	0	0
UCEC-18q	5	0	0	1	0	0	0	1	0	0	1	0	0	0	0	0	0	1	1	0	0	0
UCS-18q	5	0	0	1	0	0	0	1	0	0	1	0	0	0	0	0	0	1	1	0	0	0
BLCA-21q	2	0	0	0	0	0	0	0	0	0	1	0	0	0	0	0	1	0	0	0	0	0
BRCA-21q	1	0	0	0	0	0	1	0	0	0	0	0	0	0	0	0	0	0	0	0	0	0
KICH-21q	2	0	0	0	0	0	0	0	0	0	0	1	0	1	0	0	0	0	0	0	0	0
KIRC-21q	2	0	0	0	0	0	0	0	0	0	0	1	0	0	0	0	0	0	1	0	0	0
KIRP-21q	2	0	0	0	0	0	0	0	0	0	0	1	0	0	0	0	0	0	1	0	0	0
LIHC-21q	7	0	0	1	0	0	1	0	0	1	0	1	1	0	1	0	0	1	0	0	0	0
LUAD-21q	4	0	0	1	0	0	0	0	0	1	0	0	0	0	0	0	1	0	0	0	0	1
PRAD-21q	3	0	0	0	0	1	1	0	0	0	0	0	0	0	0	0	1	0	0	0	0	0
SKCM-21q	3	0	0	1	0	1	0	0	0	1	0	0	0	0	0	0	0	0	0	0	0	0
UCEC-21q	4	0	0	0	0	0	0	1	0	0	1	0	0	0	0	0	1	0	1	0	0	0
UCS-21q	4	0	0	0	0	0	0	1	0	0	1	0	0	0	0	0	1	0	1	0	0	0

## Sheet: Frequency of potetial drivers
Table S4C. Number of instances considered as potential drivers per model
# of top-contributor features	Number of instances
	Gain model	Loss model
0	203	196
1	261	367
2	138	160
3	25	13
4	2	1
5	0	0
