# Supplementary material for: Machine-learning analysis reveals an important role for negative selection in shaping cancer aneuploidy landscapes
Source: Genome Biol. 2024 Apr 15;25:95. doi: 10.1186/s13059-024-03225-7 (PMC11020441; doi:10.1186/s13059-024-03225-7)
Supplement: Supplementary file 6 — Additional file 6: Table S5. Correlations between chr-13q residing genes and the essentiality of their paralogs. [file 13059_2024_3225_MOESM6_ESM.xlsx]

## Sheet: Table_paralogs_correlation_13qg
Table S5. Correlations between chr-13q residing genes and the essentiality of their paralogs.
Gene on Chr13q	Paralog genes on commonly lost chromosomes	Correlation	pValue_correlation	Expression_effect_size	pValue_effect_size
UCHL3	UCHL1	0.275902	0.0414593	1.48322	3.84e-07		Spearman correlation between gained paralog expression and essentiality of the commonly lost paralog + p-value of the correlation calculated via R function.
POU4F1	POU4F2	-0.0746769	0.587918	0.533392	0.0305434		Effect size was also calculated via R function (Comparing expression of genes on chr-13q in CRC cell lines with chr13q gain and without).
ATP1A1	ATP12A	0.286291	0.0340903	0.482874	0.0869421
SLC10A2	SLC10A6	0.168508	0.218772	0.365414	0.117043
EDNRB	EDNRA	-0.069742	0.612887	0.351734	0.123443
HMGB1	HMGB2	0.199134	0.144967	0.318593	0.22797
LNX2	LNX1	0.0787157	0.56783	0.276957	0.291705
CDX2	CDX1	-0.242713	0.0741858	0.2699	0.335784
RASL11A	RASL11B	0.00606061	0.964972	0.260276	0.316308
KLHL1	KLHL5	-0.0582781	0.672562	0.235826	0.314541
USP12	USP46	-0.154837	0.259004	0.235776	0.368373
PDS5B	PDS5A	0.227425	0.0949487	0.213466	0.432014
SPRY2	SPRY1	-0.343434	0.010256	0.164286	0.534725
HNRNPA1L2	HNRNPA0	0.0596713	0.665192	0.158193	0.529548
ATP8A2	ATP8A1	0.0467517	0.734654	0.120145	0.628524
ZDHHC20	ZDHHC2	0.155414	0.257211	0.108217	0.685299
DCLK1	DCLK2	-0.0843168	0.540512	0.0787417	0.758529
KL	KLB	-0.20401	0.135178	0.0757548	0.771696
FRY	FRYL	-0.0416494	0.762716	0.0480311	0.855844
MAB21L1	MAB21L2	0.0364008	0.791901	-0.0171531	0.94996
PSPC1	SFPQ	0.0670274	0.626812	-0.138119	0.599447
MTMR6	MTMR7	-0.111835	0.41628	-0.207038	0.440209
RXFP2	RXFP1	0.202974	0.137217	-0.211158	0.50577
TBC1D4	TBC1D1	0.200722	0.141724	-0.21847	0.391702
SLC7A1	SLC7A2	0.293579	0.0295991	-0.2275	0.416213
NAA16	NAA15	0.192208	0.159766	-0.26961	0.299983
CCNA1	CCNA2	0.0393959	0.775209	-0.278427	0.331067
FGF9	FGF20	-0.104683	0.446888	-0.300922	0.289484
SLC25A15	SLC25A2	0.184242	0.178125	-0.350842	0.160577
FLT1	KDR	-0.0329767	0.811098	-0.393204	0.23291
SGCG	SGCZ	0.0406986	0.76798	-0.433929	0.167266
CSNK1A1L	CSNK1A1	0.128415	0.350123	-0.460701	0.128178
NBEA	LRBA	0.0706511	0.608253	-0.724394	0.0174409
CDK19	CDK8	0.0962895	0.484347	-0.765873	0.00822646
WASF2	WASF3	-0.0766955	0.577838	-0.940746	0.000702241
KATNA1	KATNAL1	0.131821	0.337384	-1.07388	0.000312877
LATS1	LATS2	-0.0587302	0.670167	-1.12896	7.47e-05
SMAD1	SMAD9	-0.0362921	0.792509	-1.29876	7.27e-06
