# Supplementary material for: Machine-learning analysis reveals an important role for negative selection in shaping cancer aneuploidy landscapes
Source: Genome Biol. 2024 Apr 15;25:95. doi: 10.1186/s13059-024-03225-7 (PMC11020441; doi:10.1186/s13059-024-03225-7)
Supplement: Supplementary file 7 — Additional file 7: Table S6. Co-incidence of arm-level events in the different cancer types, and their frequencies. [file 13059_2024_3225_MOESM7_ESM.xlsx]

## Sheet: Table S6 Description
Supplementary Table S6.
Supplementary Table S6A	Percentange of significant co-incidence events.
Supplementary Table S6B	Co-incidence of arm-level events per cancer type (each cancer type is presented on a separate sheet)

## Sheet: Table S6A - percentage
Table S6A. Percentange of significant co-incidence events.
All possible arm pairs = 39*38/2 = 741
Cancer type	Number of significanct co-incidence events	Percentage of significanct co-incidence events
UCEC	100	0.135
KIRC	93	0.126
BRCA	91	0.123
COAD	72	0.097
ACC	61	0.082
STAD	48	0.065
LIHC	43	0.058
GBM	19	0.026
LUAD	16	0.022
LGG	14	0.019
OV	14	0.019
PAAD	9	0.012
SKCM	6	0.008
PRAD	4	0.005
BLCA	4	0.005
CESC	0	0
ESCA	0	0
LUSC	0	0
Median	15	0.0205

## Sheet: Table S6B - ACC
Table S6B - Co-incidence of arm-level events in ACC
Arm1	Arm2	p-value	adjusted p-value
4p+	7p+	0.0001	0.00348916
4p+	7q+	0.0001	0.00348916
5p+	7p+	0.0001	0.00348916
5p+	12p+	0.0001	0.00348916
5p+	12q+	0.0001	0.00348916
5p+	16p+	0.0001	0.00348916
5p+	16q+	0.0001	0.00348916
5p+	20p+	0.0001	0.00348916
5q+	7p+	0.0001	0.00348916
5q+	12p+	0.0001	0.00348916
5q+	12q+	0.0001	0.00348916
5q+	16p+	0.0001	0.00348916
5q+	16q+	0.0001	0.00348916
7p+	12p+	0.0001	0.00348916
7p+	12q+	0.0001	0.00348916
7p+	19p+	0.0001	0.00348916
7p+	19q+	0.0001	0.00348916
7q+	12p+	0.0001	0.00348916
7q+	12q+	0.0001	0.00348916
7q+	19q+	0.0001	0.00348916
8q+	16p+	0.0001	0.00348916
8q+	16q+	0.0001	0.00348916
12p+	16p+	0.0001	0.00348916
12p+	16q+	0.0001	0.00348916
12p+	20p+	0.0001	0.00348916
12p+	20q+	0.0001	0.00348916
12q+	16p+	0.0001	0.00348916
12q+	16q+	0.0001	0.00348916
12q+	20p+	0.0001	0.00348916
12q+	20q+	0.0001	0.00348916
16p+	20p+	0.0001	0.00348916
16p+	20q+	0.0001	0.00348916
16q+	19p+	0.0001	0.00348916
16q+	20p+	0.0001	0.00348916
1p-	22q-	0.0002	0.00629565
4p+	5q+	0.0002	0.00629565
16q+	20q+	0.0002	0.00629565
1p-	13q-	0.0003	0.00877576
5p+	7q+	0.0003	0.00877576
5p+	20q+	0.0003	0.00877576
5q+	7q+	0.0003	0.00877576
7q+	19p+	0.0004	0.0112466
16p+	19p+	0.0005	0.0131636
5q+	19q+	0.0006	0.015377
7q+	20q+	0.0006	0.015377
4p+	12q+	0.0007	0.0176278
4p+	12p+	0.0008	0.0194689
7p+	16q+	0.0009	0.0211902
7p+	16p+	0.0011	0.0250835
8q+	12q+	0.0013	0.0285212
12p+	19q+	0.0014	0.0304842
5q+	20p+	0.0015	0.0321778
8q+	12p+	0.0016	0.0335768
12q+	19q+	0.0019	0.0379476
7q+	16q+	0.002	0.0391351
16p+	19q+	0.0022	0.0421934
7p+	20q+	0.0023	0.0429729
16q+	19q+	0.0023	0.0429729
5p+	19q+	0.0024	0.0439899
13q-	22q-	0.0024	0.0439899
7q+	16p+	0.0025	0.04525
4q+	7p+	0.003	0.052024
4p+	19p+	0.0032	0.0535676
19q+	20q+	0.0034	0.0562651
4q+	5q+	0.0039	0.0634517
8q+	20q+	0.004	0.0647151
5q+	19p+	0.0045	0.0712131
19q+	20p+	0.0046	0.0720086
4q+	7q+	0.005	0.0778495
8q+	20p+	0.0053	0.0812106
5q+	20q+	0.0058	0.0865814
4p+	16q+	0.0059	0.0871755
4p+	16p+	0.006	0.0873166
12p+	19p+	0.0079	0.108945
12q+	19p+	0.0081	0.110649
5q+	8q+	0.0086	0.114246
7p+	20p+	0.0099	0.12686
4q+	12p+	0.0128	0.154453
4p+	8q+	0.0133	0.155226
4p+	19q+	0.0134	0.155226
4q+	12q+	0.0133	0.155226
4p+	5p+	0.0141	0.160132
7q+	20p+	0.0191	0.204109
4q+	5p+	0.0197	0.207459
5p+	8q+	0.0284	0.26361
4q+	20p+	0.0543	0.4368
19p+	20q+	0.0569	0.450225
4p+	20q+	0.06	0.470894
5p+	19p+	0.0657	0.499389
19p+	20p+	0.0702	0.52262
4p+	20p+	0.0714	0.527486
4q+	8q+	0.0854	0.61522
4q+	19q+	0.0886	0.636689
4q+	16q+	0.108	0.732478
4q+	16p+	0.109	0.735814
7p+	8q+	0.123	0.809564
4q+	19p+	0.125	0.819005
4q+	20q+	0.134	0.862364
7q+	8q+	0.162	0.971329
1p-	4p+	1	1
1p-	4q+	1	1
1p-	5p+	0.944	1
1p-	5q+	0.584	1
1p-	7p+	1	1
1p-	7q+	1	1
1p-	8q+	1	1
1p-	12p+	1	1
1p-	12q+	1	1
1p-	16p+	1	1
1p-	16q+	1	1
1p-	19p+	1	1
1p-	19q+	1	1
1p-	20p+	1	1
1p-	20q+	1	1
4p+	13q-	1	1
4p+	22q-	1	1
4q+	13q-	1	1
4q+	22q-	0.881	1
5p+	13q-	1	1
5p+	22q-	0.918	1
5q+	13q-	0.854	1
5q+	22q-	0.603	1
7p+	13q-	1	1
7p+	22q-	1	1
7q+	13q-	1	1
7q+	22q-	1	1
8q+	13q-	1	1
8q+	19p+	0.252	1
8q+	19q+	0.476	1
8q+	22q-	0.941	1
12p+	13q-	1	1
12p+	22q-	1	1
12q+	13q-	1	1
12q+	22q-	1	1
13q-	16p+	1	1
13q-	16q+	1	1
13q-	19p+	1	1
13q-	19q+	1	1
13q-	20p+	1	1
13q-	20q+	1	1
16p+	22q-	1	1
16q+	22q-	1	1
19p+	22q-	1	1
19q+	22q-	1	1
20p+	22q-	1	1
20q+	22q-	1	1

## Sheet: Table S6B - BLCA
Table S6B - Co-incidence of arm-level events in BLCA
Arm1	Arm2	p-value	Adjusted p-value
4p-	18q-	0.0001	0.0413714
5q-	14q-	0.0001	0.0413714
10q-	16p-	0.0001	0.0413714
14q-	17p-	0.0001	0.0413714
4p-	8p-	0.0002	0.05792
6q-	15q-	0.0002	0.05792
15q-	18q-	0.0002	0.05792
5q-	11p-	0.0004	0.0914526
5q-	17p-	0.0005	0.0914526
8p-	22q-	0.0006	0.0914526
17q+	19q+	0.0006	0.0914526
18q-	22q-	0.0006	0.0914526
11p-	18q-	0.0008	0.110324
5q-	15q-	0.0013	0.139437
15q-	22q-	0.0013	0.139437
4p-	22q-	0.0018	0.1629
6q-	16p-	0.0022	0.175284
16p-	22q-	0.0023	0.175284
5q-	9p-	0.0025	0.185641
9p-	17p-	0.0031	0.204036
15q-	16p-	0.0029	0.204036
6q-	22q-	0.0045	0.236945
9p-	18q-	0.0045	0.236945
17p-	22q-	0.0044	0.236945
4q-	18q-	0.0049	0.240515
6q-	17p-	0.0055	0.241333
9q-	20q+	0.0052	0.241333
5q-	18q-	0.0058	0.247012
8p-	18q-	0.0063	0.256969
16p-	18q-	0.0064	0.257422
4q-	16p-	0.0071	0.26788
9p-	11p-	0.0079	0.272362
3q+	19q+	0.0097	0.307891
5q-	10q-	0.0101	0.307891
8p-	10q-	0.01	0.307891
5q-	22q-	0.0107	0.312314
6q-	18q-	0.0108	0.312314
10q-	14q-	0.0106	0.312314
6q-	11p-	0.0115	0.319939
8q+	20p+	0.0123	0.326796
3q+	4p-	0.0131	0.337867
4q-	22q-	0.0133	0.337867
11q-	18q-	0.0157	0.369652
3q+	17q+	0.0188	0.422241
17q+	20q+	0.0191	0.422241
3p+	10q-	0.0206	0.438659
17p-	20q+	0.0204	0.438659
4p-	5q-	0.0232	0.443926
8q+	10q-	0.0216	0.443926
10q-	15q-	0.0225	0.443926
11p-	14q-	0.0233	0.443926
8p-	16p-	0.0258	0.46698
10q-	18q-	0.0275	0.474048
6q-	9p-	0.028	0.478177
3p+	17q+	0.0343	0.542802
11q-	15q-	0.036	0.557519
5q-	6q-	0.0377	0.562779
17p-	18q-	0.0383	0.563029
4p-	6q-	0.0413	0.590447
9q-	11p-	0.042	0.590447
10q-	20p+	0.0418	0.590447
4p-	16p-	0.0465	0.617375
10q-	11q-	0.0478	0.619226
11p-	15q-	0.0487	0.619226
7p+	15q-	0.0576	0.646549
4q-	5q-	0.0599	0.658977
17p-	20p+	0.0603	0.658977
14q-	18q-	0.0694	0.688296
4p-	17p-	0.0718	0.690129
4q-	6q-	0.0705	0.690129
6q-	11q-	0.0815	0.690129
7p+	20p+	0.0798	0.690129
8p-	17p-	0.076	0.690129
9q-	17p-	0.0725	0.690129
9q-	18q-	0.0724	0.690129
10q-	22q-	0.0813	0.690129
14q-	16p-	0.076	0.690129
4q-	17p-	0.0863	0.706002
3p+	19q+	0.0873	0.708182
4q-	8p-	0.0886	0.710475
7p+	8q+	0.0904	0.713347
3q+	8p-	0.0975	0.721421
7p+	20q+	0.0971	0.721421
10q-	17p-	0.0976	0.721421
6q-	20p+	0.104	0.745505
4q-	15q-	0.105	0.748966
16p-	20p+	0.105	0.748966
11p-	17p-	0.106	0.754241
6q-	14q-	0.11	0.760286
8p-	11p-	0.11	0.760286
14q-	22q-	0.108	0.760286
9p-	11q-	0.118	0.778424
9p-	14q-	0.116	0.778424
5q-	8p-	0.122	0.779449
4p-	15q-	0.125	0.786957
4p-	7p+	0.126	0.791531
8p-	15q-	0.13	0.798486
3q+	4q-	0.144	0.809338
4q-	10q-	0.147	0.809338
6q-	17q+	0.146	0.809338
7p+	17q+	0.142	0.809338
8q+	20q+	0.146	0.809338
9q-	17q+	0.143	0.809338
11q-	19q+	0.152	0.822789
14q-	15q-	0.155	0.829723
6q-	7p+	0.16	0.850202
6q-	20q+	0.162	0.857682
1q+	8p-	0.168	0.865708
1q+	10q-	0.168	0.865708
1q+	3p+	0.173	0.867808
18q-	20p+	0.174	0.867808
8p-	14q-	0.177	0.8688
5q-	16p-	0.184	0.879314
9q-	20p+	0.184	0.879314
1q+	20p+	0.197	0.895623
5q-	20p+	0.189	0.895623
11p-	17q+	0.197	0.895623
10q-	19q+	0.202	0.904161
16p-	17q+	0.202	0.904161
11p-	19q+	0.206	0.909415
6q-	10q-	0.225	0.94026
16p-	17p-	0.231	0.946218
1q+	4p-	0.236	0.957221
8q+	11p-	0.241	0.968011
3p+	20p+	0.244	0.974577
6q-	8p-	0.25	0.979587
1q+	3q+	0.404	1
1q+	4q-	0.475	1
1q+	5q-	0.343	1
1q+	6q-	0.804	1
1q+	7p+	1	1
1q+	7q+	0.817	1
1q+	8q+	1	1
1q+	9p-	0.419	1
1q+	9q-	0.41	1
1q+	11p-	0.741	1
1q+	11q-	0.676	1
1q+	14q-	0.557	1
1q+	15q-	0.633	1
1q+	16p-	0.463	1
1q+	17p-	0.882	1
1q+	17q+	1	1
1q+	18q-	0.721	1
1q+	19q+	0.863	1
1q+	20q+	0.448	1
1q+	22q-	0.552	1
3p+	4p-	0.561	1
3p+	4q-	0.391	1
3p+	5q-	1	1
3p+	6q-	1	1
3p+	7p+	0.482	1
3p+	7q+	0.384	1
3p+	8p-	1	1
3p+	8q+	0.852	1
3p+	9p-	0.836	1
3p+	9q-	1	1
3p+	11p-	1	1
3p+	11q-	0.272	1
3p+	14q-	1	1
3p+	15q-	1	1
3p+	16p-	0.383	1
3p+	17p-	0.87	1
3p+	18q-	1	1
3p+	20q+	0.384	1
3p+	22q-	0.6	1
3q+	5q-	0.911	1
3q+	6q-	0.471	1
3q+	7p+	0.269	1
3q+	7q+	0.775	1
3q+	8q+	0.554	1
3q+	9p-	0.895	1
3q+	9q-	1	1
3q+	10q-	0.337	1
3q+	11p-	1	1
3q+	11q-	0.627	1
3q+	14q-	0.824	1
3q+	15q-	0.868	1
3q+	16p-	0.782	1
3q+	17p-	0.621	1
3q+	18q-	0.828	1
3q+	20p+	0.564	1
3q+	20q+	0.574	1
3q+	22q-	0.477	1
4p-	7q+	0.815	1
4p-	8q+	0.666	1
4p-	9p-	0.422	1
4p-	9q-	0.796	1
4p-	10q-	0.41	1
4p-	11p-	0.319	1
4p-	11q-	0.673	1
4p-	14q-	0.56	1
4p-	17q+	0.785	1
4p-	19q+	0.864	1
4p-	20p+	0.39	1
4p-	20q+	0.852	1
4q-	7p+	0.348	1
4q-	7q+	0.632	1
4q-	8q+	0.668	1
4q-	9p-	0.374	1
4q-	9q-	0.765	1
4q-	11p-	0.561	1
4q-	11q-	0.482	1
4q-	14q-	0.286	1
4q-	17q+	0.831	1
4q-	19q+	0.686	1
4q-	20p+	0.288	1
4q-	20q+	0.779	1
5q-	7p+	0.644	1
5q-	7q+	1	1
5q-	8q+	0.443	1
5q-	9q-	0.316	1
5q-	11q-	0.487	1
5q-	17q+	1	1
5q-	19q+	0.808	1
5q-	20q+	0.515	1
6q-	7q+	0.849	1
6q-	8q+	0.559	1
6q-	9q-	0.521	1
6q-	19q+	0.296	1
7p+	8p-	0.888	1
7p+	9p-	0.635	1
7p+	9q-	0.779	1
7p+	10q-	1	1
7p+	11p-	0.54	1
7p+	11q-	0.574	1
7p+	14q-	0.787	1
7p+	16p-	0.74	1
7p+	17p-	0.721	1
7p+	18q-	0.282	1
7p+	19q+	0.786	1
7p+	22q-	0.394	1
7q+	8p-	0.902	1
7q+	8q+	0.403	1
7q+	9p-	0.867	1
7q+	9q-	0.523	1
7q+	10q-	1	1
7q+	11p-	1	1
7q+	11q-	1	1
7q+	14q-	1	1
7q+	15q-	0.735	1
7q+	16p-	1	1
7q+	17p-	0.709	1
7q+	17q+	0.491	1
7q+	18q-	0.808	1
7q+	19q+	1	1
7q+	20p+	0.289	1
7q+	20q+	0.494	1
7q+	22q-	1	1
8p-	9p-	0.901	1
8p-	9q-	0.667	1
8p-	11q-	0.72	1
8p-	17q+	0.769	1
8p-	19q+	0.819	1
8p-	20p+	0.774	1
8p-	20q+	1	1
8q+	9p-	1	1
8q+	9q-	0.816	1
8q+	11q-	0.927	1
8q+	14q-	0.766	1
8q+	15q-	0.421	1
8q+	16p-	0.403	1
8q+	17p-	0.712	1
8q+	17q+	0.496	1
8q+	18q-	0.503	1
8q+	19q+	0.535	1
8q+	22q-	0.894	1
9p-	10q-	0.543	1
9p-	15q-	0.401	1
9p-	16p-	0.868	1
9p-	17q+	0.284	1
9p-	19q+	0.757	1
9p-	20p+	0.496	1
9p-	20q+	0.373	1
9p-	22q-	1	1
9q-	10q-	0.857	1
9q-	11q-	0.762	1
9q-	14q-	0.432	1
9q-	15q-	0.915	1
9q-	16p-	0.927	1
9q-	19q+	0.862	1
9q-	22q-	1	1
10q-	11p-	0.416	1
10q-	17q+	0.434	1
10q-	20q+	0.336	1
11p-	16p-	0.303	1
11p-	20p+	0.896	1
11p-	20q+	0.745	1
11p-	22q-	0.818	1
11q-	14q-	0.533	1
11q-	16p-	1	1
11q-	17p-	0.726	1
11q-	17q+	0.289	1
11q-	20p+	1	1
11q-	20q+	0.862	1
11q-	22q-	0.712	1
14q-	17q+	0.277	1
14q-	19q+	0.356	1
14q-	20p+	0.69	1
14q-	20q+	0.847	1
15q-	17p-	0.292	1
15q-	17q+	0.666	1
15q-	19q+	0.795	1
15q-	20p+	0.768	1
15q-	20q+	0.899	1
16p-	19q+	0.29	1
16p-	20q+	0.507	1
17p-	19q+	0.949	1
17q+	18q-	0.336	1
17q+	20p+	0.419	1
17q+	22q-	0.594	1
18q-	19q+	0.658	1
18q-	20q+	0.357	1
19q+	20p+	0.689	1
19q+	20q+	0.366	1
19q+	22q-	0.603	1
20p+	22q-	0.473	1
20q+	22q-	0.749	1

## Sheet: Table S6B - BRCA
Table S6B - Co-incidence of arm-level events in BRCA
Arm1	Arm2	p-value	adjusted p-value
1p-	11q-	0.0001	0.00301667
1p-	18q-	0.0001	0.00301667
1q+	16p+	0.0001	0.00301667
1q+	16q-	0.0001	0.00301667
4p-	5q-	0.0001	0.00301667
4p-	9q-	0.0001	0.00301667
4p-	14q-	0.0001	0.00301667
4p-	15q-	0.0001	0.00301667
4p-	17p-	0.0001	0.00301667
4p-	17q-	0.0001	0.00301667
4p-	18p-	0.0001	0.00301667
4q-	5q-	0.0001	0.00301667
4q-	9q-	0.0001	0.00301667
4q-	14q-	0.0001	0.00301667
4q-	15q-	0.0001	0.00301667
4q-	17p-	0.0001	0.00301667
4q-	17q-	0.0001	0.00301667
4q-	18p-	0.0001	0.00301667
4q-	22q-	0.0001	0.00301667
5p+	20p+	0.0001	0.00301667
5p+	20q+	0.0001	0.00301667
5q-	8p-	0.0001	0.00301667
5q-	9p-	0.0001	0.00301667
5q-	9q-	0.0001	0.00301667
5q-	14q-	0.0001	0.00301667
5q-	17p-	0.0001	0.00301667
7p+	16p+	0.0001	0.00301667
7q+	16p+	0.0001	0.00301667
8p-	14q-	0.0001	0.00301667
8p-	17p-	0.0001	0.00301667
8q+	16p+	0.0001	0.00301667
8q+	20p+	0.0001	0.00301667
9p-	11p-	0.0001	0.00301667
9p-	18q-	0.0001	0.00301667
9q-	14q-	0.0001	0.00301667
9q-	22q-	0.0001	0.00301667
11p-	17p-	0.0001	0.00301667
13q-	17p-	0.0001	0.00301667
13q-	18q-	0.0001	0.00301667
13q-	20p+	0.0001	0.00301667
13q-	20q+	0.0001	0.00301667
14q-	15q-	0.0001	0.00301667
14q-	17q-	0.0001	0.00301667
14q-	22q-	0.0001	0.00301667
16p+	20p+	0.0001	0.00301667
16p+	20q+	0.0001	0.00301667
17q-	18p-	0.0001	0.00301667
17q-	18q-	0.0001	0.00301667
13q-	14q-	0.0002	0.00556923
14q-	17p-	0.0002	0.00556923
1p-	11p-	0.0003	0.00762105
1p-	15q-	0.0003	0.00762105
1p-	18p-	0.0003	0.00762105
17q-	22q-	0.0003	0.00762105
5q-	15q-	0.0004	0.00973445
7p+	20p+	0.0004	0.00973445
9p-	14q-	0.0004	0.00973445
9p-	17p-	0.0004	0.00973445
11p-	18q-	0.0005	0.0114921
15q-	17q-	0.0005	0.0114921
7q+	20q+	0.0007	0.01448
11q-	17p-	0.0007	0.01448
15q-	22q-	0.0007	0.01448
4p-	9p-	0.0008	0.015549
4q-	9p-	0.0008	0.015549
6q-	22q-	0.0008	0.015549
8q+	20q+	0.0008	0.015549
13q-	18p-	0.0008	0.015549
7q+	20p+	0.0009	0.0167077
9p-	13q-	0.0009	0.0167077
17p-	18q-	0.0011	0.0196642
15q-	18p-	0.0015	0.0251098
4p-	13q-	0.0016	0.0264777
11p-	13q-	0.0016	0.0264777
1q+	20p+	0.0017	0.0269027
15q-	17p-	0.0017	0.0269027
1p-	4q-	0.0019	0.0291132
17p-	22q-	0.002	0.0298557
8p-	13q-	0.0023	0.0331383
1p-	4p-	0.0024	0.0335768
8p-	15q-	0.0024	0.0335768
1p-	22q-	0.0025	0.0344762
4q-	11p-	0.0029	0.0388815
1p-	9q-	0.0034	0.0426251
13q-	15q-	0.0034	0.0426251
9p-	22q-	0.0035	0.0433162
9p-	17q-	0.0038	0.0451016
16p+	22q-	0.0039	0.045359
17p-	18p-	0.004	0.0457866
7p+	20q+	0.0043	0.0478954
7q+	8q+	0.0043	0.0478954
7p+	8q+	0.0051	0.0543
11p-	22q-	0.0059	0.0595345
15q-	18q-	0.0061	0.0613389
16q-	22q-	0.0063	0.0626969
8p-	11q-	0.0071	0.068311
5p+	8q+	0.0073	0.0695421
4p-	18q-	0.0078	0.0726328
8p-	9p-	0.0082	0.0753505
5q-	13q-	0.0092	0.0822321
9q-	17p-	0.0092	0.0822321
4p-	11p-	0.0107	0.0908716
5p+	7q+	0.0111	0.0926386
4p-	22q-	0.0121	0.0981557
4q-	18q-	0.0121	0.0981557
13q-	17q-	0.0136	0.105028
11q-	18q-	0.014	0.106976
18q-	20q+	0.014	0.106976
13q-	22q-	0.0141	0.107457
11q-	20q+	0.0146	0.110108
6q-	14q-	0.015	0.111959
9q-	17q-	0.0152	0.11316
5p+	7p+	0.0161	0.116856
9p-	20q+	0.0165	0.118571
11q-	13q-	0.0168	0.119834
6q-	11q-	0.0174	0.123204
1p-	9p-	0.0177	0.124416
6q-	13q-	0.018	0.125007
8p-	11p-	0.018	0.125007
1q+	5p+	0.0185	0.127562
5p+	8p-	0.0187	0.128635
5p+	14q-	0.0188	0.129016
18q-	20p+	0.019	0.129468
6q-	20q+	0.021	0.138849
5p+	13q-	0.0234	0.150927
4p-	8p-	0.0248	0.156472
6q-	17p-	0.025	0.15705
11p-	18p-	0.0276	0.168984
1p-	20q+	0.0282	0.171931
6q-	9p-	0.0294	0.17519
1p-	8p-	0.0299	0.176355
11p-	17q-	0.0328	0.191124
11q-	16q-	0.0335	0.193645
1p-	20p+	0.0352	0.198325
4p-	5p+	0.0363	0.202553
6q-	9q-	0.0393	0.214337
1p-	13q-	0.0397	0.215706
5p+	15q-	0.0405	0.2172
9p-	20p+	0.0415	0.220117
8p-	22q-	0.0432	0.224609
5p+	16p+	0.0439	0.227026
18p-	22q-	0.0534	0.261669
1q+	7q+	0.0633	0.295196
4q-	13q-	0.0632	0.295196
11q-	18p-	0.0647	0.298838
4q-	11q-	0.069	0.312714
5q-	17q-	0.0693	0.313582
9p-	18p-	0.0705	0.31605
5p+	17p-	0.0757	0.33521
8p-	17q-	0.0769	0.338959
8q+	13q-	0.0772	0.338959
20q+	22q-	0.0768	0.338959
9q-	11p-	0.0818	0.349916
8p-	20q+	0.0825	0.351353
14q-	18p-	0.0831	0.353389
9q-	15q-	0.0846	0.357667
8p-	18p-	0.09	0.372343
18p-	20p+	0.0959	0.388429
9p-	11q-	0.104	0.408108
4q-	8p-	0.106	0.411496
1q+	20q+	0.109	0.418098
11q-	17q-	0.114	0.429316
9q-	20q+	0.116	0.435715
18q-	22q-	0.119	0.442393
18p-	20q+	0.121	0.448676
9q-	13q-	0.129	0.46815
7p+	16q-	0.159	0.536047
20p+	22q-	0.159	0.536047
14q-	18q-	0.168	0.557306
9q-	20p+	0.169	0.559982
5q-	18p-	0.177	0.5753
5q-	22q-	0.179	0.579848
11q-	20p+	0.184	0.587502
11p-	15q-	0.192	0.600467
8p-	20p+	0.201	0.617281
8p-	9q-	0.208	0.631413
9q-	18q-	0.213	0.639571
8p-	18q-	0.227	0.667403
15q-	16q-	0.233	0.677478
8q+	14q-	0.241	0.693084
6q-	20p+	0.251	0.709167
5p+	17q-	0.257	0.719103
9q-	11q-	0.262	0.727471
16q-	17q-	0.272	0.744529
1p-	17q-	0.275	0.748496
9q-	18p-	0.286	0.767614
1p-	5p+	0.294	0.778267
7q+	16q-	0.313	0.806448
1p-	8q+	0.324	0.817724
6q-	18q-	0.325	0.817724
6q-	8p-	0.331	0.826359
7p+	17q-	0.333	0.829921
1q+	7p+	0.341	0.843327
6q-	17q-	0.341	0.843327
8q+	11q-	0.341	0.843327
5p+	9q-	0.343	0.846827
5p+	11q-	0.347	0.853066
1p-	17p-	0.358	0.867588
6q-	11p-	0.358	0.867588
7p+	22q-	0.385	0.905735
7p+	18q-	0.393	0.917845
1p-	16q-	0.397	0.920506
8q+	15q-	0.397	0.920506
4p-	11q-	0.402	0.926167
5p+	22q-	0.41	0.937143
11p-	14q-	0.42	0.949508
16q-	20p+	0.428	0.960099
1p-	5q-	0.812	1
1p-	6q-	0.578	1
1p-	7p+	1	1
1p-	7q+	1	1
1p-	14q-	0.529	1
1p-	16p+	0.945	1
1q+	4p-	1	1
1q+	4q-	0.95	1
1q+	5q-	1	1
1q+	6q-	0.948	1
1q+	8p-	1	1
1q+	8q+	0.937	1
1q+	9p-	1	1
1q+	9q-	0.941	1
1q+	11p-	0.588	1
1q+	11q-	0.614	1
1q+	13q-	1	1
1q+	14q-	1	1
1q+	15q-	0.674	1
1q+	17p-	1	1
1q+	17q-	1	1
1q+	18p-	1	1
1q+	18q-	1	1
1q+	22q-	1	1
4p-	6q-	0.822	1
4p-	7p+	1	1
4p-	7q+	1	1
4p-	8q+	1	1
4p-	16p+	1	1
4p-	16q-	1	1
4p-	20p+	0.665	1
4p-	20q+	0.691	1
4q-	5p+	0.673	1
4q-	6q-	0.51	1
4q-	7p+	1	1
4q-	7q+	1	1
4q-	8q+	1	1
4q-	16p+	1	1
4q-	16q-	0.682	1
4q-	20p+	0.637	1
4q-	20q+	0.708	1
5p+	6q-	0.925	1
5p+	9p-	0.673	1
5p+	11p-	0.816	1
5p+	16q-	0.827	1
5p+	18p-	1	1
5p+	18q-	1	1
5q-	6q-	0.469	1
5q-	7p+	1	1
5q-	7q+	1	1
5q-	8q+	0.609	1
5q-	11p-	0.618	1
5q-	11q-	1	1
5q-	16p+	1	1
5q-	16q-	1	1
5q-	18q-	0.492	1
5q-	20p+	0.947	1
5q-	20q+	0.897	1
6q-	7p+	0.942	1
6q-	7q+	0.943	1
6q-	8q+	0.544	1
6q-	15q-	0.829	1
6q-	16p+	0.62	1
6q-	16q-	0.72	1
6q-	18p-	0.603	1
7p+	8p-	1	1
7p+	9p-	0.477	1
7p+	9q-	0.474	1
7p+	11p-	0.862	1
7p+	11q-	1	1
7p+	13q-	1	1
7p+	14q-	1	1
7p+	15q-	1	1
7p+	17p-	0.555	1
7p+	18p-	0.661	1
7q+	8p-	1	1
7q+	9p-	0.666	1
7q+	9q-	0.873	1
7q+	11p-	0.734	1
7q+	11q-	0.892	1
7q+	13q-	1	1
7q+	14q-	1	1
7q+	15q-	1	1
7q+	17p-	0.843	1
7q+	17q-	0.51	1
7q+	18p-	0.82	1
7q+	18q-	0.579	1
7q+	22q-	0.593	1
8p-	16p+	0.935	1
8p-	16q-	0.819	1
8q+	9p-	0.67	1
8q+	9q-	0.717	1
8q+	11p-	0.74	1
8q+	16q-	0.538	1
8q+	17p-	0.62	1
8q+	17q-	0.941	1
8q+	18p-	0.947	1
8q+	18q-	0.624	1
8q+	22q-	0.609	1
9p-	15q-	0.586	1
9p-	16p+	1	1
9p-	16q-	1	1
9q-	16p+	1	1
9q-	16q-	1	1
11p-	16p+	1	1
11p-	16q-	1	1
11p-	20p+	0.588	1
11p-	20q+	0.559	1
11q-	14q-	0.895	1
11q-	15q-	0.559	1
11q-	16p+	0.619	1
11q-	22q-	0.474	1
13q-	16p+	0.822	1
13q-	16q-	0.934	1
14q-	16p+	1	1
14q-	16q-	1	1
14q-	20p+	1	1
14q-	20q+	1	1
15q-	16p+	1	1
15q-	20p+	0.818	1
15q-	20q+	0.916	1
16p+	17p-	1	1
16p+	17q-	1	1
16p+	18p-	1	1
16p+	18q-	1	1
16q-	17p-	0.715	1
16q-	18p-	0.535	1
16q-	18q-	0.645	1
16q-	20q+	0.686	1
17p-	20p+	0.929	1
17p-	20q+	1	1
17q-	20p+	1	1
17q-	20q+	1	1

## Sheet: Table S6B - CESC
Table S6B - Co-incidence of arm-level events in CESC
Arm1	Arm2	p-value	adjusted p-value
1q+	3q+	0.0001	0.0965333
3p-	4q-	0.0002	0.0965333
3p-	6q-	0.0001	0.0965333
3q+	20p+	0.0002	0.0965333
1p+	3q+	0.0011	0.2896
4p-	5p+	0.0011	0.2896
3p-	13q-	0.0019	0.458533
3q+	20q+	0.0028	0.487747
3p-	4p-	0.0047	0.489324
10q-	11p-	0.0038	0.489324
11p-	13q-	0.0044	0.489324
11p-	17p-	0.0048	0.489324
3q+	4p-	0.0076	0.52128
4q-	5p+	0.0081	0.52128
8p-	11q-	0.008	0.52128
8p-	17p-	0.0067	0.52128
8p-	19p-	0.0077	0.52128
4p-	20q+	0.0245	0.75296
4q-	13q-	0.0273	0.75296
5p+	10q-	0.0251	0.75296
11q-	13q-	0.0272	0.75296
11q-	20q+	0.0241	0.75296
8p-	11p-	0.0276	0.754053
1p+	20q+	0.0281	0.756178
4q-	17p-	0.0282	0.756178
4q-	10q-	0.0291	0.773152
4p-	20p+	0.0308	0.7964
5p+	17p-	0.0307	0.7964
10q-	17p-	0.033	0.824246
4p-	17p-	0.0348	0.826072
4q-	20q+	0.0415	0.883177
1p+	3p-	0.785	1
1p+	4p-	0.925	1
1p+	4q-	0.861	1
1p+	5p+	0.5	1
1p+	6q-	0.897	1
1p+	8p-	1	1
1p+	8q+	0.63	1
1p+	10q-	0.483	1
1p+	11p-	0.542	1
1p+	11q-	1	1
1p+	13q-	1	1
1p+	17p-	1	1
1p+	18q-	1	1
1p+	19p-	1	1
1p+	20p+	0.105	1
1p+	22q-	1	1
1q+	3p-	0.175	1
1q+	4p-	0.572	1
1q+	4q-	0.877	1
1q+	5p+	0.337	1
1q+	6q-	0.604	1
1q+	8p-	0.827	1
1q+	8q+	0.0788	1
1q+	10q-	1	1
1q+	11p-	0.699	1
1q+	11q-	0.798	1
1q+	13q-	0.372	1
1q+	17p-	1	1
1q+	18q-	0.89	1
1q+	19p-	0.475	1
1q+	20p+	0.253	1
1q+	20q+	0.337	1
1q+	22q-	0.858	1
3p-	5p+	0.472	1
3p-	8p-	0.41	1
3p-	8q+	0.948	1
3p-	10q-	0.426	1
3p-	11p-	0.183	1
3p-	11q-	0.108	1
3p-	17p-	0.206	1
3p-	18q-	0.862	1
3p-	19p-	0.503	1
3p-	20p+	0.246	1
3p-	20q+	0.695	1
3p-	22q-	0.884	1
3q+	4q-	0.123	1
3q+	5p+	0.351	1
3q+	6q-	0.321	1
3q+	8p-	0.202	1
3q+	8q+	0.31	1
3q+	10q-	0.933	1
3q+	11p-	0.928	1
3q+	11q-	0.199	1
3q+	13q-	0.519	1
3q+	17p-	1	1
3q+	18q-	1	1
3q+	19p-	0.705	1
3q+	22q-	1	1
4p-	6q-	1	1
4p-	8p-	0.832	1
4p-	8q+	0.674	1
4p-	10q-	0.661	1
4p-	11p-	0.568	1
4p-	11q-	0.8	1
4p-	13q-	0.442	1
4p-	18q-	0.694	1
4p-	19p-	0.525	1
4p-	22q-	0.677	1
4q-	6q-	1	1
4q-	8p-	0.407	1
4q-	8q+	0.779	1
4q-	11p-	0.362	1
4q-	11q-	0.333	1
4q-	18q-	0.199	1
4q-	19p-	0.243	1
4q-	20p+	0.0914	1
4q-	22q-	0.339	1
5p+	6q-	1	1
5p+	8p-	0.416	1
5p+	8q+	0.359	1
5p+	11p-	0.275	1
5p+	11q-	1	1
5p+	13q-	0.177	1
5p+	18q-	0.948	1
5p+	19p-	0.196	1
5p+	20p+	0.17	1
5p+	20q+	0.0965	1
5p+	22q-	0.609	1
6q-	8p-	0.358	1
6q-	8q+	0.448	1
6q-	10q-	0.379	1
6q-	11p-	0.737	1
6q-	11q-	0.452	1
6q-	13q-	0.911	1
6q-	17p-	0.316	1
6q-	18q-	1	1
6q-	19p-	1	1
6q-	20p+	0.317	1
6q-	20q+	0.55	1
6q-	22q-	1	1
8p-	10q-	0.677	1
8p-	13q-	0.25	1
8p-	18q-	0.517	1
8p-	20p+	0.923	1
8p-	20q+	0.376	1
8p-	22q-	0.535	1
8q+	10q-	0.0854	1
8q+	11p-	0.302	1
8q+	11q-	0.175	1
8q+	13q-	0.67	1
8q+	17p-	0.307	1
8q+	18q-	0.796	1
8q+	19p-	0.0642	1
8q+	20p+	0.323	1
8q+	20q+	0.361	1
8q+	22q-	0.898	1
10q-	11q-	0.425	1
10q-	13q-	0.218	1
10q-	18q-	0.781	1
10q-	19p-	0.192	1
10q-	20p+	0.299	1
10q-	20q+	0.69	1
10q-	22q-	0.658	1
11p-	18q-	0.812	1
11p-	19p-	0.232	1
11p-	20p+	0.859	1
11p-	20q+	0.566	1
11p-	22q-	0.306	1
11q-	17p-	0.182	1
11q-	18q-	0.797	1
11q-	19p-	0.213	1
11q-	20p+	0.522	1
11q-	22q-	0.331	1
13q-	17p-	0.0939	1
13q-	18q-	1	1
13q-	19p-	0.195	1
13q-	20p+	1	1
13q-	20q+	0.691	1
13q-	22q-	0.266	1
17p-	18q-	0.905	1
17p-	19p-	0.127	1
17p-	20p+	0.443	1
17p-	20q+	0.749	1
17p-	22q-	0.773	1
18q-	19p-	0.517	1
18q-	20p+	0.72	1
18q-	20q+	0.287	1
18q-	22q-	0.194	1
19p-	20p+	0.794	1
19p-	20q+	0.385	1
19p-	22q-	0.403	1
20p+	22q-	0.85	1
20q+	22q-	0.52	1

## Sheet: Table S6B - COAD 
Table S6B - Co-incidence of arm-level events in COAD
Arm1	Arm2	p-value	adjusted p-value
1p-	4p-	0.0001	0.00482667
1p-	4q-	0.0001	0.00482667
1p-	22q-	0.0001	0.00482667
4p-	8p-	0.0001	0.00482667
4p-	15q-	0.0001	0.00482667
4p-	17p-	0.0001	0.00482667
4p-	18q-	0.0001	0.00482667
4p-	21q-	0.0001	0.00482667
4p-	22q-	0.0001	0.00482667
4q-	17p-	0.0001	0.00482667
4q-	18q-	0.0001	0.00482667
4q-	22q-	0.0001	0.00482667
7p+	13q+	0.0001	0.00482667
7p+	18q-	0.0001	0.00482667
7p+	20q+	0.0001	0.00482667
7q+	13q+	0.0001	0.00482667
7q+	20q+	0.0001	0.00482667
8p-	13q+	0.0001	0.00482667
8p-	14q-	0.0001	0.00482667
8p-	15q-	0.0001	0.00482667
8p-	17p-	0.0001	0.00482667
8p-	18p-	0.0001	0.00482667
8p-	18q-	0.0001	0.00482667
8p-	20q+	0.0001	0.00482667
8p-	22q-	0.0001	0.00482667
8q+	18q-	0.0001	0.00482667
8q+	20q+	0.0001	0.00482667
13q+	14q-	0.0001	0.00482667
13q+	17p-	0.0001	0.00482667
13q+	18p-	0.0001	0.00482667
13q+	18q-	0.0001	0.00482667
13q+	20q+	0.0001	0.00482667
13q+	22q-	0.0001	0.00482667
14q-	15q-	0.0001	0.00482667
14q-	17p-	0.0001	0.00482667
14q-	18p-	0.0001	0.00482667
14q-	18q-	0.0001	0.00482667
14q-	20q+	0.0001	0.00482667
15q-	17p-	0.0001	0.00482667
15q-	18p-	0.0001	0.00482667
15q-	18q-	0.0001	0.00482667
15q-	20q+	0.0001	0.00482667
15q-	22q-	0.0001	0.00482667
17p-	18p-	0.0001	0.00482667
17p-	18q-	0.0001	0.00482667
17p-	20q+	0.0001	0.00482667
17p-	22q-	0.0001	0.00482667
17q+	20q+	0.0001	0.00482667
18p-	20q+	0.0001	0.00482667
18q-	20q+	0.0001	0.00482667
18q-	22q-	0.0001	0.00482667
1p-	18q-	0.0003	0.0133662
4p-	14q-	0.0003	0.0133662
21q-	22q-	0.0003	0.0133662
7p+	17p-	0.0004	0.0172896
4q-	15q-	0.0005	0.0188052
7q+	8q+	0.0005	0.0188052
8q+	17p-	0.0005	0.0188052
14q-	22q-	0.0005	0.0188052
20q+	22q-	0.0005	0.0188052
12q+	20p+	0.0006	0.0214519
7p+	8q+	0.0008	0.0269395
13q+	15q-	0.0008	0.0269395
4q-	8p-	0.0009	0.0292854
7q+	18q-	0.0009	0.0292854
4p-	13q+	0.001	0.0318242
4q-	14q-	0.0011	0.0346261
4q-	18p-	0.0012	0.0369702
7p+	16p+	0.0015	0.04525
4p-	20q+	0.0016	0.0472816
17q+	18p-	0.0017	0.0487446
18p-	22q-	0.0017	0.0487446
15q-	21q-	0.0018	0.0511059
4p-	18p-	0.0021	0.05792
8q+	18p-	0.0025	0.0658182
7p+	8p-	0.0026	0.0678342
18p-	21q-	0.0027	0.0691965
18q-	21q-	0.0028	0.0705113
1p-	18p-	0.0032	0.0785356
7p+	20p+	0.0033	0.0789818
5q-	18p-	0.0036	0.0827429
7p+	18p-	0.0038	0.0853085
13q+	20p+	0.0043	0.0943394
4q-	20q+	0.0049	0.105114
1p-	20q+	0.0059	0.120327
1p-	8p-	0.0069	0.133216
18p-	20p+	0.0072	0.136282
13q+	17q+	0.0078	0.145734
4q-	13q+	0.0083	0.152132
4q-	21q-	0.0088	0.158291
17q+	20p+	0.0088	0.158291
8p-	16p+	0.0092	0.162459
16p+	20q+	0.0092	0.162459
16p+	18q-	0.0109	0.187388
8q+	17q+	0.0113	0.191373
1p-	17p-	0.012	0.197455
17p-	21q-	0.0121	0.197975
7q+	16p+	0.0127	0.203675
14q-	21q-	0.0128	0.203675
1q+	7q+	0.0138	0.210756
7q+	8p-	0.0137	0.210756
7q+	17p-	0.0139	0.210756
4p-	16p+	0.0146	0.214679
7q+	20p+	0.0149	0.214679
8q+	20p+	0.0161	0.215859
1p-	13q+	0.0169	0.221459
13q+	16p+	0.0178	0.231161
5q-	20q+	0.0196	0.250051
7q+	12q+	0.0243	0.29322
4q-	5q-	0.0255	0.303901
4p-	5q-	0.026	0.306015
17q+	18q-	0.0268	0.311698
7q+	18p-	0.0291	0.325243
5q-	18q-	0.0317	0.336275
7p+	12q+	0.0335	0.347109
1p-	14q-	0.0376	0.36787
1q+	13q+	0.0455	0.404196
14q-	17q+	0.0472	0.41172
1q+	7p+	0.0491	0.423195
1q+	8q+	0.0507	0.430578
5q-	17p-	0.0554	0.452297
15q-	20p+	0.0664	0.495075
5q-	16p+	0.0689	0.49956
18q-	20p+	0.0781	0.524774
20q+	21q-	0.0852	0.558233
5q-	7q+	0.0863	0.564164
5q-	22q-	0.094	0.598295
5q-	15q-	0.0968	0.610747
1p-	5q-	0.109	0.638996
7p+	17q+	0.111	0.645494
7q+	17q+	0.112	0.648704
7p+	21q-	0.119	0.675733
4p-	7p+	0.127	0.689011
7p+	15q-	0.126	0.689011
16p+	17p-	0.14	0.713803
1q+	20p+	0.145	0.720274
5q-	7p+	0.147	0.722771
8p-	21q-	0.151	0.732489
1q+	22q-	0.152	0.733653
1p-	15q-	0.168	0.768607
7q+	21q-	0.18	0.804444
8q+	16p+	0.182	0.809634
8q+	12q+	0.186	0.822376
8q+	13q+	0.202	0.865373
7p+	14q-	0.205	0.874345
1q+	20q+	0.21	0.89173
8p-	17q+	0.21	0.89173
5q-	21q-	0.223	0.930857
1p-	21q-	0.235	0.957187
7q+	15q-	0.237	0.95862
1p-	7p+	0.35	1
1p-	7q+	0.353	1
1p-	8q+	0.684	1
1p-	12q+	1	1
1p-	16p+	1	1
1p-	17q+	1	1
1p-	20p+	1	1
1q+	4p-	0.869	1
1q+	4q-	0.859	1
1q+	5q-	1	1
1q+	8p-	0.676	1
1q+	12q+	0.524	1
1q+	14q-	1	1
1q+	15q-	0.835	1
1q+	16p+	0.714	1
1q+	17p-	1	1
1q+	17q+	0.824	1
1q+	18p-	0.759	1
1q+	18q-	0.927	1
1q+	21q-	0.921	1
4p-	7q+	0.606	1
4p-	8q+	0.88	1
4p-	12q+	1	1
4p-	17q+	0.792	1
4p-	20p+	0.584	1
4q-	7p+	0.548	1
4q-	7q+	0.882	1
4q-	8q+	0.704	1
4q-	12q+	1	1
4q-	16p+	0.656	1
4q-	17q+	0.777	1
4q-	20p+	0.518	1
5q-	8p-	0.491	1
5q-	8q+	0.47	1
5q-	12q+	1	1
5q-	13q+	0.914	1
5q-	14q-	0.445	1
5q-	17q+	0.486	1
5q-	20p+	0.664	1
7p+	22q-	0.443	1
7q+	14q-	0.715	1
7q+	22q-	0.658	1
8p-	12q+	1	1
8p-	20p+	0.808	1
8q+	14q-	0.699	1
8q+	15q-	0.706	1
8q+	21q-	1	1
8q+	22q-	1	1
12q+	13q+	0.786	1
12q+	14q-	1	1
12q+	15q-	1	1
12q+	16p+	0.654	1
12q+	17p-	1	1
12q+	17q+	0.331	1
12q+	18p-	1	1
12q+	18q-	1	1
12q+	20q+	0.344	1
12q+	21q-	0.642	1
12q+	22q-	1	1
13q+	21q-	0.526	1
14q-	16p+	0.348	1
14q-	20p+	0.7	1
15q-	16p+	0.529	1
15q-	17q+	0.925	1
16p+	17q+	0.615	1
16p+	18p-	0.368	1
16p+	20p+	0.361	1
16p+	21q-	0.383	1
16p+	22q-	0.838	1
17p-	20p+	0.307	1
17q+	21q-	0.864	1
17q+	22q-	1	1
20p+	21q-	0.597	1
20p+	22q-	0.926	1

## Sheet: Table S6B - ESCA
Table S6B - Co-incidence of arm-level events in ESCA
Arm1	Arm2	p-value	adjusted p-value
3p-	11q-	0.0013	0.740089
17p-	18q-	0.0023	0.740089
8p-	18q-	0.0029	0.83984
1q+	3p-	0.765	1
1q+	3q+	0.0613	1
1q+	4p-	0.418	1
1q+	4q-	0.161	1
1q+	5q-	0.594	1
1q+	7p+	0.384	1
1q+	7q+	0.379	1
1q+	8p-	0.639	1
1q+	8q+	0.477	1
1q+	9p-	1	1
1q+	9q-	1	1
1q+	11q-	0.721	1
1q+	13q-	1	1
1q+	17p-	0.744	1
1q+	18p-	1	1
1q+	18q-	0.868	1
1q+	19p-	0.844	1
1q+	19q-	1	1
1q+	20p+	0.558	1
1q+	20q+	0.66	1
1q+	21q-	0.706	1
1q+	22q-	0.847	1
3p-	4p-	0.0752	1
3p-	4q-	0.486	1
3p-	5q-	0.0462	1
3p-	7p+	0.914	1
3p-	7q+	0.839	1
3p-	8p-	0.115	1
3p-	8q+	0.342	1
3p-	9p-	0.0125	1
3p-	9q-	0.0169	1
3p-	13q-	0.074	1
3p-	17p-	0.787	1
3p-	18p-	0.0606	1
3p-	18q-	0.0684	1
3p-	19p-	0.403	1
3p-	19q-	0.597	1
3p-	20p+	0.491	1
3p-	20q+	0.867	1
3p-	21q-	0.0072	1
3p-	22q-	1	1
3q+	4p-	0.29	1
3q+	4q-	0.825	1
3q+	5q-	0.154	1
3q+	7p+	0.943	1
3q+	7q+	1	1
3q+	8p-	0.216	1
3q+	8q+	0.669	1
3q+	9p-	0.102	1
3q+	9q-	0.9	1
3q+	11q-	0.0452	1
3q+	13q-	0.39	1
3q+	17p-	0.777	1
3q+	18p-	0.521	1
3q+	18q-	0.618	1
3q+	19p-	1	1
3q+	19q-	1	1
3q+	20p+	1	1
3q+	20q+	0.918	1
3q+	21q-	0.13	1
3q+	22q-	1	1
4p-	5q-	0.0052	1
4p-	7p+	0.936	1
4p-	7q+	0.703	1
4p-	8p-	0.3	1
4p-	8q+	0.885	1
4p-	9p-	0.533	1
4p-	9q-	0.826	1
4p-	11q-	0.245	1
4p-	13q-	0.0498	1
4p-	17p-	0.384	1
4p-	18p-	0.541	1
4p-	18q-	0.174	1
4p-	19p-	0.546	1
4p-	19q-	0.091	1
4p-	20p+	0.606	1
4p-	20q+	0.279	1
4p-	21q-	0.159	1
4p-	22q-	0.551	1
4q-	5q-	0.04	1
4q-	7p+	1	1
4q-	7q+	1	1
4q-	8p-	0.902	1
4q-	8q+	1	1
4q-	9p-	0.623	1
4q-	9q-	0.082	1
4q-	11q-	0.546	1
4q-	13q-	0.0518	1
4q-	17p-	0.296	1
4q-	18p-	0.228	1
4q-	18q-	0.154	1
4q-	19p-	0.0703	1
4q-	19q-	0.135	1
4q-	20p+	0.553	1
4q-	20q+	0.402	1
4q-	21q-	0.247	1
4q-	22q-	0.233	1
5q-	7p+	1	1
5q-	7q+	0.652	1
5q-	8p-	0.645	1
5q-	8q+	0.931	1
5q-	9p-	0.517	1
5q-	9q-	0.745	1
5q-	11q-	0.527	1
5q-	13q-	0.176	1
5q-	17p-	0.197	1
5q-	18p-	0.171	1
5q-	18q-	0.686	1
5q-	19p-	0.895	1
5q-	19q-	0.887	1
5q-	20p+	0.919	1
5q-	20q+	1	1
5q-	21q-	0.318	1
5q-	22q-	0.899	1
7p+	8p-	0.862	1
7p+	8q+	0.0324	1
7p+	9p-	0.74	1
7p+	9q-	0.87	1
7p+	11q-	0.735	1
7p+	13q-	0.934	1
7p+	17p-	0.647	1
7p+	18p-	0.738	1
7p+	18q-	0.662	1
7p+	19p-	0.426	1
7p+	19q-	0.778	1
7p+	20p+	0.0182	1
7p+	20q+	0.0083	1
7p+	21q-	0.606	1
7p+	22q-	0.178	1
7q+	8p-	1	1
7q+	8q+	0.0118	1
7q+	9p-	1	1
7q+	9q-	1	1
7q+	11q-	1	1
7q+	13q-	1	1
7q+	17p-	1	1
7q+	18p-	1	1
7q+	18q-	1	1
7q+	19p-	1	1
7q+	19q-	1	1
7q+	20p+	0.446	1
7q+	20q+	1	1
7q+	21q-	1	1
7q+	22q-	1	1
8p-	9p-	0.445	1
8p-	9q-	0.857	1
8p-	11q-	0.0162	1
8p-	13q-	0.481	1
8p-	17p-	0.589	1
8p-	18p-	0.396	1
8p-	19p-	0.939	1
8p-	19q-	0.762	1
8p-	20p+	0.754	1
8p-	20q+	0.568	1
8p-	21q-	0.3	1
8p-	22q-	0.396	1
8q+	9p-	1	1
8q+	9q-	0.907	1
8q+	11q-	0.817	1
8q+	13q-	0.852	1
8q+	17p-	1	1
8q+	18p-	0.805	1
8q+	18q-	0.928	1
8q+	19p-	0.81	1
8q+	19q-	0.829	1
8q+	20p+	0.0365	1
8q+	20q+	0.484	1
8q+	21q-	0.734	1
8q+	22q-	1	1
9p-	11q-	0.022	1
9p-	13q-	0.259	1
9p-	17p-	0.105	1
9p-	18p-	0.397	1
9p-	18q-	0.215	1
9p-	19p-	0.18	1
9p-	19q-	0.142	1
9p-	20p+	0.247	1
9p-	20q+	0.208	1
9p-	21q-	0.169	1
9p-	22q-	0.188	1
9q-	11q-	0.275	1
9q-	13q-	0.637	1
9q-	17p-	0.846	1
9q-	18p-	0.114	1
9q-	18q-	0.449	1
9q-	19p-	0.375	1
9q-	19q-	0.139	1
9q-	20p+	0.407	1
9q-	20q+	0.504	1
9q-	21q-	0.544	1
9q-	22q-	0.778	1
11q-	13q-	0.61	1
11q-	17p-	0.51	1
11q-	18p-	0.231	1
11q-	18q-	0.331	1
11q-	19p-	0.226	1
11q-	19q-	0.13	1
11q-	20p+	0.542	1
11q-	20q+	0.678	1
11q-	21q-	0.0069	1
11q-	22q-	0.23	1
13q-	17p-	0.598	1
13q-	18p-	0.818	1
13q-	18q-	0.42	1
13q-	19p-	0.264	1
13q-	19q-	0.156	1
13q-	20p+	1	1
13q-	20q+	0.721	1
13q-	21q-	0.0503	1
13q-	22q-	0.822	1
17p-	18p-	0.126	1
17p-	19p-	0.0373	1
17p-	19q-	0.113	1
17p-	20p+	1	1
17p-	20q+	1	1
17p-	21q-	0.0913	1
17p-	22q-	0.0057	1
18p-	19p-	0.25	1
18p-	19q-	0.251	1
18p-	20p+	0.896	1
18p-	20q+	0.696	1
18p-	21q-	0.111	1
18p-	22q-	0.878	1
18q-	19p-	0.774	1
18q-	19q-	0.499	1
18q-	20p+	0.823	1
18q-	20q+	0.786	1
18q-	21q-	0.0732	1
18q-	22q-	0.106	1
19p-	20p+	0.598	1
19p-	20q+	0.385	1
19p-	21q-	0.0292	1
19p-	22q-	0.235	1
19q-	20p+	0.695	1
19q-	20q+	0.348	1
19q-	21q-	0.0971	1
19q-	22q-	0.249	1
20p+	21q-	0.831	1
20p+	22q-	0.901	1
20q+	21q-	0.912	1
20q+	22q-	0.706	1
21q-	22q-	0.286	1

## Sheet: Table S6B - GBM
Table S6B - Co-incidence of arm-level events in GBM
Arm1	Arm2	p-value	adjusted p-value
6p-	14q-	0.0001	0.0111385
6q-	14q-	0.0001	0.0111385
7p+	10p-	0.0001	0.0111385
7p+	10q-	0.0001	0.0111385
7q+	10p-	0.0001	0.0111385
7q+	10q-	0.0001	0.0111385
10p-	19p+	0.0001	0.0111385
10p-	19q+	0.0001	0.0111385
10p-	22q-	0.0001	0.0111385
10q-	19p+	0.0001	0.0111385
10q-	19q+	0.0001	0.0111385
10q-	22q-	0.0001	0.0111385
13q-	14q-	0.0001	0.0111385
13q-	22q-	0.0001	0.0111385
14q-	22q-	0.0001	0.0111385
19p+	20p+	0.0001	0.0111385
19p+	20q+	0.0001	0.0111385
19q+	20p+	0.0001	0.0111385
19q+	20q+	0.0001	0.0111385
6p-	22q-	0.0009	0.0704432
7q+	19p+	0.0013	0.0875535
6p-	13q-	0.0015	0.0987273
9p-	10q-	0.0023	0.135935
10q-	20q+	0.0027	0.147532
7q+	20q+	0.0028	0.150163
10q-	20p+	0.003	0.155143
13q-	15q-	0.0032	0.162582
6q-	9p-	0.004	0.19151
7q+	19q+	0.0041	0.19151
10p-	13q-	0.0041	0.19151
6p-	11q-	0.0054	0.229976
10p-	20q+	0.0058	0.233289
7p+	20p+	0.007	0.259897
7p+	19p+	0.0081	0.2896
7q+	20p+	0.0087	0.299943
7p+	20q+	0.0104	0.338894
14q-	16q-	0.0115	0.342255
9p-	10p-	0.0133	0.377616
10p-	20p+	0.0162	0.412033
10q-	14q-	0.0154	0.412033
11p-	14q-	0.0162	0.412033
11q-	13q-	0.0157	0.412033
7p+	19q+	0.0189	0.426663
6p-	11p-	0.0238	0.465708
6p-	10p-	0.0293	0.511161
6p-	9q-	0.032	0.532598
9q-	14q-	0.0357	0.577582
10q-	13q-	0.0418	0.611378
11p-	13q-	0.0458	0.640757
6q-	22q-	0.0497	0.66251
11q-	14q-	0.0557	0.689347
7p+	22q-	0.0626	0.749131
1p+	20p+	0.0652	0.76445
16q-	22q-	0.0715	0.78543
9p-	20p+	0.0743	0.791361
6q-	10q-	0.075	0.791924
6q-	13q-	0.077	0.805025
9q-	10p-	0.105	0.968408
1p+	6p-	1	1
1p+	6q-	1	1
1p+	7p+	0.78	1
1p+	7q+	0.641	1
1p+	9p-	1	1
1p+	9q-	0.543	1
1p+	10p-	0.868	1
1p+	10q-	0.69	1
1p+	11p-	1	1
1p+	11q-	0.379	1
1p+	13q-	0.683	1
1p+	14q-	0.177	1
1p+	15q-	1	1
1p+	16q-	0.633	1
1p+	19p+	1	1
1p+	19q+	0.876	1
1p+	20q+	0.159	1
1p+	22q-	0.825	1
1q+	6p-	1	1
1q+	6q-	1	1
1q+	7p+	0.882	1
1q+	7q+	0.816	1
1q+	9p-	0.941	1
1q+	9q-	0.638	1
1q+	10p-	1	1
1q+	10q-	0.76	1
1q+	11p-	1	1
1q+	11q-	0.461	1
1q+	13q-	0.587	1
1q+	14q-	0.332	1
1q+	15q-	0.744	1
1q+	16q-	0.367	1
1q+	19p+	1	1
1q+	19q+	0.843	1
1q+	20p+	0.114	1
1q+	20q+	0.23	1
1q+	22q-	0.538	1
6p-	7p+	1	1
6p-	7q+	1	1
6p-	9p-	0.127	1
6p-	10q-	0.329	1
6p-	15q-	0.503	1
6p-	16q-	0.495	1
6p-	19p+	1	1
6p-	19q+	1	1
6p-	20p+	1	1
6p-	20q+	1	1
6q-	7p+	0.813	1
6q-	7q+	1	1
6q-	9q-	0.268	1
6q-	10p-	0.19	1
6q-	11p-	0.386	1
6q-	11q-	0.152	1
6q-	15q-	0.865	1
6q-	16q-	0.286	1
6q-	19p+	1	1
6q-	19q+	1	1
6q-	20p+	1	1
6q-	20q+	1	1
7p+	9p-	0.825	1
7p+	9q-	0.726	1
7p+	11p-	1	1
7p+	11q-	1	1
7p+	13q-	1	1
7p+	14q-	0.786	1
7p+	15q-	0.392	1
7p+	16q-	0.95	1
7q+	9p-	0.827	1
7q+	9q-	1	1
7q+	11p-	1	1
7q+	11q-	1	1
7q+	13q-	1	1
7q+	14q-	1	1
7q+	15q-	0.219	1
7q+	16q-	0.808	1
7q+	22q-	0.472	1
9p-	11p-	0.882	1
9p-	11q-	0.809	1
9p-	13q-	0.627	1
9p-	14q-	0.235	1
9p-	15q-	1	1
9p-	16q-	0.208	1
9p-	19p+	0.701	1
9p-	19q+	0.612	1
9p-	20q+	0.181	1
9p-	22q-	0.496	1
9q-	10q-	0.374	1
9q-	11p-	0.78	1
9q-	11q-	0.259	1
9q-	13q-	0.34	1
9q-	15q-	0.149	1
9q-	16q-	0.145	1
9q-	19p+	1	1
9q-	19q+	1	1
9q-	20p+	0.808	1
9q-	20q+	0.786	1
9q-	22q-	0.255	1
10p-	11p-	1	1
10p-	11q-	0.7	1
10p-	14q-	0.138	1
10p-	15q-	0.638	1
10p-	16q-	0.298	1
10q-	11p-	1	1
10q-	11q-	0.758	1
10q-	15q-	0.538	1
10q-	16q-	0.342	1
11p-	15q-	0.287	1
11p-	16q-	0.569	1
11p-	19p+	1	1
11p-	19q+	1	1
11p-	20p+	1	1
11p-	20q+	1	1
11p-	22q-	0.484	1
11q-	15q-	0.124	1
11q-	16q-	0.742	1
11q-	19p+	0.869	1
11q-	19q+	0.832	1
11q-	20p+	1	1
11q-	20q+	1	1
11q-	22q-	0.321	1
13q-	16q-	0.145	1
13q-	19p+	1	1
13q-	19q+	1	1
13q-	20p+	1	1
13q-	20q+	1	1
14q-	15q-	0.154	1
14q-	19p+	1	1
14q-	19q+	1	1
14q-	20p+	1	1
14q-	20q+	1	1
15q-	16q-	0.771	1
15q-	19p+	1	1
15q-	19q+	1	1
15q-	20p+	1	1
15q-	20q+	1	1
15q-	22q-	0.398	1
16q-	19p+	1	1
16q-	19q+	1	1
16q-	20p+	1	1
16q-	20q+	1	1
19p+	22q-	1	1
19q+	22q-	1	1
20p+	22q-	1	1
20q+	22q-	1	1

## Sheet: Table S6B - KIRC
Table S6B - Co-incidence of arm-level events in KIRC
Arm1	Arm2	p-value	adjusted p-value
1p-	6p-	0.0001	0.0022625
1p-	6q-	0.0001	0.0022625
1p-	8q-	0.0001	0.0022625
1p-	10q-	0.0001	0.0022625
2p+	16p+	0.0001	0.0022625
2p+	16q+	0.0001	0.0022625
2q+	5q+	0.0001	0.0022625
2q+	16q+	0.0001	0.0022625
3q-	5p+	0.0001	0.0022625
3q-	5q+	0.0001	0.0022625
5p+	7p+	0.0001	0.0022625
5p+	12p+	0.0001	0.0022625
5p+	12q+	0.0001	0.0022625
5p+	20p+	0.0001	0.0022625
5p+	20q+	0.0001	0.0022625
5q+	7p+	0.0001	0.0022625
5q+	7q+	0.0001	0.0022625
5q+	20p+	0.0001	0.0022625
6p-	9p-	0.0001	0.0022625
6p-	10q-	0.0001	0.0022625
6p-	18p-	0.0001	0.0022625
6q-	10q-	0.0001	0.0022625
7p+	12p+	0.0001	0.0022625
7p+	12q+	0.0001	0.0022625
7p+	16p+	0.0001	0.0022625
7p+	16q+	0.0001	0.0022625
7p+	20p+	0.0001	0.0022625
7p+	20q+	0.0001	0.0022625
7q+	12p+	0.0001	0.0022625
7q+	12q+	0.0001	0.0022625
7q+	16p+	0.0001	0.0022625
7q+	16q+	0.0001	0.0022625
7q+	20p+	0.0001	0.0022625
7q+	20q+	0.0001	0.0022625
9p-	14q-	0.0001	0.0022625
9p-	18p-	0.0001	0.0022625
9p-	18q-	0.0001	0.0022625
9p-	20q+	0.0001	0.0022625
9q-	12q+	0.0001	0.0022625
9q-	14q-	0.0001	0.0022625
9q-	18p-	0.0001	0.0022625
9q-	18q-	0.0001	0.0022625
9q-	20q+	0.0001	0.0022625
12p+	16p+	0.0001	0.0022625
12p+	16q+	0.0001	0.0022625
12p+	20p+	0.0001	0.0022625
12p+	20q+	0.0001	0.0022625
12q+	16p+	0.0001	0.0022625
12q+	16q+	0.0001	0.0022625
12q+	20p+	0.0001	0.0022625
12q+	20q+	0.0001	0.0022625
16p+	20p+	0.0001	0.0022625
16q+	20p+	0.0001	0.0022625
18p-	20q+	0.0001	0.0022625
18q-	20q+	0.0001	0.0022625
5q+	16q+	0.0002	0.00425882
6p-	9q-	0.0002	0.00425882
9q-	12p+	0.0002	0.00425882
2p+	20q+	0.0003	0.00599172
6p-	18q-	0.0003	0.00599172
6q-	18q-	0.0003	0.00599172
9p-	12q+	0.0003	0.00599172
18q-	20p+	0.0003	0.00599172
2q+	5p+	0.0004	0.00715062
2q+	16p+	0.0004	0.00715062
5p+	7q+	0.0004	0.00715062
5p+	16q+	0.0004	0.00715062
5q+	12p+	0.0004	0.00715062
5q+	12q+	0.0004	0.00715062
9p-	12p+	0.0004	0.00715062
16q+	20q+	0.0004	0.00715062
6p-	8p-	0.0005	0.0084186
10q-	18p-	0.0005	0.0084186
10q-	18q-	0.0005	0.0084186
16p+	20q+	0.0005	0.0084186
6q-	9p-	0.0006	0.00998621
2p+	5p+	0.0007	0.0111385
2p+	20p+	0.0007	0.0111385
5q+	20q+	0.0007	0.0111385
12q+	18p-	0.0008	0.0123893
18p-	20p+	0.0009	0.0137905
6q-	9q-	0.0012	0.0178215
2q+	20p+	0.0013	0.0192082
6q-	18p-	0.0017	0.0244935
2p+	7p+	0.0019	0.0269725
12p+	18p-	0.0019	0.0269725
2q+	7q+	0.0026	0.0358552
1p-	18q-	0.0027	0.0370578
2p+	7q+	0.003	0.0405981
5q+	16p+	0.0035	0.04525
2q+	7p+	0.0036	0.046131
6q-	8p-	0.0039	0.0488935
12q+	18q-	0.0039	0.0488935
5p+	16p+	0.0042	0.0511059
2p+	12p+	0.0045	0.0538512
2p+	5q+	0.0046	0.0545967
2q+	20q+	0.0046	0.0545967
8p-	14q-	0.0049	0.0576846
12p+	18q-	0.0051	0.0593157
1p-	18p-	0.0054	0.0615685
2q+	10q-	0.0066	0.0707911
8p-	12q+	0.0073	0.0755029
8p-	18p-	0.0073	0.0755029
9q-	20p+	0.0073	0.0755029
8p-	9q-	0.0077	0.0793566
12p+	14q-	0.0078	0.0798191
3p-	14q-	0.0091	0.0902521
12q+	14q-	0.0095	0.0923221
9p-	20p+	0.011	0.104446
2p+	12q+	0.0114	0.10719
2q+	14q-	0.0139	0.127387
2q+	12q+	0.0148	0.129881
7p+	9p-	0.0148	0.129881
8p-	12p+	0.0155	0.133994
1p-	8p-	0.0165	0.140541
2q+	12p+	0.0187	0.157887
2p+	10q-	0.0197	0.164888
8p-	18q-	0.0197	0.164888
5p+	8p-	0.0217	0.179552
16p+	18p-	0.0234	0.188764
14q-	20q+	0.0236	0.189849
14q-	16p+	0.0239	0.190149
3q-	8q-	0.0241	0.190693
14q-	18p-	0.0248	0.194636
2q+	8q-	0.0285	0.215499
7p+	9q-	0.029	0.217575
2q+	18q-	0.0369	0.26064
8p-	9p-	0.0383	0.265988
5q+	8p-	0.0461	0.307617
16p+	18q-	0.0469	0.312235
2p+	14q-	0.0488	0.318885
3p-	5p+	0.0514	0.328597
7q+	9p-	0.0586	0.356384
2p+	8q-	0.0617	0.371483
3p-	6q-	0.064	0.38275
8p-	10q-	0.0659	0.389076
14q-	16q+	0.0713	0.409692
14q-	18q-	0.0749	0.422005
2q+	18p-	0.0825	0.444916
8q-	18p-	0.0817	0.444916
2p+	3p-	0.0903	0.463668
7q+	9q-	0.0925	0.469965
2p+	18q-	0.0941	0.472663
5p+	8q-	0.0945	0.472663
6p-	14q-	0.0943	0.472663
7q+	18p-	0.0976	0.482337
1p-	20p+	0.0998	0.485906
3p-	9q-	0.104	0.499476
2q+	8p-	0.106	0.504066
6p-	8q-	0.106	0.504066
6p-	20q+	0.109	0.514111
8p-	20q+	0.12	0.550745
8q-	18q-	0.122	0.553781
8q-	10q-	0.137	0.604805
2p+	8p-	0.15	0.650299
2q+	3p-	0.162	0.681907
8p-	20p+	0.165	0.686552
3p-	5q+	0.167	0.692883
5q+	8q-	0.17	0.702311
2p+	18p-	0.175	0.715819
7q+	18q-	0.183	0.738117
1p-	9q-	0.189	0.7457
5p+	14q-	0.188	0.7457
8q-	14q-	0.195	0.756997
5p+	18p-	0.198	0.765565
1p-	20q+	0.208	0.793634
7p+	14q-	0.208	0.793634
7p+	18p-	0.212	0.805711
3p-	9p-	0.219	0.824739
1p-	2q+	0.231	0.845735
3q-	9q-	0.231	0.845735
3q-	14q-	0.238	0.864803
16q+	18p-	0.239	0.866263
6p-	12p+	0.256	0.904117
7q+	14q-	0.265	0.922404
8p-	16q+	0.267	0.923814
8q-	9q-	0.267	0.923814
3q-	8p-	0.269	0.928515
6q-	20q+	0.272	0.936637
3q-	6p-	0.28	0.952855
3q-	9p-	0.284	0.958583
2p+	9q-	0.292	0.981012
3q-	6q-	0.301	0.998506
14q-	20p+	0.3	0.998506
1p-	2p+	0.372	1
1p-	3p-	1	1
1p-	3q-	0.93	1
1p-	5p+	0.942	1
1p-	5q+	1	1
1p-	7p+	0.701	1
1p-	7q+	0.693	1
1p-	9p-	0.415	1
1p-	12p+	0.851	1
1p-	12q+	1	1
1p-	14q-	0.603	1
1p-	16p+	0.593	1
1p-	16q+	0.933	1
2p+	3q-	0.696	1
2p+	6p-	0.436	1
2p+	6q-	0.586	1
2p+	9p-	0.35	1
2q+	3q-	0.545	1
2q+	6p-	0.579	1
2q+	6q-	0.381	1
2q+	9p-	0.62	1
2q+	9q-	0.483	1
3p-	6p-	0.66	1
3p-	7p+	0.941	1
3p-	7q+	0.926	1
3p-	8p-	0.402	1
3p-	8q-	0.314	1
3p-	10q-	0.919	1
3p-	12p+	0.667	1
3p-	12q+	0.642	1
3p-	16p+	1	1
3p-	16q+	1	1
3p-	18p-	0.313	1
3p-	18q-	0.552	1
3p-	20p+	0.837	1
3p-	20q+	0.621	1
3q-	7p+	0.385	1
3q-	7q+	0.386	1
3q-	10q-	0.877	1
3q-	12p+	0.429	1
3q-	12q+	0.391	1
3q-	16p+	1	1
3q-	16q+	1	1
3q-	18p-	0.475	1
3q-	18q-	0.555	1
3q-	20p+	0.608	1
3q-	20q+	0.748	1
5p+	6p-	1	1
5p+	6q-	1	1
5p+	9p-	0.74	1
5p+	9q-	0.656	1
5p+	10q-	0.857	1
5p+	18q-	0.313	1
5q+	6p-	1	1
5q+	6q-	1	1
5q+	9p-	1	1
5q+	9q-	0.822	1
5q+	10q-	0.826	1
5q+	14q-	0.447	1
5q+	18p-	0.663	1
5q+	18q-	0.777	1
6p-	7p+	1	1
6p-	7q+	1	1
6p-	12q+	0.654	1
6p-	16p+	0.866	1
6p-	16q+	0.947	1
6p-	20p+	0.62	1
6q-	7p+	0.773	1
6q-	7q+	0.76	1
6q-	8q-	0.386	1
6q-	12p+	0.55	1
6q-	12q+	0.845	1
6q-	14q-	0.332	1
6q-	16p+	0.943	1
6q-	16q+	1	1
6q-	20p+	0.698	1
7p+	8p-	0.728	1
7p+	8q-	1	1
7p+	10q-	0.71	1
7p+	18q-	0.338	1
7q+	8p-	0.807	1
7q+	8q-	0.945	1
7q+	10q-	0.69	1
8p-	16p+	0.336	1
8q-	9p-	0.381	1
8q-	12p+	0.7	1
8q-	12q+	0.669	1
8q-	16p+	0.907	1
8q-	16q+	0.856	1
8q-	20p+	0.757	1
8q-	20q+	0.845	1
9p-	10q-	0.438	1
9p-	16p+	1	1
9p-	16q+	1	1
9q-	10q-	0.558	1
9q-	16p+	0.906	1
9q-	16q+	0.922	1
10q-	12p+	0.935	1
10q-	12q+	0.93	1
10q-	14q-	0.905	1
10q-	16p+	0.927	1
10q-	16q+	0.875	1
10q-	20p+	0.446	1
10q-	20q+	0.592	1
16q+	18q-	0.311	1

[truncated: 10 more sheets: Table S6B - LGG, Table S6B - LIHC , Table S6B - LUAD, Table S6B - LUSC, Table S6B - OV, Table S6B - PAAD, Table S6B - PRAD, Table S6B - SKCM, Table S6B - STAD, Table S6B - UCEC]
